# Supplementary material for: The genome-wide role of HSF-1 in the regulation of gene expression in Caenorhabditis elegans
Source: BMC Genomics. 2016 Aug 5;17:559. doi: 10.1186/s12864-016-2837-5 (PMC4975890; doi:10.1186/s12864-016-2837-5)
Supplement: Additional file 2: Table S1. — Significantly altered transcripts from each experimental condition compared to the hsf-1(+);-HS control. (XLSX 600 kb) [file 12864_2016_2837_MOESM2_ESM.xlsx]

## Sheet: hsf-1(+);+HS vs control
Transcript ID	Gene Name	Locus	log2 (fold_change)	p-value	q-value	significant
F44E5.5	F44E5.5	II:11759680-11761852	8.0579	5e-05	0.00178023	yes
F44E5.4	F44E5.4	II:11757105-11759311	7.87334	5e-05	0.00178023	yes
Y46H3A.3	hsp-16.2	V:1804333-1804971	7.52765	5e-05	0.00178023	yes
Y46H3A.2	hsp-16.41	V:1805232-1805875	7.40991	5e-05	0.00178023	yes
T27E4.2	hsp-16.11	V:9090076-9090604	7.30998	5e-05	0.00178023	yes
C12C8.1	hsp-70	I:9317735-9327212	7.14501	5e-05	0.00178023	yes
T27E4.8	hsp-16.1	V:9087292-9087782	6.90195	5e-05	0.00178023	yes
T27E4.3	hsp-16.48	V:9088130-9088617	6.77019	5e-05	0.00178023	yes
Y38E10A.13	nspe-1	II:12620547-12620885	6.53562	5e-05	0.00178023	yes
T27E4.9	hsp-16.49	V:9089279-9089766	6.49719	5e-05	0.00178023	yes
MTCE.7	MTCE.7	MtDNA:897-1593	5.83984	5e-05	0.00178023	yes
K12B6.3	fil-2	V:6279004-6280146	4.25619	5e-05	0.00178023	yes
F26H11.2	nurf-1	II:14390719-14407905	4.15405	5e-05	0.00178023	yes
MTCE.33	MTCE.33	MtDNA:10402-11354	3.95386	5e-05	0.00178023	yes
ZC21.10	ZC21.10	III:8529224-8531135	3.8424	5e-05	0.00178023	yes
C18H7.3	col-102	IV:604443-605876	3.80946	5e-05	0.00178023	yes
D2013.8	scp-1	II:9334011-9338897	3.68198	5e-05	0.00178023	yes
F18E3.13	F18E3.13	V:7416115-7416819	3.65753	5e-05	0.00178023	yes
C27H5.5	col-36	II:7167512-7168662	3.59554	5e-05	0.00178023	yes
E02A10.2	grl-23	V:12575189-12577097	3.57348	5e-05	0.00178023	yes
F18E3.11	F18E3.11	V:7413436-7413840	3.53332	5e-05	0.00178023	yes
R107.5	R107.5	III:9051591-9053786	3.29744	5e-05	0.00178023	yes
F52D2.13	linc-6	X:1982709-1982935	3.2936	5e-05	0.00178023	yes
T13B5.4	col-40	II:1104944-1106973	3.27057	5e-05	0.00178023	yes
C13A2.12	C13A2.12	V:7258807-7260157	3.23012	5e-05	0.00178023	yes
F22F7.8	F22F7.8	V:2120946-2121703	3.214	5e-05	0.00178023	yes
F19B2.5	F19B2.5	V:20162647-20163732	3.20794	5e-05	0.00178023	yes
F59C12.4	F59C12.4	X:16602444-16602717	3.17577	5e-05	0.00178023	yes
W01B6.7	col-2	IV:10084441-10085438	3.10702	5e-05	0.00178023	yes
B0024.1	col-149	V:10289720-10292868	3.01495	5e-05	0.00178023	yes
C47G2.1	cut-1	II:11269037-11271599	2.87792	5e-05	0.00178023	yes
Y43F8B.2	Y43F8B.2	V:19503111-19533110	2.87453	5e-05	0.00178023	yes
F41C3.2	F41C3.2	II:4749967-4751823	2.79196	5e-05	0.00178023	yes
ZC47.7	fbxa-151	III:1265672-1266855	2.77207	5e-05	0.00178023	yes
Y48E1B.8	Y48E1B.8	II:13585726-13590532	2.74541	5e-05	0.00178023	yes
Y119D3B.19	fbxa-78	III:1257188-1258414	2.65934	5e-05	0.00178023	yes
ZK643.8	grl-25	III:8962294-8965690	2.60692	5e-05	0.00178023	yes
F08G2.5	F08G2.5	II:13832852-13833631	2.5768	5e-05	0.00178023	yes
ZC250.4	ZC250.4	V:5812312-5813157	2.56986	5e-05	0.00178023	yes
Y38E10A.7	lips-15	II:12605967-12607027	2.5629	5e-05	0.00178023	yes
T15B7.3	col-143	V:6835634-6836700	2.54502	5e-05	0.00178023	yes
T20D4.7	T20D4.7	V:3408869-3409519	2.54023	5e-05	0.00178023	yes
F59A1.10	dgat-2	V:17660303-17666039	2.52663	5e-05	0.00178023	yes
C13G3.1	C13G3.1	V:11011443-11012463	2.48742	5e-05	0.00178023	yes
ZC513.8	col-43	V:8049743-8050893	2.47904	5e-05	0.00178023	yes
ZC373.7	col-176	X:10077612-10078738	2.47308	5e-05	0.00178023	yes
C09G5.5	col-80	II:10695053-10714299	2.43607	5e-05	0.00178023	yes
M18.1	col-129	IV:12108670-12110258	2.42622	5e-05	0.00178023	yes
H14N18.1	unc-23	V:8936396-8944063	2.42177	5e-05	0.00178023	yes
F26F12.1	col-140	V:5835852-5836841	2.4007	5e-05	0.00178023	yes
F53F1.5	cut-2	V:13415061-13417604	2.37235	5e-05	0.00178023	yes
F41F3.4	col-139	V:4652381-4653986	2.3714	5e-05	0.00178023	yes
T10E10.5	col-169	X:6329159-6330127	2.37071	5e-05	0.00178023	yes
C52D10.1	C52D10.1	IV:17186909-17189806	2.36591	5e-05	0.00178023	yes
K03A1.6	his-38	X:7309563-7309889	2.35946	5e-05	0.00178023	yes
T06E4.4	col-147	V:9632270-9633337	2.35007	5e-05	0.00178023	yes
T15B7.4	col-142	V:6831162-6832254	2.33991	5e-05	0.00178023	yes
T10C6.15	T10C6.15	V:16044298-16045842	2.33147	5e-05	0.00178023	yes
W05B2.5	col-93	III:10984554-10985608	2.31877	5e-05	0.00178023	yes
F56B3.1	col-103	IV:762411-763678	2.31421	5e-05	0.00178023	yes
F57B1.4	col-160	V:13200981-13202189	2.30421	5e-05	0.00178023	yes
F49E12.9	F49E12.9	II:8388124-8389891	2.29281	5e-05	0.00178023	yes
T10E10.6	col-170	X:6331619-6332686	2.29251	5e-05	0.00178023	yes
T04B2.3	T04B2.3	IV:10047407-10050509	2.25442	5e-05	0.00178023	yes
C30C11.4	C30C11.4	III:8443916-8446920	2.25083	5e-05	0.00178023	yes
R09B5.9	cnc-4	V:1447221-1447707	2.24621	5e-05	0.00178023	yes
F53B3.6	F53B3.6	X:2864290-2865683	2.24367	5e-05	0.00178023	yes
F57B1.3	col-159	V:13198229-13199315	2.21933	5e-05	0.00178023	yes
C53B4.5	col-119	IV:8975531-8984569	2.19322	5e-05	0.00178023	yes
F46F2.3	F46F2.3	X:15259582-15260290	2.1845	5e-05	0.00178023	yes
Y94H6A.10	Y94H6A.10	IV:2709899-2710670	2.17867	5e-05	0.00178023	yes
ZK1193.1	col-19	X:421706-422776	2.17333	5e-05	0.00178023	yes
F38A3.1	col-81	II:11012394-11013779	2.15926	5e-05	0.00178023	yes
W05B2.1	col-94	III:10986825-10987843	2.13613	5e-05	0.00178023	yes
C04F5.7	ugt-63	V:5108014-5110789	2.12862	5e-05	0.00178023	yes
T01G5.1	T01G5.1	V:15116841-15119617	2.12078	5e-05	0.00178023	yes
C29G2.6	C29G2.6	V:2580871-2585908	2.11497	5e-05	0.00178023	yes
W05B2.6	col-92	III:10982165-10983253	2.10826	5e-05	0.00178023	yes
C34F6.3	col-179	X:11201522-11203990	2.08129	5e-05	0.00178023	yes
F10D7.3	F10D7.3	X:17372313-17374877	2.07462	5e-05	0.00178023	yes
K08D12.6	K08D12.6	IV:1720789-1723069	2.06504	5e-05	0.00178023	yes
C15A11.5	col-7	I:7401674-7402756	2.06029	5e-05	0.00178023	yes
T06E4.6	col-146	V:9629942-9631011	2.05537	5e-05	0.00178023	yes
Y38E10A.28	Y38E10A.28	II:12629711-12631995	2.05316	5e-05	0.00178023	yes
C15A11.6	col-62	I:7403340-7404352	2.02977	5e-05	0.00178023	yes
Y41C4A.16	col-95	III:11703978-11705085	2.02696	5e-05	0.00178023	yes
W03G11.1	col-181	X:12104929-12106081	2.02146	5e-05	0.00178023	yes
K10H10.2	cysl-2	II:14489799-14494514	2.01589	5e-05	0.00178023	yes
T10E10.2	col-167	X:6323296-6324517	2.0152	5e-05	0.00178023	yes
K02G10.7	aqp-8	X:4702963-4704968	2.01244	5e-05	0.00178023	yes
T10E10.1	col-168	X:6326190-6327375	2.00979	5e-05	0.00178023	yes
F54D1.3	col-127	IV:11264946-11265877	2.00584	5e-05	0.00178023	yes
F14F7.1	col-98	III:13018934-13020231	1.99299	5e-05	0.00178023	yes
F11H8.3	col-8	III:7019582-7020600	1.99179	5e-05	0.00178023	yes
F54D1.2	col-126	IV:11263400-11264331	1.9882	5e-05	0.00178023	yes
F15A2.1	col-184	X:13469387-13470471	1.98659	5e-05	0.00178023	yes
K02D7.3	col-101	IV:325435-326671	1.97835	5e-05	0.00178023	yes
T18D3.4	myo-2	X:12468060-12475341	1.95991	5e-05	0.00178023	yes
Y41C4A.11	Y41C4A.11	III:11719899-11723602	1.95797	5e-05	0.00178023	yes
K01C8.1	K01C8.1	II:8264660-8269914	1.9459	5e-05	0.00178023	yes
F45D11.3	F45D11.3	II:1013619-1014864	1.93991	5e-05	0.00178023	yes
T28C12.4	T28C12.4	V:6316931-6326390	1.93933	5e-05	0.00178023	yes
C03G5.13	nspc-6	X:8541145-8541496	1.93756	5e-05	0.00178023	yes
C02E7.6	C02E7.6	V:4919206-4919581	1.93755	5e-05	0.00178023	yes
C03G5.10	nspc-3	X:8537107-8537513	1.93741	5e-05	0.00178023	yes
F07B7.3	his-53	V:8853669-8854053	1.93045	5e-05	0.00178023	yes
C03G5.9	nspc-2	X:8535468-8535819	1.92914	5e-05	0.00178023	yes
C52D10.3	C52D10.3	IV:17176474-17182664	1.92498	5e-05	0.00178023	yes
B0222.6	col-144	V:9159641-9160642	1.90614	5e-05	0.00178023	yes
C03G5.2	nspc-7	X:8541864-8542284	1.90126	5e-05	0.00178023	yes
EGAP7.1	dpy-3	X:2144601-2145647	1.8971	5e-05	0.00178023	yes
C30E1.9	C30E1.9	X:16929913-16931619	1.8945	5e-05	0.00178023	yes
Y37E11B.7	Y37E11B.7	IV:3599522-3600066	1.89339	5e-05	0.00178023	yes
F45D11.4	F45D11.4	II:1007791-1009036	1.8927	5e-05	0.00178023	yes
T28C6.4	col-117	IV:8822964-8824174	1.89217	5e-05	0.00178023	yes
T20B3.2	tni-3	V:16833315-16839071	1.88595	5e-05	0.00178023	yes
T28C6.6	col-3	IV:8824803-8826013	1.88335	5e-05	0.00178023	yes
B0222.8	col-10	V:9164294-9165307	1.87928	5e-05	0.00178023	yes
F41E6.12	F41E6.12	V:8626901-8629106	1.85439	5e-05	0.00178023	yes
F31F4.15	fbxa-72	V:674910-676753	1.84664	5e-05	0.00178023	yes
F52B11.4	col-133	IV:14098334-14099352	1.84444	5e-05	0.00178023	yes
K01D12.9	K01D12.9	V:12403955-12404644	1.83769	5e-05	0.00178023	yes
T21B6.3	T21B6.3	X:10945153-10948970	1.83763	5e-05	0.00178023	yes
F54D5.8	dnj-13	II:11545700-11547366	1.83231	5e-05	0.00178023	yes
B0457.6	B0457.6	II:8922451-8924373	1.81543	5e-05	0.00178023	yes
C53C9.2	C53C9.2	X:7686645-7689219	1.80434	5e-05	0.00178023	yes
C03G5.12	nspc-5	X:8538739-8539090	1.80408	5e-05	0.00178023	yes
T10G3.3	T10G3.3	V:13487022-13489628	1.80052	5e-05	0.00178023	yes
F08F3.4	F08F3.4	V:5410993-5412981	1.78789	5e-05	0.00178023	yes
F45F2.3	his-5	V:8535203-8535582	1.78233	5e-05	0.00178023	yes
C03G5.11	nspc-4	X:8537948-8538359	1.77693	5e-05	0.00178023	yes
K06C4.10	his-18	V:8898194-8898645	1.77594	5e-05	0.00178023	yes
W09G12.9	W09G12.9	IV:1216626-1218524	1.76624	5e-05	0.00178023	yes
D2013.9	ttll-12	II:9338957-9346590	1.76377	5e-05	0.00178023	yes
F43H9.2	sptl-2	V:8017946-8021717	1.75885	5e-05	0.00178023	yes
R07E3.4	R07E3.4	X:10330595-10331873	1.75828	5e-05	0.00178023	yes
K06C4.11	his-19	V:8895764-8896148	1.75497	5e-05	0.00178023	yes
Y105E8A.6	unc-95	I:14381360-14384737	1.75213	5e-05	0.00178023	yes
F33D11.3	col-54	I:5842713-5844057	1.75032	5e-05	0.00178023	yes
C12D8.19	fipr-9	V:10221661-10221963	1.74253	5e-05	0.00178023	yes
C29F4.1	col-125	IV:11225504-11226519	1.74199	5e-05	0.00178023	yes
F27C1.8	dpy-5	I:5432157-5433056	1.73651	5e-05	0.00178023	yes
Y39B6A.21	Y39B6A.21	V:19047046-19048669	1.72649	5e-05	0.00178023	yes
W09C5.4	ins-33	I:13637846-13639311	1.72336	5e-05	0.00178023	yes
R06C7.10	myo-1	I:7258920-7267079	1.71985	5e-05	0.00178023	yes
Y59E9AR.1	Y59E9AR.1	IV:5249427-5249820	1.71779	5e-05	0.00178023	yes
K03A1.1	his-40	X:7310109-7310580	1.71385	5e-05	0.00178023	yes
W10G6.3	mua-6	X:16262294-16265687	1.71251	5e-05	0.00178023	yes
F56D12.1	alh-6	II:1306239-1310133	1.70215	5e-05	0.00178023	yes
F31F6.6	nac-1	X:14895144-14898441	1.69557	5e-05	0.00178023	yes
T12B5.2	fbxa-54	III:956333-957904	1.6936	5e-05	0.00178023	yes
C16C4.4	math-14	II:1869409-1870797	1.6899	5e-05	0.00178023	yes
B0454.5	B0454.5	II:3038858-3040822	1.68974	5e-05	0.00178023	yes
Y47G6A.33	Y47G6A.33	I:3564063-3578688	1.68758	5e-05	0.00178023	yes
K09C4.5	K09C4.5	X:3282610-3285723	1.68677	5e-05	0.00178023	yes
F41B4.1	F41B4.1	X:6823889-6825837	1.68324	5e-05	0.00178023	yes
C49G7.3	C49G7.3	V:4046404-4047436	1.68297	5e-05	0.00178023	yes
T25B9.1	T25B9.1	IV:10744780-10750153	1.67466	5e-05	0.00178023	yes
F42F12.1	nspc-9	X:12342954-12343355	1.66829	5e-05	0.00178023	yes
K08E7.9	pgp-1	IV:12591695-12599169	1.66748	5e-05	0.00178023	yes
C05C8.7	C05C8.7	V:7242906-7247297	1.6534	5e-05	0.00178023	yes
ZK354.10	msp-58	IV:5308463-5308825	1.64655	5e-05	0.00178023	yes
F11E6.3	F11E6.3	IV:17470509-17472025	1.6441	5e-05	0.00178023	yes
T10B5.8	T10B5.8	V:1842044-1844807	1.64372	5e-05	0.00178023	yes
F43C11.3	decr-1.1	II:2353314-2354375	1.64312	5e-05	0.00178023	yes
ZK354.5	msp-51	IV:5294921-5295375	1.64102	5e-05	0.00178023	yes
C28H8.11	tdo-2	III:5917627-5920086	1.64066	5e-05	0.00178023	yes
R06B9.4	arrd-14	II:13752319-13756257	1.63884	5e-05	0.00178023	yes
C47B2.6	gale-1	I:12975183-12978781	1.63875	5e-05	0.00178023	yes
C53D6.7	C53D6.7	IV:9034842-9037162	1.63862	5e-05	0.00178023	yes
C44C10.1	col-180	X:11711310-11712280	1.63811	5e-05	0.00178023	yes
Y41E3.2	dpy-4	IV:14981608-14996316	1.63661	5e-05	0.00178023	yes
ZC334.11	ins-27	I:14026648-14027569	1.63594	5e-05	0.00178023	yes
C49F5.1	sams-1	X:11965961-11969784	1.62278	5e-05	0.00178023	yes
B0222.7	col-145	V:9162050-9163005	1.62031	5e-05	0.00178023	yes
C02E7.7	C02E7.7	V:4918153-4918585	1.6133	5e-05	0.00178023	yes
F46G10.6	mxl-3	X:13349639-13350806	1.61265	5e-05	0.00178023	yes
Y49G5A.1	Y49G5A.1	V:5286342-5287360	1.60797	5e-05	0.00178023	yes
W03F9.1	W03F9.1	V:124045-126751	1.60702	5e-05	0.00178023	yes
W02D9.10	W02D9.10	I:12551537-12552370	1.60442	5e-05	0.00178023	yes
Y43F8C.2	nlp-26	V:19613527-19614521	1.60435	5e-05	0.00178023	yes
Y71D11A.3	Y71D11A.3	III:1116462-1142921	1.60396	5e-05	0.00178023	yes
C16C4.5	math-15	II:1866385-1867894	1.60159	5e-05	0.00178023	yes
F42F12.7	nspc-14	X:12358610-12359097	1.5985	5e-05	0.00178023	yes
C39D10.8	C39D10.8	X:7879770-7880917	1.59464	5e-05	0.00178023	yes
F13D12.2	ldh-1	II:11725322-11726532	1.59416	5e-05	0.00178023	yes
B0213.17	nlp-34	V:3978828-3979134	1.59414	5e-05	0.00178023	yes
C03G5.8	nspc-1	X:8534669-8535106	1.59367	5e-05	0.00178023	yes
T11F9.9	col-157	V:11484053-11484998	1.59097	5e-05	0.00178023	yes
F36A2.3	F36A2.3	I:8798782-8801661	1.57064	5e-05	0.00178023	yes
C39B5.5	C39B5.5	III:2208269-2211296	1.56737	5e-05	0.00178023	yes
Y67H2A.9	Y67H2A.9	IV:13318898-13321829	1.55051	5e-05	0.00178023	yes
C47D2.2	cdd-1	X:8208750-8211149	1.54408	5e-05	0.00178023	yes
Y49F6B.10	col-71	II:3500072-3502449	1.54383	5e-05	0.00178023	yes
F29C6.1	F29C6.1	I:10579410-10580890	1.5415	5e-05	0.00178023	yes
F30B5.1	dpy-13	IV:4235613-4236706	1.54036	5e-05	0.00178023	yes
F37B1.1	gst-24	II:13610442-13611342	1.53767	5e-05	0.00178023	yes
B0491.2	sqt-1	II:11336690-11337835	1.53508	5e-05	0.00178023	yes
K06A4.5	haao-1	V:9505688-9507114	1.53323	5e-05	0.00178023	yes
Y55F3C.3	kvs-5	IV:742082-753316	1.5326	5e-05	0.00178023	yes
C14B4.2	C14B4.2	V:19332724-19349487	1.52946	5e-05	0.00178023	yes
F15H10.1	col-12	V:10423906-10425092	1.52863	5e-05	0.00178023	yes
W05G11.3	col-88	III:41060-42018	1.52827	5e-05	0.00178023	yes
F43E2.8	hsp-4	II:7350118-7352636	1.52679	5e-05	0.00178023	yes
C45B2.2	C45B2.2	X:6084738-6085188	1.52388	5e-05	0.00178023	yes
F02A9.2	far-1	III:9080366-9081185	1.51799	5e-05	0.00178023	yes
C12D8.16	fipr-7	V:10229811-10230134	1.51651	5e-05	0.00178023	yes
M02F4.8	aqp-7	X:3025061-3026971	1.51199	5e-05	0.00178023	yes
T07H6.3	col-166	X:6279674-6281019	1.50477	5e-05	0.00178023	yes
C56E6.2	C56E6.2	II:6524919-6526337	1.50423	5e-05	0.00178023	yes
R01H10.3	cor-1	III:10249129-10254710	1.5022	5e-05	0.00178023	yes
F54C9.4	col-38	II:8568032-8569088	1.49666	5e-05	0.00178023	yes
R12E2.14	R12E2.14	I:4149980-4150637	1.48821	5e-05	0.00178023	yes
C47E8.5	daf-21	V:14680313-14688543	1.48654	5e-05	0.00178023	yes
F42D1.2	tatn-1	X:14791005-14792981	1.48647	5e-05	0.00178023	yes
Y53H1B.2	Y53H1B.2	I:11292660-11294182	1.48616	5e-05	0.00178023	yes
C05E4.1	srp-2	V:762733-764657	1.48468	5e-05	0.00178023	yes
Y54E10A.17	Y54E10A.17	I:3206709-3209303	1.48229	5e-05	0.00178023	yes
Y73B6BL.34	bli-6	IV:6377093-6378195	1.47696	5e-05	0.00178023	yes
C09B9.6	msp-55	IV:5055592-5056049	1.47521	5e-05	0.00178023	yes
F58G6.3	F58G6.3	IV:9653534-9654227	1.47502	5e-05	0.00178023	yes
Y37A1B.7	Y37A1B.7	IV:14042592-14043780	1.47451	5e-05	0.00178023	yes
C52D10.13	col-138	IV:17182799-17183740	1.47311	5e-05	0.00178023	yes
F57H12.6	F57H12.6	IV:7975428-7976369	1.47187	5e-05	0.00178023	yes
C54D10.10	C54D10.10	V:12448680-12450004	1.47153	5e-05	0.00178023	yes
ZC455.10	fkb-4	V:12785152-12787104	1.47033	5e-05	0.00178023	yes
C31B8.8	C31B8.8	V:2905763-2909683	1.46812	5e-05	0.00178023	yes
C36E6.5	mlc-2	X:17452391-17456594	1.46681	5e-05	0.00178023	yes
Y54E10BL.2	col-48	I:3003526-3013448	1.46588	5e-05	0.00178023	yes
Y43F8C.20	grsp-1	V:19610159-19612144	1.46214	5e-05	0.00178023	yes
ZK1307.1	ZK1307.1	II:9654342-9655599	1.45906	5e-05	0.00178023	yes
F36H1.5	hrg-4	IV:11030159-11031106	1.45796	5e-05	0.00178023	yes
W05E7.3	grd-13	IV:3438311-3439502	1.4574	5e-05	0.00178023	yes
F08G5.4	col-130	IV:12425214-12432539	1.45712	5e-05	0.00178023	yes
Y57A10A.11	rol-1	II:12172572-12176071	1.45686	5e-05	0.00178023	yes
T27A1.4	lgc-34	II:526591-530364	1.45676	5e-05	0.00178023	yes
Y15E3A.4	Y15E3A.4	X:15330961-15333959	1.45461	5e-05	0.00178023	yes
F11G11.10	col-17	II:4866435-4867574	1.4536	5e-05	0.00178023	yes
F40A3.2	F40A3.2	V:7878913-7881888	1.45111	5e-05	0.00178023	yes
F40C5.3	grl-27	V:3575118-3575874	1.44491	5e-05	0.00178023	yes
F15H10.2	col-13	V:10420889-10421892	1.44391	5e-05	0.00178023	yes
F23D12.11	F23D12.11	X:14423404-14424749	1.44287	5e-05	0.00178023	yes
Y66A7A.6	gly-8	III:11624990-11628238	1.44134	5e-05	0.00178023	yes
ZK265.2	col-63	I:8243692-8244961	1.43978	5e-05	0.00178023	yes
F58F6.1	col-104	IV:1353678-1355305	1.43574	5e-05	0.00178023	yes
W05E7.1	grd-3	IV:3439654-3440456	1.43404	5e-05	0.00178023	yes
ZC449.5	ZC449.5	X:5035026-5037775	1.42148	5e-05	0.00178023	yes
R102.2	R102.2	IV:10687592-10688138	1.41847	5e-05	0.00178023	yes
C18D11.1	C18D11.1	III:11816568-11819798	1.41641	5e-05	0.00178023	yes
ZK1290.3	rol-8	II:7544105-7545332	1.41545	5e-05	0.00178023	yes
F25H8.5	dur-1	IV:9922004-9928223	1.41019	5e-05	0.00178023	yes
Y9C9A.8	Y9C9A.8	IV:4920354-4932217	1.40975	5e-05	0.00178023	yes
T21D12.2	dpy-9	IV:257381-259211	1.40637	5e-05	0.00178023	yes
F21F8.11	F21F8.11	V:8282374-8284885	1.40371	5e-05	0.00178023	yes
T22E5.5	mup-2	X:6408463-6410359	1.3935	5e-05	0.00178023	yes
F42F12.10	nspc-12	X:12356193-12356681	1.39254	5e-05	0.00178023	yes
F08F3.7	cyp-14A5	V:5421011-5423305	1.39192	5e-05	0.00178023	yes
Y41C4A.19	col-96	III:11705712-11706644	1.3909	5e-05	0.00178023	yes
D1025.9	nspc-19	X:14528716-14529074	1.3893	5e-05	0.00178023	yes
K09H9.8	K09H9.8	I:3138538-3140601	1.38886	5e-05	0.00178023	yes
VZK822L.1	fat-6	IV:11913689-11917355	1.38327	5e-05	0.00178023	yes
M195.1	col-77	II:8358227-8359378	1.38103	5e-05	0.00178023	yes
F57B7.3	col-156	V:11446651-11450357	1.37844	5e-05	0.00178023	yes
T01B7.7	rol-6	II:8733049-8734314	1.37591	5e-05	0.00178023	yes
T15B7.5	col-141	V:6829703-6830999	1.37563	5e-05	0.00178023	yes
R01E6.3	cah-4	X:13542571-13544601	1.37334	5e-05	0.00178023	yes
T06E6.10	T06E6.10	V:15418153-15419397	1.37294	5e-05	0.00178023	yes
F53A9.10	tnt-2	X:8721556-8723552	1.37226	5e-05	0.00178023	yes
C50B6.4	col-161	V:13317031-13318010	1.36636	5e-05	0.00178023	yes
T21F4.1	T21F4.1	X:5630355-5638098	1.36472	5e-05	0.00178023	yes
C05E4.3	srp-1	V:753333-755048	1.36286	5e-05	0.00178023	yes
F37H8.5	F37H8.5	II:11188205-11189440	1.3599	5e-05	0.00178023	yes
F52B11.2	F52B11.2	IV:14083567-14084660	1.35751	5e-05	0.00178023	yes
C37H5.9	nas-9	V:4836027-4840010	1.35589	5e-05	0.00178023	yes
F53F1.4	F53F1.4	V:13411076-13411714	1.35457	5e-05	0.00178023	yes
T22A3.4	set-18	I:10590719-10593962	1.3475	5e-05	0.00178023	yes
F42F12.9	nspc-10	X:12343613-12344043	1.34671	5e-05	0.00178023	yes
F40E10.3	csq-1	X:14684874-14688365	1.34414	5e-05	0.00178023	yes
F42F12.6	nspc-13	X:12357507-12357919	1.34187	5e-05	0.00178023	yes
F32G8.4	best-14	V:10557973-10560792	1.3417	5e-05	0.00178023	yes
K08C9.4	col-65	I:11489157-11490560	1.33543	5e-05	0.00178023	yes
Y47D7A.15	Y47D7A.15	V:4431762-4432103	1.33506	5e-05	0.00178023	yes
H23N18.1	ugt-13	V:4908870-4911458	1.33472	5e-05	0.00178023	yes
C15H9.7	flu-2	X:6106916-6109345	1.32814	5e-05	0.00178023	yes
M03A1.7	dao-2	II:4562852-4563546	1.32644	5e-05	0.00178023	yes
F46C8.6	dpy-7	X:7536459-7537794	1.32582	5e-05	0.00178023	yes
F25E5.8	F25E5.8	V:7435412-7436962	1.32523	5e-05	0.00178023	yes
F56B6.4	gyg-1	X:3537638-3540940	1.32174	5e-05	0.00178023	yes
F22D6.10	col-60	I:7105318-7106924	1.31911	5e-05	0.00178023	yes
F13H8.7	upb-1	II:6288412-6290099	1.31855	5e-05	0.00178023	yes
K08A2.1	K08A2.1	II:2997020-3000653	1.31437	5e-05	0.00178023	yes
F58E10.4	aip-1	V:14012332-14013644	1.30499	5e-05	0.00178023	yes
D1025.2	gcsh-1	X:14514115-14515081	1.30008	5e-05	0.00178023	yes
Y73F4A.1	Y73F4A.1	IV:9043994-9045352	1.29434	5e-05	0.00178023	yes
F45D3.3	F45D3.3	V:12549215-12550355	1.29341	5e-05	0.00178023	yes
ZK909.3	ZK909.3	I:14953487-14955611	1.2919	5e-05	0.00178023	yes
C01B12.1	sqt-2	II:23327-24457	1.29164	5e-05	0.00178023	yes
Y71F9B.13	Y71F9B.13	I:2776369-2778719	1.28622	5e-05	0.00178023	yes
F42E11.4	tni-1	X:11375879-11377470	1.28323	5e-05	0.00178023	yes
W05G11.6	pck-1	III:62886-66262	1.28295	5e-05	0.00178023	yes
F55C10.2	col-154	V:11385359-11386381	1.28288	5e-05	0.00178023	yes
K02E7.6	K02E7.6	II:1057182-1059280	1.28257	5e-05	0.00178023	yes
T05D4.1	aldo-1	III:13563340-13564990	1.27807	5e-05	0.00178023	yes
T14G12.3	tag-18	X:3729293-3733457	1.27716	5e-05	0.00178023	yes
Y11D7A.11	col-120	IV:9260609-9261767	1.27703	5e-05	0.00178023	yes
F32A5.4	F32A5.4	II:7228783-7230615	1.27519	5e-05	0.00178023	yes
K03E6.6	pfn-3	X:1079422-1080653	1.27112	5e-05	0.00178023	yes
T08A9.11	ttr-59	X:7329820-7330643	1.26921	5e-05	0.00178023	yes
Y47D3B.10	dpy-18	III:11372880-11377980	1.25899	5e-05	0.00178023	yes
F55B12.5	nrf-5	V:13828094-13831040	1.25206	5e-05	0.00178023	yes
F54D11.1	pmt-2	V:4628579-4635266	1.24605	5e-05	0.00178023	yes
F37C12.11	rps-21	III:7189140-7189638	1.23296	5e-05	0.00178023	yes
K11D12.5	swt-7	V:5029323-5030811	1.23214	5e-05	0.00178023	yes
T13F3.6	T13F3.6	V:16270215-16271221	1.22656	5e-05	0.00178023	yes
C45B2.1	C45B2.1	X:6086123-6086569	1.22085	5e-05	0.00178023	yes
Y71H2B.4	Y71H2B.4	III:2618938-2619381	1.2023	5e-05	0.00178023	yes
C31C9.2	C31C9.2	II:13636982-13638485	1.13163	5e-05	0.00178023	yes
C11E4.1	gpx-5	X:9584663-9586490	1.12871	5e-05	0.00178023	yes
R11A5.3	R11A5.3	I:7862841-7863553	7.36994	0.0001	0.00318683	yes
ZK863.2	col-37	V:12166705-12167753	2.90692	0.0001	0.00318683	yes
F59C6.18	F59C6.18	I:10516030-10516432	2.30555	0.0001	0.00318683	yes
C34F6.2	col-178	X:11199454-11200464	2.07323	0.0001	0.00318683	yes
Y45G5AM.1	nhr-114	V:4175886-4191515	1.97614	0.0001	0.00318683	yes
F45D11.2	F45D11.2	II:1019437-1020682	1.86333	0.0001	0.00318683	yes
R05H10.1	R05H10.1	II:14852429-14853627	1.82359	0.0001	0.00318683	yes
F10A3.2	fbxa-88	V:16142007-16143116	1.80415	0.0001	0.00318683	yes
C47E8.11	C47E8.11	V:14688636-14688920	1.52539	0.0001	0.00318683	yes
F56H9.2	F56H9.2	V:12637660-12638238	1.48578	0.0001	0.00318683	yes
D1005.2	D1005.2	X:1459097-1462793	1.4423	0.0001	0.00318683	yes
C35B8.1	col-175	X:9233641-9234616	1.4056	0.0001	0.00318683	yes
F41E7.5	fipr-21	X:10304506-10304948	1.3655	0.0001	0.00318683	yes
K12B6.11	K12B6.11	V:6288907-6289656	1.35652	0.0001	0.00318683	yes
T13C5.8	mtp-18	X:6205182-6207688	1.34867	0.0001	0.00318683	yes
Y47D7A.13	Y47D7A.13	V:4434881-4435927	1.34495	0.0001	0.00318683	yes
R13H9.4	msp-53	IV:5064640-5065153	1.3401	0.0001	0.00318683	yes
C06A8.3	C06A8.3	II:7785073-7794319	1.32451	0.0001	0.00318683	yes
C05D9.3	C05D9.3	X:1111902-1116794	1.28623	0.0001	0.00318683	yes
Y2H9A.3	col-162	V:13441966-13443402	1.28463	0.0001	0.00318683	yes
K03E5.2	K03E5.2	I:3419599-3424211	1.28078	0.0001	0.00318683	yes
F23H12.4	sqt-3	V:12352993-12354314	1.26175	0.0001	0.00318683	yes
ZK1058.9	ZK1058.9	III:3922206-3926118	1.25494	0.0001	0.00318683	yes
C36C5.5	C36C5.5	V:3157094-3157870	1.25234	0.0001	0.00318683	yes
F09G8.6	col-91	III:8258344-8265796	1.23234	0.0001	0.00318683	yes
B0334.1	ttr-18	II:11485509-11486774	1.2138	0.0001	0.00318683	yes
C39E6.1	lon-2	X:4738866-4749085	1.20596	0.0001	0.00318683	yes
F20A1.1	F20A1.1	V:7051701-7052183	1.19705	0.0001	0.00318683	yes
F26B1.4	col-58	I:6311250-6312413	1.18364	0.0001	0.00318683	yes
F36H9.4	F36H9.4	V:1778324-1779202	1.16716	0.0001	0.00318683	yes
M03B6.2	M03B6.2	X:13852898-13857324	1.16001	0.0001	0.00318683	yes
F44E5.1	F44E5.1	II:11774143-11774561	1.1481	0.0001	0.00318683	yes
F22F7.1	F22F7.1	V:2127532-2130064	1.14163	0.0001	0.00318683	yes
Y53F4B.30	gst-27	II:15164884-15165726	1.13523	0.0001	0.00318683	yes
Y57A10A.23	Y57A10A.23	II:12240387-12242090	1.13504	0.0001	0.00318683	yes
F47B7.7	F47B7.7	X:3778090-3781118	2.5839	0.00015	0.00435872	yes
Y54G9A.4	Y54G9A.4	II:13713018-13715872	2.38796	0.00015	0.00435872	yes
T07D10.6	flp-33	I:12624248-12625238	2.20574	0.00015	0.00435872	yes
W06D12.3	fat-5	V:17723779-17730381	2.13029	0.00015	0.00435872	yes
Y43F8C.1	nlp-25	V:19607510-19608410	2.00844	0.00015	0.00435872	yes
F45F2.4	his-7	V:8533378-8533762	1.92534	0.00015	0.00435872	yes
F47B8.6	pepm-1	V:14329165-14330016	1.8868	0.00015	0.00435872	yes
Y77E11A.15	col-106	IV:1459862-1460788	1.81685	0.00015	0.00435872	yes
C18H7.2	inx-18	IV:606360-614026	1.73187	0.00015	0.00435872	yes
C12D8.14	fipr-4	V:10228051-10228405	1.50458	0.00015	0.00435872	yes
H05L03.3	H05L03.3	X:5904626-5905344	1.49556	0.00015	0.00435872	yes
F22E12.2	chw-1	V:10459187-10464660	1.44272	0.00015	0.00435872	yes
F42F12.8	nspc-15	X:12360743-12361184	1.35267	0.00015	0.00435872	yes
W10G11.16	lgc-45	II:3566027-3567396	1.33758	0.00015	0.00435872	yes
B0213.5	nlp-30	V:3981979-3982745	1.32328	0.00015	0.00435872	yes
C18A11.7	dim-1	X:8050469-8058220	1.28854	0.00015	0.00435872	yes
ZK84.1	ZK84.1	II:6020652-6025006	1.28165	0.00015	0.00435872	yes
Y39D8A.1	Y39D8A.1	V:419686-421841	1.28135	0.00015	0.00435872	yes
W04G3.1	lpr-6	X:11059993-11061868	1.27938	0.00015	0.00435872	yes
F28H1.2	cpn-3	I:3987890-3988702	1.23322	0.00015	0.00435872	yes
T14B4.6	dpy-2	II:6714291-6715997	1.21926	0.00015	0.00435872	yes
T05E7.1	T05E7.1	I:6203896-6206929	1.21016	0.00015	0.00435872	yes
B0041.6	ptps-1	I:4652142-4652906	1.20669	0.00015	0.00435872	yes
F08D12.7	F08D12.7	II:2767247-2769130	1.19694	0.00015	0.00435872	yes
T09B4.8	T09B4.8	I:6164714-6166539	1.19321	0.00015	0.00435872	yes
W02G9.2	kel-8	V:2683223-2688500	1.17071	0.00015	0.00435872	yes
ZK1248.16	lec-5	II:5839637-5841134	1.1411	0.00015	0.00435872	yes
T02B11.3	T02B11.3	V:865075-866831	1.13105	0.00015	0.00435872	yes
ZC101.2	unc-52	II:14647326-14666943	1.12805	0.00015	0.00435872	yes
F07B7.9	his-50	V:8847392-8847704	2.56529	0.0002	0.00543439	yes
Y47D3B.6	Y47D3B.6	III:11427134-11442566	2.39061	0.0002	0.00543439	yes
K09C6.9	K09C6.9	V:853463-855076	1.67131	0.0002	0.00543439	yes
ZC116.1	ZC116.1	V:12609825-12610858	1.59872	0.0002	0.00543439	yes
F07B7.4	his-52	V:8850463-8850835	1.55463	0.0002	0.00543439	yes
R09E12.9	R09E12.9	V:777570-778235	1.46215	0.0002	0.00543439	yes
F38A3.2	ram-2	II:11015587-11016842	1.33813	0.0002	0.00543439	yes
F11G11.12	col-73	II:4872097-4873127	1.33176	0.0002	0.00543439	yes
T10C6.12	his-3	V:16040793-16041191	1.31022	0.0002	0.00543439	yes
C07A12.4	pdi-2	X:4524186-4526536	1.30884	0.0002	0.00543439	yes
T19C3.1	best-17	III:607044-609973	1.28481	0.0002	0.00543439	yes
F08B6.4	unc-87	I:6760431-6767799	1.26899	0.0002	0.00543439	yes
F22E5.1	F22E5.1	II:2675787-2677588	1.26505	0.0002	0.00543439	yes
ZK1010.7	col-97	III:12987671-12993704	1.25955	0.0002	0.00543439	yes
T13B5.3	pho-14	II:1097925-1100812	1.24163	0.0002	0.00543439	yes
Y51A2D.18	Y51A2D.18	V:18481013-18487256	1.23975	0.0002	0.00543439	yes
F09E10.1	F09E10.1	X:1502879-1503219	1.2093	0.0002	0.00543439	yes
H40L08.2	H40L08.2	X:15076684-15077746	1.19487	0.0002	0.00543439	yes
R05F9.6	R05F9.6	II:4889434-4891469	1.14123	0.0002	0.00543439	yes
C50F4.13	his-35	V:9544650-9545290	1.13346	0.0002	0.00543439	yes
Y38E10A.15	nspe-7	II:12627186-12627562	3.66178	0.00025	0.00637891	yes
Y40B10A.7	comt-5	V:2052285-2053600	2.52992	0.00025	0.00637891	yes
K06C4.2	his-28	V:8889487-8889799	2.24769	0.00025	0.00637891	yes
F42A8.1	F42A8.1	II:9338957-9346590	1.96017	0.00025	0.00637891	yes
F11C7.3	vap-1	X:17393788-17396467	1.93188	0.00025	0.00637891	yes
F07C6.6	F07C6.6	IV:12792794-12793274	1.80493	0.00025	0.00637891	yes
T20D4.10	T20D4.10	V:3400254-3401045	1.76356	0.00025	0.00637891	yes
ZC15.8	pqn-94	V:20278652-20279863	1.61806	0.00025	0.00637891	yes
R12E2.6	R12E2.6	I:4151098-4151746	1.54691	0.00025	0.00637891	yes
F07A5.7	unc-15	I:7376603-7383197	1.47725	0.00025	0.00637891	yes
T21G5.2	T21G5.2	I:6870621-6871169	1.40626	0.00025	0.00637891	yes
K11D12.3	srr-4	V:5019223-5022369	1.38895	0.00025	0.00637891	yes
F55G1.10	his-61	IV:7485747-7486217	1.37889	0.00025	0.00637891	yes
K02F2.2	ahcy-1	I:6836389-6838142	1.36577	0.00025	0.00637891	yes
T25F10.6	T25F10.6	V:6765559-6768788	1.36562	0.00025	0.00637891	yes
C44B12.1	perm-2	IV:1126790-1128848	1.31797	0.00025	0.00637891	yes
F11C7.5	osm-11	X:17420214-17421759	1.266	0.00025	0.00637891	yes
R13H4.2	R13H4.2	V:11829581-11843625	1.23295	0.00025	0.00637891	yes
F38B7.2	F38B7.2	V:11543933-11545291	1.22503	0.00025	0.00637891	yes
F36A2.7	F36A2.7	I:8813758-8815196	1.1726	0.00025	0.00637891	yes
K09H9.3	col-49	I:3137187-3138446	1.15981	0.00025	0.00637891	yes
F28H1.4	F28H1.4	I:3974110-3977351	1.15948	0.00025	0.00637891	yes
C01B10.3	C01B10.3	IV:6619468-6621352	1.1538	0.00025	0.00637891	yes
T28B4.3	ttr-6	X:6596461-6597121	1.11799	0.00025	0.00637891	yes
B0213.2	nlp-27	V:3989090-3989770	1.11793	0.00025	0.00637891	yes
Y53F4B.23	Y53F4B.23	II:15124516-15126350	2.02989	0.0003	0.00743424	yes
Y50D4B.6	Y50D4B.6	V:1084315-1087272	1.50205	0.0003	0.00743424	yes
B0507.3	B0507.3	V:8768908-8770876	1.41262	0.0003	0.00743424	yes
C51E3.9	C51E3.9	V:10145951-10148978	1.23271	0.0003	0.00743424	yes
C44B12.2	ost-1	IV:1107395-1110860	1.21425	0.0003	0.00743424	yes
B0222.5	B0222.5	V:9152320-9154872	1.1975	0.0003	0.00743424	yes
T22B7.7	T22B7.7	X:5651869-5653925	1.17188	0.0003	0.00743424	yes
D1025.4	nspc-20	X:14529784-14530209	1.11956	0.0003	0.00743424	yes
F36A4.10	col-34	IV:4243547-4244610	1.08693	0.0003	0.00743424	yes
F11E6.5	elo-2	IV:17466059-17467415	1.06662	0.0003	0.00743424	yes
Y51H4A.9	col-137	IV:16601484-16602776	1.04888	0.0003	0.00743424	yes
T28F2.6	col-50	I:3651229-3652599	3.47117	0.00035	0.00839133	yes
C45B2.8	C45B2.8	X:6087965-6088363	2.75598	0.00035	0.00839133	yes
W02B3.4	W02B3.4	III:680633-683329	1.39586	0.00035	0.00839133	yes
Y73F8A.11	best-21	IV:15302420-15309415	1.35682	0.00035	0.00839133	yes
VF13D12L.3	VF13D12L.3	II:11705988-11713610	1.33449	0.00035	0.00839133	yes
Y37E11AR.5	ugt-45	IV:3748202-3751101	1.23483	0.00035	0.00839133	yes
C42C1.14	rpl-34	IV:12268775-12269533	1.21281	0.00035	0.00839133	yes
K10B3.7	gpd-3	X:3112082-3113382	1.18594	0.00035	0.00839133	yes
B0403.4	tag-320	X:7066344-7068563	1.18452	0.00035	0.00839133	yes
C49F5.7	C49F5.7	X:11994783-11995839	1.1583	0.00035	0.00839133	yes
B0213.6	nlp-31	V:3980054-3980617	1.14951	0.00035	0.00839133	yes
CC8.2	CC8.2	IV:3645162-3648684	1.11854	0.00035	0.00839133	yes
F20G2.2	F20G2.2	V:13755010-13756411	1.1148	0.00035	0.00839133	yes
C09H5.2	catp-3	V:8076084-8079914	1.10021	0.00035	0.00839133	yes
ZK180.5	ZK180.5	IV:4515038-4517169	1.08848	0.00035	0.00839133	yes
T01H8.2	T01H8.2	I:8571555-8573763	1.05856	0.00035	0.00839133	yes
W06D12.2	twk-42	V:17723779-17730381	1.75568	0.0004	0.00933012	yes
C34H4.4	col-107	IV:1545299-1567716	1.59463	0.0004	0.00933012	yes
R13D11.4	R13D11.4	V:810792-814696	1.32796	0.0004	0.00933012	yes
Y59E9AR.7	Y59E9AR.7	IV:5241363-5241794	1.2613	0.0004	0.00933012	yes
D1025.6	nspc-16	X:14523574-14523997	1.21391	0.0004	0.00933012	yes
R11G11.7	pqn-60	V:504038-504616	1.20784	0.0004	0.00933012	yes
K10B3.8	gpd-2	X:3113433-3116538	1.17281	0.0004	0.00933012	yes
B0024.2	col-150	V:10293564-10294621	1.06887	0.0004	0.00933012	yes
Y38C1BA.3	col-109	IV:1817044-1820253	1.03105	0.0004	0.00933012	yes
C23H5.9	grl-20	IV:2122796-2128852	2.69676	0.00045	0.0101895	yes
T27F6.8	T27F6.8	I:12497439-12504938	2.07916	0.00045	0.0101895	yes
Y105E8A.4	ech-7	I:14358524-14369773	1.70307	0.00045	0.0101895	yes
F39D8.7	F39D8.7	X:15425273-15428090	1.6235	0.00045	0.0101895	yes
M176.6	kin-15	II:9431382-9433709	1.56336	0.00045	0.0101895	yes
F46H5.3	F46H5.3	X:7230329-7238662	1.44868	0.00045	0.0101895	yes
Y38A10A.5	crt-1	V:6097104-6100553	1.41721	0.00045	0.0101895	yes
Y43F8B.1	Y43F8B.1	V:19534884-19546200	1.29517	0.00045	0.0101895	yes
Y18H1A.13	col-46	I:741878-745454	1.28577	0.00045	0.0101895	yes
ZK354.11	msp-59	IV:5312689-5313146	1.21537	0.00045	0.0101895	yes
C46A5.3	col-14	IV:7743905-7757413	1.16913	0.00045	0.0101895	yes
Y54E10A.7	mrpl-17	I:3162806-3163649	1.07461	0.00045	0.0101895	yes
C42D4.3	C42D4.3	IV:7179238-7180414	1.03028	0.00045	0.0101895	yes
F45F2.13	his-6	V:8534566-8534977	1.87366	0.0005	0.011	yes
C25H3.6	mdt-26	II:5661166-5665243	1.79762	0.0005	0.011	yes
C18B2.3	C18B2.3	X:3601799-3605750	1.42079	0.0005	0.011	yes
F32G8.5	col-152	V:10560920-10562189	1.38815	0.0005	0.011	yes
F26D10.3	hsp-1	IV:17278956-17281335	1.34942	0.0005	0.011	yes
T04C12.5	act-2	V:11076736-11078168	1.17029	0.0005	0.011	yes
F41E7.4	fip-5	X:10302646-10303167	1.16403	0.0005	0.011	yes
F55A4.9	rncs-1	X:1011500-1012347	1.15048	0.0005	0.011	yes
T04G9.4	T04G9.4	X:772404-775373	1.12648	0.0005	0.011	yes
C29F5.1	C29F5.1	II:6303511-6306285	1.11077	0.0005	0.011	yes
ZK1320.1	gstk-1	II:9656748-9657721	1.07654	0.0005	0.011	yes
F45H10.3	F45H10.3	II:13493180-13494602	1.05253	0.0005	0.011	yes
Y17G9A.2	Y17G9A.2	IV:4854393-4856287	1.6284	0.00055	0.0118476	yes
M03B6.1	M03B6.1	X:13841609-13843123	1.41625	0.00055	0.0118476	yes
C38C6.2	atgp-2	II:14640095-14644085	1.35027	0.00055	0.0118476	yes
F31D4.8	F31D4.8	V:20866752-20868429	1.24214	0.00055	0.0118476	yes
F41F3.3	F41F3.3	V:4647660-4648243	1.18467	0.00055	0.0118476	yes
F17C8.2	col-89	III:4748179-4749156	1.13106	0.00055	0.0118476	yes
ZK154.3	mec-7	X:7763208-7776682	1.11527	0.00055	0.0118476	yes
T14B4.7	dpy-10	II:6708505-6712932	1.0993	0.00055	0.0118476	yes
R12E2.15	R12E2.15	I:4148831-4149429	1.06598	0.00055	0.0118476	yes
Y105C5B.5	Y105C5B.5	IV:15899923-15901225	1.04217	0.00055	0.0118476	yes
T10D4.5	srh-71	II:3123505-3124899	1.71388	0.0006	0.0126778	yes
F53G12.7	col-45	I:115738-117502	1.66342	0.0006	0.0126778	yes
F09F7.2	mlc-3	III:5565024-5567384	1.22154	0.0006	0.0126778	yes
C44B12.5	perm-4	IV:1121456-1125283	1.15343	0.0006	0.0126778	yes
E03G2.3	mec-5	X:15944008-15948951	1.12576	0.0006	0.0126778	yes
F36H12.7	msp-19	IV:5260553-5261010	1.08499	0.0006	0.0126778	yes
Y51A2D.5	hmit-1.2	V:18524759-18529156	1.58117	0.00065	0.013586	yes
ZK721.2	unc-27	X:8789453-8790621	1.08783	0.00065	0.013586	yes
ZK770.3	inx-12	I:3755469-3759073	0.983393	0.00065	0.013586	yes
K06C4.3	his-21	V:8891882-8892266	2.20311	0.0007	0.0143029	yes
F08D12.3	F08D12.3	II:2776401-2780840	1.56133	0.0007	0.0143029	yes
F13C5.5	F13C5.5	X:604926-608492	1.50708	0.0007	0.0143029	yes
F36A4.6	col-33	IV:4263340-4265202	1.40398	0.0007	0.0143029	yes
K08E7.8	K08E7.8	IV:12585195-12586129	1.37511	0.0007	0.0143029	yes
Y50E8A.12	Y50E8A.12	V:14782651-14784001	1.30804	0.0007	0.0143029	yes
Y71H2AM.15	Y71H2AM.15	III:2747123-2756360	1.29347	0.0007	0.0143029	yes
B0205.13	B0205.13	I:10727750-10728795	1.20198	0.0007	0.0143029	yes
C14F11.6	C14F11.6	X:6238020-6239087	1.18359	0.0007	0.0143029	yes
R107.7	gst-1	III:9058903-9060183	1.04983	0.0007	0.0143029	yes
C16A3.10	C16A3.10	III:6394233-6396182	1.02475	0.0007	0.0143029	yes
T11B7.3	col-118	IV:8848181-8849676	1.02118	0.0007	0.0143029	yes
K01A11.1	K01A11.1	III:3428419-3431352	1.64814	0.00075	0.0150272	yes
C12D8.17	fipr-6	V:10231267-10231536	1.4007	0.00075	0.0150272	yes
R12C12.10	R12C12.10	II:6042796-6043275	1.39609	0.00075	0.0150272	yes
F07D10.1	rpl-11.2	X:2241755-2242620	1.17386	0.00075	0.0150272	yes
C36E6.3	mlc-1	X:17459159-17460767	1.13931	0.00075	0.0150272	yes
C16A3.9	rps-13	III:6374093-6375003	1.13464	0.00075	0.0150272	yes
C31H2.2	dpy-8	X:5148513-5150476	1.09173	0.00075	0.0150272	yes
F20A1.10	F20A1.10	V:7052715-7053202	1.07013	0.00075	0.0150272	yes
F54C9.5	rpl-5	II:8569924-8571050	1.06956	0.00075	0.0150272	yes
R09E12.3	sti-1	V:773549-774854	1.01445	0.00075	0.0150272	yes
C05C8.3	fkb-3	V:7225368-7226314	1.00775	0.00075	0.0150272	yes
K06C4.12	his-22	V:8892558-8892930	1.69919	0.0008	0.0158445	yes
Y79H2A.1	brp-1	III:12020547-12025325	1.08044	0.0008	0.0158445	yes
Y82E9BR.13	Y82E9BR.13	III:1390451-1391852	1.07631	0.0008	0.0158445	yes
T05A1.2	col-122	IV:9560786-9566605	2.12899	0.00085	0.0165804	yes
F11G11.11	col-20	II:4869606-4870791	2.10572	0.00085	0.0165804	yes
K06B4.11	nhr-53	V:15700663-15702362	1.80771	0.00085	0.0165804	yes
C23H5.15	C23H5.15	IV:2100151-2102859	1.23523	0.00085	0.0165804	yes
Y67D8C.8	cpg-9	IV:3067845-3069847	1.05703	0.00085	0.0165804	yes
Y71H10A.1	pfk-1	X:2940869-2945489	0.961386	0.00085	0.0165804	yes
C05G5.4	sucl-1	X:14754023-14760963	0.951242	0.00085	0.0165804	yes
F02D10.1	col-183	X:13466636-13467820	2.69036	0.0009	0.0172729	yes
F10C1.22	linc-44	II:5781920-5782113	2.07349	0.0009	0.0172729	yes
W06D12.5	twk-33	V:17710037-17714379	1.63924	0.0009	0.0172729	yes
F55C10.3	col-155	V:11388889-11389875	1.08074	0.0009	0.0172729	yes
C54G7.2	mboa-3	X:5519875-5522826	1.03363	0.0009	0.0172729	yes
Y38F1A.3	ptr-18	II:12965567-12978156	1.01792	0.0009	0.0172729	yes
C44B11.3	mec-12	III:3131573-3139221	0.973833	0.0009	0.0172729	yes
M01G12.8	M01G12.8	I:12113016-12113596	2.43019	0.00095	0.0178998	yes
W08F4.5	W08F4.5	II:567690-568797	1.72959	0.00095	0.0178998	yes
B0238.12	B0238.12	V:5267821-5268823	1.72661	0.00095	0.0178998	yes
R13A5.10	R13A5.10	III:7582111-7583047	1.13472	0.00095	0.0178998	yes
C04G6.2	C04G6.2	II:5093235-5094214	1.06456	0.00095	0.0178998	yes
C29F9.7	pat-4	III:89450-94809	1.03035	0.00095	0.0178998	yes
T26C5.1	gst-13	II:9231496-9232341	0.999581	0.00095	0.0178998	yes
K02E11.10	K02E11.10	V:14239923-14241151	0.989874	0.00095	0.0178998	yes
K11H12.7	K11H12.7	IV:665522-666915	0.970985	0.00095	0.0178998	yes
T28F2.8	col-51	I:3653957-3655329	3.37857	0.001	0.0184381	yes
Y39F10A.1	Y39F10A.1	II:775366-776715	2.38531	0.001	0.0184381	yes
F34D6.3	sup-9	II:2684681-2686977	1.59159	0.001	0.0184381	yes
C29F3.6	srx-58	V:15352573-15353862	1.52899	0.001	0.0184381	yes
C12D8.18	fipr-5	V:10221036-10221417	1.51335	0.001	0.0184381	yes
T22F7.4	T22F7.4	III:525096-526933	1.47613	0.001	0.0184381	yes
ZK185.3	ZK185.3	IV:4528722-4530327	1.19722	0.001	0.0184381	yes
Y75B8A.20	grl-15	III:12232631-12235711	1.17375	0.001	0.0184381	yes
ZC328.2	ZC328.2	I:6386147-6392524	1.15656	0.001	0.0184381	yes
F25E2.2	F25E2.2	X:806994-810782	1.14317	0.001	0.0184381	yes
F52H3.7	lec-2	II:10009605-10016060	1.10171	0.001	0.0184381	yes
K09F5.3	spp-14	X:7725954-7726388	1.07804	0.001	0.0184381	yes
C16C10.11	har-1	III:4152051-4152912	0.99355	0.001	0.0184381	yes
F53F10.3	F53F10.3	I:3827207-3828143	0.966426	0.001	0.0184381	yes
T06F4.2	clh-4	X:4094870-4100536	1.85477	0.00105	0.0190204	yes
C50A2.3	C50A2.3	IV:1145677-1150736	1.35918	0.00105	0.0190204	yes
T08B1.2	tnt-4	V:1989478-1992889	1.19486	0.00105	0.0190204	yes
T10B11.1	pcbd-1	I:6951134-6954231	1.19045	0.00105	0.0190204	yes
Y5F2A.1	ttr-16	IV:11054309-11064141	1.07905	0.00105	0.0190204	yes
F37C4.5	F37C4.5	IV:3871828-3874416	1.03161	0.00105	0.0190204	yes
T07C4.1	umps-1	III:10355798-10357695	0.982719	0.00105	0.0190204	yes
K05C4.2	K05C4.2	I:14720586-14724739	0.975195	0.00105	0.0190204	yes
Y43C5A.7	Y43C5A.7	IV:10277263-10278006	1.42357	0.0011	0.0195825	yes
F02H6.5	sqrd-1	IV:14219899-14224440	1.23958	0.0011	0.0195825	yes
T05D4.4	osm-7	III:13576185-13580663	1.20718	0.0011	0.0195825	yes
F41H10.7	elo-5	IV:5369805-5377275	1.08051	0.0011	0.0195825	yes
R07E5.4	R07E5.4	III:4394793-4396616	1.07028	0.0011	0.0195825	yes
F29C4.2	F29C4.2	IV:126728-127636	1.04755	0.0011	0.0195825	yes
F26E4.8	tba-1	I:9785777-9787624	1.00062	0.0011	0.0195825	yes
Y37D8A.2	Y37D8A.2	III:12818457-12825651	0.974307	0.0011	0.0195825	yes
K11C4.4	odc-1	V:6898540-6900223	0.951483	0.0011	0.0195825	yes
C03G6.17	C03G6.17	V:7379753-7381084	1.81044	0.00115	0.020217	yes
F52E4.4	twk-16	X:3081132-3085336	1.74839	0.00115	0.020217	yes
C49G7.4	phat-3	V:4043915-4045001	1.64396	0.00115	0.020217	yes
T19C4.1	T19C4.1	V:11149706-11151319	1.51949	0.00115	0.020217	yes
F41E7.2	F41E7.2	X:10273691-10278302	1.36785	0.00115	0.020217	yes
ZK1010.1	ubq-2	III:12977909-12978529	1.10439	0.00115	0.020217	yes
F10E7.7	rpl-33	II:7105555-7110056	1.08921	0.00115	0.020217	yes
W03D2.1	pqn-75	IV:4072326-4077636	2.81068	0.0012	0.020977	yes
F49F1.1	F49F1.1	IV:4117787-4119179	1.16771	0.0012	0.020977	yes
C33A12.19	C33A12.19	IV:9516996-9518927	1.03881	0.0012	0.020977	yes
F58A3.5	ttr-31	X:11008265-11009070	1.03585	0.0012	0.020977	yes
C11H1.9	C11H1.9	X:14313720-14326800	1.40148	0.00125	0.0216555	yes
T19B10.1	cyp-29A2	V:11217582-11219904	1.0231	0.00125	0.0216555	yes
F14B8.4	F14B8.4	X:6898651-6900099	1.00021	0.00125	0.0216555	yes
T21B4.2	col-85	II:12493699-12495106	3.52483	0.0013	0.0223716	yes
T01C3.6	rps-16	V:14998990-15000594	1.20629	0.0013	0.0223716	yes
R05D7.1	R05D7.1	I:12162397-12163535	1.17629	0.0013	0.0223716	yes
Y37A1A.2	Y37A1A.2	IV:13905989-13912297	1.02344	0.0013	0.0223716	yes
Y53F4B.29	gst-26	II:15163807-15164584	0.991946	0.0013	0.0223716	yes
M162.5	M162.5	V:19761048-19766769	2.41883	0.00135	0.0230527	yes
F08D12.2	F08D12.2	II:2781654-2783086	1.89166	0.00135	0.0230527	yes
F15D3.3	col-66	I:11559445-11560565	1.46887	0.00135	0.0230527	yes
F17C8.4	ras-2	III:4737588-4740077	0.997269	0.00135	0.0230527	yes
F54D8.2	tag-174	III:5081723-5083007	0.971665	0.00135	0.0230527	yes
C50H2.12	fipr-10	V:9899586-9915087	1.54585	0.0014	0.0236716	yes
F18E3.12	F18E3.12	V:7414940-7415344	1.30306	0.0014	0.0236716	yes
F33C8.3	tsp-8	X:14726625-14729482	1.25245	0.0014	0.0236716	yes
Y19D10B.6	Y19D10B.6	V:2318524-2321052	1.14403	0.0014	0.0236716	yes
F10A3.3	fbxa-18	V:16143572-16144660	2.67124	0.00145	0.0242523	yes
T05C1.3	T05C1.3	II:4487693-4489390	1.27237	0.00145	0.0242523	yes
C07A9.6	ugt-60	III:9676328-9679040	1.19592	0.00145	0.0242523	yes
Y105E8B.1	lev-11	I:14620758-14631254	1.1081	0.00145	0.0242523	yes
C26F1.1	C26F1.1	V:7785418-7787711	1.09846	0.00145	0.0242523	yes
C26B2.3	nhr-31	IV:8022856-8029513	1.01138	0.00145	0.0242523	yes
F26E4.6	F26E4.6	I:9773169-9774016	1.00817	0.00145	0.0242523	yes
C45B2.5	gln-1	X:6058253-6060234	0.999998	0.00145	0.0242523	yes
R07E4.3	R07E4.3	X:5953449-5953783	0.956261	0.00145	0.0242523	yes
D2092.4	D2092.4	I:6612186-6615978	0.917173	0.00145	0.0242523	yes
F38A5.14	nspb-1	IV:6590795-6591121	1.34521	0.0015	0.0246886	yes
F11C3.3	unc-54	I:14855898-14863540	1.31738	0.0015	0.0246886	yes
Y48C3A.18	Y48C3A.18	II:13412632-13414906	1.22645	0.0015	0.0246886	yes
B0228.7	B0228.7	II:7757189-7758439	1.10896	0.0015	0.0246886	yes
C11E4.7	C11E4.7	X:9617246-9619093	1.07785	0.0015	0.0246886	yes
K06B4.12	twk-34	V:15705058-15710501	1.05548	0.0015	0.0246886	yes
Y51F10.7	Y51F10.7	I:1895160-1923096	0.974567	0.0015	0.0246886	yes
F07B7.5	his-49	V:8847942-8848353	1.61987	0.00155	0.0254036	yes
T26E3.2	ndx-1	I:12679210-12681815	1.31769	0.00155	0.0254036	yes
F40H3.2	F40H3.2	II:6173641-6174866	1.02218	0.00155	0.0254036	yes
M02D8.1	M02D8.1	X:8763908-8766287	0.926486	0.00155	0.0254036	yes
F02A9.3	far-2	III:9081678-9082890	1.56048	0.0016	0.0259485	yes
T06E4.5	T06E4.5	V:9631239-9632256	1.12027	0.0016	0.0259485	yes
F58E6.13	F58E6.13	V:9745240-9749228	1.03859	0.0016	0.0259485	yes
D1054.8	D1054.8	V:10784272-10785369	0.99615	0.0016	0.0259485	yes
K07E8.3	sdz-24	II:658668-659867	0.946705	0.0016	0.0259485	yes
C50F2.6	fkb-5	I:3898045-3899906	0.92801	0.0016	0.0259485	yes
Y53F4B.8	Y53F4B.8	II:14994196-14997444	3.93662	0.00165	0.0263456	yes
C43D7.5	sdz-6	V:19320623-19321203	1.40118	0.00165	0.0263456	yes
F47B3.3	F47B3.3	I:3964369-3965314	1.23184	0.00165	0.0263456	yes
ZC239.6	ZC239.6	II:3209477-3210844	1.00303	0.00165	0.0263456	yes
Y40B1B.5	eif-3.J	I:13435486-13437965	0.983246	0.00165	0.0263456	yes
F26G1.5	F26G1.5	II:4770537-4771381	0.967714	0.00165	0.0263456	yes
C14B1.1	pdi-1	III:3699718-3701476	0.960109	0.00165	0.0263456	yes
Y54G2A.18	Y54G2A.18	IV:2891556-2892497	0.953569	0.00165	0.0263456	yes
F45H10.2	F45H10.2	II:13491802-13493050	0.949941	0.00165	0.0263456	yes
Y37E3.7	rla-1	I:2065726-2069587	1.18359	0.0017	0.0268122	yes
F57G8.5	F57G8.5	V:16339023-16341534	1.16835	0.0017	0.0268122	yes
F19F10.3	F19F10.3	V:7552154-7552679	1.1165	0.0017	0.0268122	yes
K07F5.1	msp-81	IV:9835996-9836451	1.03318	0.0017	0.0268122	yes
C50D2.4	col-68	II:104533-105819	1.02315	0.0017	0.0268122	yes
R107.6	cls-2	III:9055051-9058882	0.95641	0.0017	0.0268122	yes
F07A11.2	F07A11.2	II:11592391-11596590	0.918973	0.0017	0.0268122	yes
C18D4.6	C18D4.6	V:17535752-17538373	1.58464	0.00175	0.027461	yes
F37C12.9	rps-14	III:7177529-7179606	1.10124	0.00175	0.027461	yes
K12F2.1	myo-3	V:12226815-12234343	0.933482	0.00175	0.027461	yes
R04A9.4	ife-2	X:381380-382709	0.920677	0.00175	0.027461	yes
F19F10.4	ttr-10	V:7552894-7553923	1.10738	0.0018	0.0281316	yes
C54E4.5	C54E4.5	IV:2146670-2149299	1.02607	0.0018	0.0281316	yes
F53F8.4	F53F8.4	V:20690587-20691687	0.994621	0.0018	0.0281316	yes
W02A2.2	far-6	IV:13328358-13329319	0.920665	0.0018	0.0281316	yes
F07B7.10	his-51	V:8849787-8850171	3.09801	0.00185	0.0286528	yes
M04G7.1	M04G7.1	IV:455725-457121	2.42141	0.00185	0.0286528	yes
F43C9.1	F43C9.1	X:4793287-4800128	1.682	0.00185	0.0286528	yes
F36D1.7	F36D1.7	I:11263147-11263661	1.31913	0.00185	0.0286528	yes
R09B5.8	cnc-3	V:1448030-1448794	1.07167	0.00185	0.0286528	yes
F56F10.3	cdo-1	X:859947-863851	0.960242	0.00185	0.0286528	yes
F54E12.4	his-58	IV:11339633-11340132	1.19986	0.0019	0.0292808	yes
F37C12.4	rpl-36	III:7180248-7180677	1.03114	0.0019	0.0292808	yes
F58F12.1	F58F12.1	II:6383642-6384691	1.00971	0.0019	0.0292808	yes
H42K12.3	H42K12.3	X:1311600-1316636	0.947462	0.0019	0.0292808	yes
Y47G6A.21	Y47G6A.21	I:3547090-3559809	1.12863	0.00195	0.0297846	yes
Y39A1A.19	fmo-3	III:10694646-10698868	1.01591	0.00195	0.0297846	yes
C52E4.2	mif-2	V:11976773-11978404	0.980657	0.00195	0.0297846	yes
F40F8.10	rps-9	II:11125367-11126368	1.16422	0.002	0.03025	yes
F38E11.3	cpin-1	IV:9449588-9457501	1.02351	0.002	0.03025	yes
W01D2.1	W01D2.1	II:14815515-14840005	1.02115	0.002	0.03025	yes
F41E7.8	cnc-8	X:10306605-10306949	0.973874	0.002	0.03025	yes
K06C4.13	his-27	V:8890037-8890448	1.76512	0.00205	0.0308256	yes
F49D11.8	cpn-4	I:10924237-10925753	1.04683	0.00205	0.0308256	yes
F28C6.7	rpl-26	II:8602599-8603581	0.984146	0.00205	0.0308256	yes
F52D1.1	aagr-4	X:460650-466972	0.922848	0.0021	0.0314553	yes
Y57G11C.16	rps-18	IV:14825676-14829115	1.13887	0.00215	0.0319877	yes
F39B2.6	rps-26	I:14759917-14768980	1.09468	0.00215	0.0319877	yes
B0034.1	B0034.1	II:5970104-5972655	1.06251	0.00215	0.0319877	yes
F55A12.9	pqn-44	I:5372850-5384508	0.948056	0.00215	0.0319877	yes
Y45F10D.12	rpl-18	IV:13777807-13782386	1.14238	0.0022	0.0325751	yes
F25H2.5	ndk-1	I:10553111-10553913	1.05952	0.0022	0.0325751	yes
F38B2.1	ifa-1	X:11269896-11275482	0.918213	0.0022	0.0325751	yes
C23G10.3	rps-3	III:6206800-6209143	1.05129	0.00225	0.0330313	yes
F01F1.12	aldo-2	III:5873048-5876625	1.04219	0.00225	0.0330313	yes
T11B7.4	alp-1	IV:8852497-8862487	0.986112	0.00225	0.0330313	yes
F58A6.9	F58A6.9	II:5158592-5158967	0.93106	0.00225	0.0330313	yes
F13E9.12	F13E9.12	IV:10873672-10874627	1.74681	0.0023	0.0335427	yes
F46C8.8	F46C8.8	X:7548457-7554426	1.13738	0.0023	0.0335427	yes
T19B10.2	T19B10.2	V:11221299-11226011	0.979331	0.0023	0.0335427	yes
D1053.1	gst-42	X:11726269-11727897	0.938449	0.0023	0.0335427	yes
F55D10.2	rpl-25.1	X:4715175-4715801	0.986969	0.00235	0.0341754	yes
T04C12.6	act-1	V:11079166-11082497	1.19225	0.00245	0.0352327	yes
H32C10.2	lin-33	IV:5930644-5933279	0.996193	0.00245	0.0352327	yes
B0457.2	B0457.2	II:8924571-8926675	0.979717	0.00245	0.0352327	yes
C10G8.5	ncx-2	V:5303686-5311246	0.934953	0.00245	0.0352327	yes
F35B12.7	nlp-24	V:11616282-11618266	0.930158	0.00245	0.0352327	yes
T28A11.6	T28A11.6	V:3262406-3263299	1.29005	0.0025	0.0358187	yes
R11D1.8	rpl-28	V:12727592-12728114	1.06371	0.0025	0.0358187	yes
Y71G12B.18	Y71G12B.18	I:1652913-1655441	2.04777	0.00255	0.0363	yes
F56E10.4	rps-27	V:103384-104070	1.09956	0.00255	0.0363	yes
F01D4.2	ugt-44	IV:10469762-10471890	0.892792	0.00255	0.0363	yes
F09D12.1	grd-10	IV:3441090-3441788	0.925207	0.0026	0.0368425	yes
F20D1.3	F20D1.3	X:14976114-14978721	0.870932	0.0026	0.0368425	yes
H06A10.1	H06A10.1	X:13507565-13511097	1.02955	0.00265	0.037312	yes
C54G6.5	spp-17	I:1016402-1017180	1.01754	0.00265	0.037312	yes
Y54G11A.17	Y54G11A.17	II:14348891-14349406	0.941278	0.00265	0.037312	yes
F31A3.3	F31A3.3	X:17532935-17534066	1.55231	0.0027	0.037844	yes
C15H9.6	hsp-3	X:6089027-6092124	1.06026	0.0027	0.037844	yes
T22A3.2	hsp-12.1	I:10581587-10582611	0.996211	0.0027	0.037844	yes
F54D5.16	F54D5.16	II:11558341-11558653	1.06651	0.00275	0.0383022	yes
T28H10.2	T28H10.2	V:12510645-12512201	0.98511	0.00275	0.0383022	yes
Y54G2A.45	Y54G2A.45	IV:2805856-2809030	0.902192	0.00275	0.0383022	yes
ZK1321.4	ZK1321.4	II:9770752-9774292	0.87705	0.00275	0.0383022	yes
C24F3.6	col-124	IV:10214983-10219308	2.17141	0.0028	0.0385822	yes
T12D8.9	T12D8.9	III:13608071-13622489	1.49778	0.0028	0.0385822	yes
C36C5.12	C36C5.12	V:3158428-3159420	1.40258	0.0028	0.0385822	yes
Y58G8A.1	lgc-26	V:268271-271419	1.29911	0.0028	0.0385822	yes
F53A3.3	rps-22	III:1950491-1951427	1.1233	0.0028	0.0385822	yes
Y51H7C.13	Y51H7C.13	II:1463265-1467367	0.931279	0.0028	0.0385822	yes
Y22D7AL.10	Y22D7AL.10	III:1617152-1618954	0.893457	0.0028	0.0385822	yes
R12E2.7	R12E2.7	I:4153956-4154550	0.890778	0.0028	0.0385822	yes
Y53G8B.1	Y53G8B.1	III:3129318-3131254	1.19333	0.00285	0.0389249	yes
ZC434.2	rps-7	I:10330871-10331747	1.10915	0.00285	0.0389249	yes
F31C3.11	rrn-2.1	I:15064300-15064453	1.06333	0.00285	0.0389249	yes
F14E5.5	lips-10	II:8439149-8442152	0.99051	0.00285	0.0389249	yes
Y38H8A.3	Y38H8A.3	IV:13472505-13473979	0.966695	0.00285	0.0389249	yes
C33G8.4	C33G8.4	V:7006280-7006841	0.947431	0.00285	0.0389249	yes
Y39G8B.1	Y39G8B.1	II:13970582-13972946	0.875325	0.00285	0.0389249	yes
T20B6.3	T20B6.3	III:2899333-2900402	2.44157	0.0029	0.0394685	yes
K01A6.7	K01A6.7	IV:11735322-11742264	1.54178	0.0029	0.0394685	yes
F59E12.12	bli-2	II:5649736-5654422	0.997348	0.0029	0.0394685	yes
F58G6.9	F58G6.9	IV:9651425-9652484	0.978272	0.00295	0.0399036	yes
C50F4.5	his-41	V:9545521-9546838	0.978249	0.00295	0.0399036	yes
F42A6.9	elks-1	IV:3342515-3350018	0.974211	0.00295	0.0399036	yes
F16B4.4	F16B4.4	V:1594111-1594665	0.965271	0.00295	0.0399036	yes
K02E2.8	K02E2.8	V:20365759-20366937	2.6655	0.003	0.0403333	yes
T04A11.1	T04A11.1	IV:12475309-12477042	1.04407	0.003	0.0403333	yes
E01G4.3	E01G4.3	II:13460990-13469602	0.94054	0.003	0.0403333	yes
K01D12.11	cdr-4	V:12407363-12408592	0.877122	0.003	0.0403333	yes
C14B9.7	rpl-21	III:8129549-8130463	1.06268	0.00305	0.040899	yes
F54E7.2	rps-12	III:5679238-5680187	1.04991	0.00305	0.040899	yes
K12G11.4	sodh-2	V:11889718-11891194	1.41642	0.0031	0.0412127	yes
Y47D3A.30	elo-8	III:11230381-11232078	1.34242	0.0031	0.0412127	yes
W09C5.6	rpl-31	I:13652938-13653706	1.07442	0.0031	0.0412127	yes
F36H9.5	F36H9.5	V:1779658-1782018	1.02572	0.0031	0.0412127	yes
R03A10.4	nkat-3	X:15441730-15443641	0.931539	0.0031	0.0412127	yes
T17H7.4	pat-12	III:727211-752426	0.918661	0.0031	0.0412127	yes
Y48E1B.9	clec-146	II:13590558-13593797	1.05642	0.00315	0.0416985	yes
F13D12.3	F13D12.3	II:11720506-11722315	0.97584	0.00315	0.0416985	yes
F15B9.8	F15B9.8	V:12988531-12992186	0.948083	0.00315	0.0416985	yes
C08E8.10	C08E8.10	V:18339119-18339907	1.89216	0.0032	0.0421084	yes
Y38C1AA.9	Y38C1AA.9	IV:156072-157897	1.65837	0.0032	0.0421084	yes
C48D1.7	C48D1.7	IV:13206782-13207278	1.42433	0.0032	0.0421084	yes
Y39A3CL.6	pvf-1	III:1821149-1824114	1.0468	0.0032	0.0421084	yes
C44C1.1	C44C1.1	X:980775-983029	0.940422	0.0032	0.0421084	yes
Y43F8C.8	mrps-28	V:19644238-19645758	0.930685	0.0032	0.0421084	yes
K10H10.4	K10H10.4	II:14500483-14501663	1.0136	0.00325	0.0425494	yes
R07B1.4	gst-36	X:9858364-9862955	1.00257	0.00325	0.0425495	yes
F17A9.3	atf-8	V:6105347-6107531	1.11457	0.00335	0.0433457	yes
F31C3.1	cyn-5	I:15036372-15041281	0.980122	0.00335	0.0433457	yes
Y59C2A.1	Y59C2A.1	II:2208111-2212863	0.912579	0.00335	0.0433457	yes
R148.6	heh-1	III:3198469-3199518	0.893763	0.00335	0.0433457	yes
Y32H12A.3	dhs-9	III:5364511-5368047	0.887765	0.00335	0.0433457	yes
R07E5.2	prdx-3	III:4407441-4408437	0.882728	0.00335	0.0433457	yes
C53B7.4	asg-2	X:6841255-6842204	0.878154	0.00335	0.0433457	yes
B0491.5	B0491.5	II:11343715-11345743	0.865109	0.00335	0.0433457	yes
ZK546.7	ZK546.7	II:4930828-4932114	1.32059	0.0034	0.0438827	yes
C12D8.6	fipr-8	V:10239645-10240185	1.28986	0.0034	0.0438827	yes
C55C2.5	aat-5	I:2571775-2576022	1.03861	0.0034	0.0438827	yes
F41D9.2	F41D9.2	X:8378556-8384944	1.57561	0.00345	0.0444539	yes
F26G1.8	msp-42	II:4787158-4787520	1.3316	0.0035	0.0449859	yes
T27E4.4	fip-2	V:9067975-9068451	0.98224	0.0035	0.0449859	yes
ZK896.3	ZK896.3	IV:12883504-12886127	1.26561	0.00355	0.0454025	yes
F22F4.5	F22F4.5	X:5984974-5992835	1.18393	0.00355	0.0454025	yes
C09H10.2	rpl-41	II:11096566-11097206	0.921867	0.00355	0.0454025	yes
T05C12.7	cct-1	II:8185435-8187602	0.86453	0.00355	0.0454025	yes
Y45F10B.13	Y45F10B.13	IV:13549590-13561652	1.20955	0.0036	0.0457773	yes
F49C12.6	F49C12.6	IV:9307330-9309103	1.07407	0.0036	0.0457773	yes
Y119D3B.8	fbxa-61	III:1239283-1242799	1.03269	0.0036	0.0457773	yes
H21P03.1	mbf-1	IV:11479357-11480185	0.878533	0.0036	0.0457773	yes
ZK909.6	ZK909.6	I:14967298-14968540	0.957169	0.00365	0.046337	yes
ZK1290.5	ZK1290.5	II:7529645-7530991	0.90912	0.00365	0.046337	yes
Y37D8A.5	Y37D8A.5	III:12854052-12855598	1.249	0.0037	0.0467038	yes
C24H11.6	immp-1	III:11775115-11776678	1.05131	0.0037	0.0467038	yes
R13H9.2	msp-57	IV:5062542-5062997	0.962297	0.0037	0.0467038	yes
Y1A5A.1	Y1A5A.1	III:3985563-3986809	1.0604	0.00375	0.0471812	yes
F09B12.3	F09B12.3	X:15095334-15097954	0.864388	0.00375	0.0471812	yes
C46C11.3	C46C11.3	X:4629036-4631816	0.987537	0.0038	0.0476554	yes
C15F1.1	C15F1.1	II:6988777-6991686	0.946761	0.0038	0.0476554	yes
C41H7.1	C41H7.1	II:3016067-3017471	0.936465	0.0038	0.0476554	yes
Y48E1B.10	gst-20	II:13608184-13609780	0.874859	0.00385	0.0481654	yes
Y55F3AM.13	Y55F3AM.13	IV:1055022-1056313	0.863257	0.0039	0.0487123	yes
H06I04.4	ubl-1	III:3068305-3069212	1.019	0.00395	0.0490992	yes
F07C4.7	grsp-4	V:7624945-7626453	0.974704	0.00395	0.0490992	yes
B0285.9	ckb-2	III:4367831-4370160	0.918679	0.00395	0.0490992	yes
F54H12.6	eef-1B.1	III:7972381-7973465	0.903344	0.00395	0.0490992	yes
D1086.1	D1086.1	V:14098846-14100477	1.16385	0.004	0.0496013	yes
K08F8.4	pah-1	II:8762667-8766922	0.850204	0.004	0.0496013	yes
F17C8.9	F17C8.9	III:4734456-4737256	1.22718	0.00405	0.0499812	yes
F36A4.8	ttr-20	IV:4246778-4247490	1.07714	0.00405	0.0499812	yes
F23H11.3	sucl-2	III:895785-901444	0.903277	0.00405	0.0499812	yes
Y38C1AA.11	prdx-6	IV:218547-220858	0.867225	0.00405	0.0499812	yes
T05B11.1	T05B11.1	V:7748860-7751369	0.859276	0.00405	0.0499812	yes
F28F8.2	acs-2	V:15567391-15569889	-3.70991	5e-05	0.00178023	yes
W09G12.7	W09G12.7	IV:1229079-1230795	-3.27613	5e-05	0.00178023	yes
C07A4.2	C07A4.2	X:10172325-10174157	-2.84781	5e-05	0.00178023	yes
C14F5.1	dct-1	X:7954354-7956191	-2.84064	5e-05	0.00178023	yes
C02F5.8	tsp-1	III:8237994-8239423	-2.814	5e-05	0.00178023	yes
C54F6.14	ftn-1	V:7545973-7548012	-2.68184	5e-05	0.00178023	yes
Y54F10BM.11	fbxa-66	III:2309923-2314073	-2.63284	5e-05	0.00178023	yes
F40B5.1	nep-14	X:8376080-8377381	-2.60244	5e-05	0.00178023	yes
Y119D3B.9	fbxa-21	III:1236014-1237048	-2.54569	5e-05	0.00178023	yes
K08D9.4	K08D9.4	V:3198551-3200532	-2.53904	5e-05	0.00178023	yes
C49G7.7	C49G7.7	V:4034475-4038054	-2.5235	5e-05	0.00178023	yes
T12A7.6	T12A7.6	IV:11749219-11751008	-2.42007	5e-05	0.00178023	yes
C24B9.9	dod-3	V:2730509-2731097	-2.33972	5e-05	0.00178023	yes
F33H12.7	F33H12.7	II:2586076-2586911	-2.29746	5e-05	0.00178023	yes
F01G10.3	ech-9	IV:10233319-10235329	-2.15812	5e-05	0.00178023	yes
T05E12.3	T05E12.3	V:17076864-17077978	-2.1458	5e-05	0.00178023	yes
Y47H10A.5	Y47H10A.5	I:12095734-12097939	-2.14209	5e-05	0.00178023	yes
ZK970.1	nep-26	II:10283478-10300132	-2.11917	5e-05	0.00178023	yes
F11A5.10	glc-1	V:16219608-16221916	-2.07338	5e-05	0.00178023	yes
C24G7.1	C24G7.1	I:4109406-4112385	-2.05743	5e-05	0.00178023	yes
C06B3.7	C06B3.7	V:13909747-13911524	-2.0478	5e-05	0.00178023	yes
T19C4.5	T19C4.5	V:11172220-11174349	-2.04354	5e-05	0.00178023	yes
R12E2.2	R12E2.2	I:4178809-4182158	-2.03576	5e-05	0.00178023	yes
Y94H6A.2	Y94H6A.2	IV:2730266-2732404	-2.00335	5e-05	0.00178023	yes
F18G5.6	F18G5.6	X:9262058-9264333	-1.98369	5e-05	0.00178023	yes
K03H1.10	K03H1.10	III:9923171-9924793	-1.96663	5e-05	0.00178023	yes
T24C4.4	T24C4.4	III:872621-873531	-1.96241	5e-05	0.00178023	yes
ZC443.3	ZC443.3	V:12812290-12814124	-1.96188	5e-05	0.00178023	yes
C44H9.5	C44H9.5	V:12846918-12849866	-1.93618	5e-05	0.00178023	yes
M05D6.7	gbh-2	II:8485937-8508965	-1.91949	5e-05	0.00178023	yes
W03D8.8	W03D8.8	I:2791688-2794895	-1.90333	5e-05	0.00178023	yes
Y69A2AR.7	Y69A2AR.7	IV:2601140-2607552	-1.88764	5e-05	0.00178023	yes
Y71H2AM.16	pho-9	III:2757167-2760816	-1.8802	5e-05	0.00178023	yes
DY3.6	mfb-1	I:8779736-8785415	-1.84825	5e-05	0.00178023	yes
C03E10.5	clec-223	V:11273147-11278159	-1.84435	5e-05	0.00178023	yes
T16G1.7	T16G1.7	V:12932940-12935052	-1.8234	5e-05	0.00178023	yes
C02F5.11	tsp-2	III:8236916-8237893	-1.7968	5e-05	0.00178023	yes
Y22F5A.6	lys-3	V:10282203-10283448	-1.79144	5e-05	0.00178023	yes
C52B9.3	coel-1	X:4265881-4270486	-1.79107	5e-05	0.00178023	yes
Y51A2D.13	Y51A2D.13	V:18573054-18579784	-1.78279	5e-05	0.00178023	yes
T21D12.9	sma-10	IV:274569-279949	-1.77135	5e-05	0.00178023	yes
ZC455.5	ugt-4	V:12793019-12795306	-1.76667	5e-05	0.00178023	yes
T25B9.7	ugt-54	IV:10761639-10764424	-1.75381	5e-05	0.00178023	yes
ZC308.1	gld-2	I:6369964-6385713	-1.73206	5e-05	0.00178023	yes
Y62E10A.16	gcl-1	IV:13409012-13412897	-1.73078	5e-05	0.00178023	yes
ZK593.6	lgg-2	IV:10933350-10935905	-1.72248	5e-05	0.00178023	yes
F54D10.2	fbxa-24	II:3816960-3818238	-1.72222	5e-05	0.00178023	yes
T09F5.9	clec-47	V:15175695-15176326	-1.69847	5e-05	0.00178023	yes
C50F7.5	C50F7.5	IV:7726717-7727951	-1.69834	5e-05	0.00178023	yes
F26A1.13	F26A1.13	III:4847071-4848967	-1.69832	5e-05	0.00178023	yes
F21D12.3	F21D12.3	II:7319909-7322912	-1.69713	5e-05	0.00178023	yes
T28F4.4	T28F4.4	I:7486576-7490174	-1.69538	5e-05	0.00178023	yes
C52E2.5	C52E2.5	II:1840974-1842942	-1.67729	5e-05	0.00178023	yes
R07E4.1	R07E4.1	X:5959114-5970167	-1.67258	5e-05	0.00178023	yes
Y94H6A.6	ubc-8	IV:2704692-2707231	-1.63715	5e-05	0.00178023	yes
Y43F8B.9	Y43F8B.9	V:19479202-19480465	-1.6167	5e-05	0.00178023	yes
C34D10.2	C34D10.2	X:8018018-8025888	-1.61061	5e-05	0.00178023	yes
Y71H2AM.3	Y71H2AM.3	III:2805430-2811002	-1.59342	5e-05	0.00178023	yes
F10E9.12	F10E9.12	III:8324684-8325609	-1.59269	5e-05	0.00178023	yes
F47C10.2	btb-21	V:3850077-3851799	-1.56038	5e-05	0.00178023	yes
T28H10.3	T28H10.3	V:12513020-12517205	-1.54427	5e-05	0.00178023	yes
F38E9.1	F38E9.1	X:16456926-16474664	-1.53644	5e-05	0.00178023	yes
C07A9.8	best-5	III:9686932-9690253	-1.53009	5e-05	0.00178023	yes
C32D5.6	C32D5.6	II:6331901-6333987	-1.52788	5e-05	0.00178023	yes
F34H10.3	F34H10.3	X:9633296-9635647	-1.51755	5e-05	0.00178023	yes
R11E3.4	set-15	IV:4775241-4780083	-1.50977	5e-05	0.00178023	yes
R193.2	R193.2	X:1132998-1148343	-1.50966	5e-05	0.00178023	yes
C52E2.4	C52E2.4	II:1843188-1846234	-1.50464	5e-05	0.00178023	yes
F28B12.2	egl-44	II:5933492-5940801	-1.49947	5e-05	0.00178023	yes
F35G2.1	F35G2.1	IV:12200977-12207930	-1.49379	5e-05	0.00178023	yes
F16A11.1	F16A11.1	I:9393943-9404024	-1.4886	5e-05	0.00178023	yes
Y105C5A.15	Y105C5A.15	IV:15710854-15722383	-1.48503	5e-05	0.00178023	yes
T08A9.12	spp-2	X:7315994-7316773	-1.47906	5e-05	0.00178023	yes
R12B2.5	mdt-15	III:5829677-5833745	-1.46111	5e-05	0.00178023	yes
C34G6.4	pgp-2	I:5886624-5895971	-1.46015	5e-05	0.00178023	yes
M03A8.2	atg-2	X:6809103-6817632	-1.4564	5e-05	0.00178023	yes
R05G6.10	R05G6.10	IV:7517445-7520367	-1.45526	5e-05	0.00178023	yes
Y70C5A.3	Y70C5A.3	V:16618347-16620908	-1.4545	5e-05	0.00178023	yes
C06B3.6	C06B3.6	V:13908127-13909513	-1.44897	5e-05	0.00178023	yes
F28C1.3	F28C1.3	V:12468682-12472710	-1.44648	5e-05	0.00178023	yes
T08A9.1	atg-11	X:7334713-7340189	-1.43287	5e-05	0.00178023	yes
F09B9.1	oac-14	X:10139373-10142013	-1.43165	5e-05	0.00178023	yes
T05A10.1	sma-9	X:10769287-10782962	-1.42922	5e-05	0.00178023	yes
C02F5.7	C02F5.7	III:8229724-8232561	-1.41911	5e-05	0.00178023	yes
C31A11.5	oac-6	V:16302747-16306156	-1.4092	5e-05	0.00178023	yes
C08F11.13	C08F11.13	IV:13607439-13609884	-1.40407	5e-05	0.00178023	yes
F53B2.8	F53B2.8	IV:12526246-12527339	-1.39967	5e-05	0.00178023	yes
F42G2.2	F42G2.2	II:2421069-2425343	-1.37339	5e-05	0.00178023	yes
Y54G2A.29	ndnf-1	IV:3023394-3028942	-1.3648	5e-05	0.00178023	yes
R05D3.12	R05D3.12	III:8380942-8387499	-1.3635	5e-05	0.00178023	yes
C06A6.2	C06A6.2	IV:7846641-7854562	-1.36212	5e-05	0.00178023	yes
F22A3.1	ets-4	X:6519106-6530148	-1.35707	5e-05	0.00178023	yes
Y32F6B.1	Y32F6B.1	V:10478589-10484740	-1.34764	5e-05	0.00178023	yes
Y75B8A.28	Y75B8A.28	III:12319107-12323868	-1.33862	5e-05	0.00178023	yes
ZK1193.5	dve-1	X:427060-433799	-1.3202	5e-05	0.00178023	yes
C27H5.4	C27H5.4	II:7162443-7165841	-1.30372	5e-05	0.00178023	yes
T23B12.6	T23B12.6	V:8457612-8460419	-1.30023	5e-05	0.00178023	yes
K08C7.2	fmo-1	IV:10661856-10664404	-1.29502	5e-05	0.00178023	yes
M04C3.1	M04C3.1	V:19437941-19445577	-1.28868	5e-05	0.00178023	yes
C26E1.2	C26E1.2	V:13305167-13307287	-1.27467	5e-05	0.00178023	yes
C10C5.4	C10C5.4	IV:9378602-9380450	-1.27411	5e-05	0.00178023	yes
F28A12.4	F28A12.4	V:8641490-8643225	-1.26544	5e-05	0.00178023	yes
B0222.9	gad-3	V:9168391-9173024	-1.25006	5e-05	0.00178023	yes
F41E6.13	atg-18	V:8629220-8631327	-1.24493	5e-05	0.00178023	yes
F28G4.1	cyp-37B1	V:16278190-16280614	-1.23292	5e-05	0.00178023	yes
C36B1.12	imp-1	I:8752235-8755678	-1.21639	5e-05	0.00178023	yes
F43C11.7	F43C11.7	II:2335932-2337694	-1.19154	5e-05	0.00178023	yes
F26D12.1	fkh-7	IV:5584660-5610364	-2.15073	0.0001	0.00318683	yes
C49G7.5	irg-2	V:4042403-4043600	-1.75474	0.0001	0.00318683	yes
C04E7.3	C04E7.3	X:344126-346289	-1.71632	0.0001	0.00318683	yes
C54D1.3	ist-1	X:7132206-7139665	-1.67525	0.0001	0.00318683	yes
C23H4.6	C23H4.6	X:12235620-12240799	-1.57119	0.0001	0.00318683	yes
T27B7.1	nhr-59	V:2276009-2278246	-1.49574	0.0001	0.00318683	yes
Y20C6A.1	Y20C6A.1	V:17371543-17376737	-1.42594	0.0001	0.00318683	yes
ZK896.5	ZK896.5	IV:12876983-12879667	-1.40139	0.0001	0.00318683	yes
K02D10.4	K02D10.4	III:8777907-8780014	-1.31368	0.0001	0.00318683	yes
Y6G8.2	Y6G8.2	V:17594348-17598930	-1.27636	0.0001	0.00318683	yes
Y32F6A.3	pap-1	V:10441978-10446469	-1.23206	0.0001	0.00318683	yes
C03A7.11	ugt-51	V:5175025-5177256	-1.23056	0.0001	0.00318683	yes
C53A5.6	C53A5.6	V:14543675-14545866	-1.22993	0.0001	0.00318683	yes
C30G4.7	C30G4.7	X:17056926-17058536	-1.21914	0.0001	0.00318683	yes
ZK809.5	ZK809.5	IV:11656736-11659425	-1.19944	0.0001	0.00318683	yes
C53A3.2	C53A3.2	V:5762333-5763846	-1.16247	0.0001	0.00318683	yes
F26A1.14	F26A1.14	III:4849265-4849850	-2.21089	0.00015	0.00435872	yes
T01H10.8	T01H10.8	X:12128142-12141151	-1.53477	0.00015	0.00435872	yes
F44C8.6	nhr-56	V:2219063-2221300	-1.51416	0.00015	0.00435872	yes
F47A4.5	F47A4.5	X:9833381-9838039	-1.39069	0.00015	0.00435872	yes
Y111B2A.8	aakg-1	III:12538879-12548081	-1.37024	0.00015	0.00435872	yes
D1086.5	D1086.5	V:14088892-14090323	-1.35115	0.00015	0.00435872	yes
C17E4.20	C17E4.20	I:9414455-9416702	-1.316	0.00015	0.00435872	yes
ZK1067.1	let-23	II:9197517-9207208	-1.28735	0.00015	0.00435872	yes
K10D3.6	K10D3.6	I:7116096-7116706	-1.28707	0.00015	0.00435872	yes
D2007.5	atg-13	III:8155989-8158245	-1.28548	0.00015	0.00435872	yes
K08H10.7	rde-1	V:9987914-9991642	-1.25018	0.00015	0.00435872	yes
T04H1.2	T04H1.2	V:12242317-12245059	-1.23097	0.00015	0.00435872	yes
T23D8.1	mom-5	I:9965587-9969413	-1.22465	0.00015	0.00435872	yes
F44C8.2	nhr-134	V:2231123-2233383	-1.16613	0.00015	0.00435872	yes
D2030.1	mans-1	I:7567820-7571250	-1.15289	0.00015	0.00435872	yes
T28B8.1	T28B8.1	I:8133890-8135060	-1.1511	0.00015	0.00435872	yes
F55C12.5	F55C12.5	II:5867253-5873614	-1.11186	0.00015	0.00435872	yes
Y43F8B.23	Y43F8B.23	V:19465853-19467657	-2.53727	0.0002	0.00543439	yes
K08F9.1	K08F9.1	V:15137272-15139888	-2.0654	0.0002	0.00543439	yes
F58E1.6	nhx-6	II:1670832-1674513	-1.65508	0.0002	0.00543439	yes
C03A7.12	C03A7.12	V:5178337-5181456	-1.57958	0.0002	0.00543439	yes
F53H2.3	F53H2.3	V:20397244-20408353	-1.44768	0.0002	0.00543439	yes
K03A11.5	K03A11.5	X:13064281-13066592	-1.44686	0.0002	0.00543439	yes
F13H6.1	F13H6.1	V:6356024-6362106	-1.44251	0.0002	0.00543439	yes
Y59H11AR.2	catp-7	IV:8585541-8594616	-1.43896	0.0002	0.00543439	yes
D2030.2	D2030.2	I:7574194-7580835	-1.38516	0.0002	0.00543439	yes
T28F4.5	T28F4.5	I:7492045-7494700	-1.32938	0.0002	0.00543439	yes
F56C9.8	F56C9.8	III:7316159-7319554	-1.32217	0.0002	0.00543439	yes
Y20F4.2	crtc-1	I:2026315-2033948	-1.21396	0.0002	0.00543439	yes
W01G7.1	daf-5	II:14033232-14037721	-1.19969	0.0002	0.00543439	yes
C46F4.2	acs-17	X:5937564-5942195	-1.15776	0.0002	0.00543439	yes
F28B3.5	F28B3.5	I:4926647-4928742	-1.12646	0.0002	0.00543439	yes
C06G8.3	C06G8.3	IV:10799653-10802246	-1.10801	0.0002	0.00543439	yes
Y32B12C.5	Y32B12C.5	V:16603528-16610952	-1.63976	0.00025	0.00637891	yes
Y53C12A.2	glt-5	II:9706495-9708887	-1.42717	0.00025	0.00637891	yes
F26F4.7	nhl-2	III:4894646-4899085	-1.39794	0.00025	0.00637891	yes
C03B1.7	C03B1.7	X:6341834-6346029	-1.37209	0.00025	0.00637891	yes
C44H9.4	C44H9.4	V:12835707-12839783	-1.31292	0.00025	0.00637891	yes
C18D4.8	C18D4.8	V:17544156-17546985	-1.24641	0.00025	0.00637891	yes
F36H5.2	math-27	II:1767801-1771047	-1.15561	0.00025	0.00637891	yes
F57B10.6	xpg-1	I:6558699-6562392	-1.12461	0.00025	0.00637891	yes
T01D3.6	T01D3.6	V:13716848-13720402	-1.09405	0.00025	0.00637891	yes
ZK632.2	ZK632.2	III:9799106-9802298	-1.07332	0.00025	0.00637891	yes
C45B11.3	dhs-18	V:11044066-11046895	-1.04471	0.00025	0.00637891	yes
C02F12.4	tag-52	X:3674042-3678559	-1.31339	0.0003	0.00743424	yes
K07B1.8	K07B1.8	V:9340417-9340934	-1.27987	0.0003	0.00743424	yes
C41D11.7	eri-7	I:4451196-4456805	-1.17179	0.0003	0.00743424	yes
F07C3.4	glo-4	V:9234623-9243164	-1.1342	0.0003	0.00743424	yes
R10E9.1	msi-1	III:3965166-3976397	-1.12476	0.0003	0.00743424	yes
C17E4.3	C17E4.3	I:9416702-9418876	-1.08801	0.0003	0.00743424	yes
F14H3.6	F14H3.6	V:16057321-16058892	-1.06267	0.0003	0.00743424	yes
C35E7.4	C35E7.4	I:10831900-10834812	-1.44773	0.00035	0.00839133	yes
T10B9.7	cyp-13A2	II:9783817-9787398	-1.19416	0.00035	0.00839133	yes
K04D7.5	gon-4	IV:10197819-10203009	-1.15058	0.00035	0.00839133	yes
F55H12.3	F55H12.3	I:8876371-8893051	-1.12177	0.00035	0.00839133	yes
T04H1.4	rad-50	V:12245593-12252407	-1.35752	0.0004	0.00933012	yes
Y44E3A.2	ace-2	I:3302091-3307465	-1.34696	0.0004	0.00933012	yes
F32D8.12	F32D8.12	V:10887872-10891030	-1.2064	0.0004	0.00933012	yes
ZK675.2	rev-1	II:7900646-7904636	-1.15183	0.0004	0.00933012	yes
F46C3.1	pek-1	X:11410180-11414811	-1.11631	0.0004	0.00933012	yes
Y38E10A.5	clec-4	II:12578417-12581068	-1.08775	0.0004	0.00933012	yes
ZK858.4	mel-26	I:9132537-9135749	-1.06758	0.0004	0.00933012	yes
T23F11.1	ppm-2	III:4650393-4653926	-1.05176	0.0004	0.00933012	yes
T07D4.1	npr-20	II:8860912-8865173	-2.12302	0.00045	0.0101895	yes
F20B6.8	hpk-1	X:4211709-4217290	-1.35016	0.00045	0.0101895	yes
T12A7.1	gem-4	IV:11745639-11748685	-1.31965	0.00045	0.0101895	yes
C04F5.1	sid-1	V:5119969-5126916	-1.20357	0.00045	0.0101895	yes
C10C5.5	C10C5.5	IV:9381420-9383115	-1.15202	0.00045	0.0101895	yes
B0001.2	B0001.2	IV:12146480-12154242	-1.12683	0.00045	0.0101895	yes
W02D3.10	fnci-1	I:6746017-6753031	-1.09538	0.00045	0.0101895	yes
F57C12.6	F57C12.6	X:553320-555529	-1.90468	0.0005	0.011	yes
M02E1.1	M02E1.1	X:325961-341232	-1.33952	0.0005	0.011	yes
F38B7.1	ccch-1	V:11527830-11540442	-1.18703	0.0005	0.011	yes
M02H5.1	nhr-99	V:474808-477150	-1.1616	0.0005	0.011	yes
C30G12.6	C30G12.6	II:7292191-7296015	-1.12238	0.0005	0.011	yes
H38K22.1	evl-14	III:4302835-4313124	-1.07204	0.0005	0.011	yes
C02F4.2	tax-6	IV:10493195-10501599	-1.04256	0.0005	0.011	yes
T10E9.2	T10E9.2	I:6542099-6544965	-1.03261	0.0005	0.011	yes
C34F6.5	C34F6.5	X:11207487-11208890	-1.31187	0.00055	0.0118476	yes
Y7A9C.1	Y7A9C.1	IV:16294153-16298479	-1.28691	0.00055	0.0118476	yes
C27C12.2	egrh-1	X:14845936-14849194	-1.20919	0.00055	0.0118476	yes
Y51H7BM.1	math-45	II:1510286-1517392	-1.13267	0.00055	0.0118476	yes
F58H12.1	kin-29	X:2844003-2852479	-1.09352	0.00055	0.0118476	yes
C03A7.13	C03A7.13	V:5191129-5192531	-1.70993	0.0006	0.0126778	yes
F16G10.15	F16G10.15	II:2405177-2407681	-1.61456	0.0006	0.0126778	yes
F44C8.5	nhr-128	V:2221946-2225296	-1.43266	0.0006	0.0126778	yes
T19B4.1	pamn-1	I:5702155-5705553	-1.23644	0.0006	0.0126778	yes
Y55F3BR.2	Y55F3BR.2	IV:858929-874529	-1.1371	0.0006	0.0126778	yes
K12B6.9	K12B6.9	V:6291450-6292555	-1.10725	0.0006	0.0126778	yes
F57B10.7	tre-1	I:6554728-6558593	-1.04748	0.0006	0.0126778	yes
F25B3.5	F25B3.5	V:9565553-9570293	-2.1467	0.00065	0.013586	yes
K04G7.3	ogt-1	III:7145815-7153770	-1.04273	0.00065	0.013586	yes
F56C9.10	F56C9.10	III:7329719-7335128	-1.04189	0.00065	0.013586	yes
K07G5.1	crml-1	I:7152459-7156786	-1.0356	0.00065	0.013586	yes
Y34D9B.1	mig-1	I:948565-957373	-1.02601	0.00065	0.013586	yes
Y106G6E.6	csnk-1	I:10227756-10231216	-1.1317	0.0007	0.0143029	yes
F31C3.3	F31C3.3	I:15041431-15050702	-1.07901	0.0007	0.0143029	yes
F25E2.5	daf-3	X:817926-825475	-1.04955	0.0007	0.0143029	yes
F17C11.10	F17C11.10	V:10961832-10965539	-1.04577	0.0007	0.0143029	yes
F26E4.11	hrdl-1	I:9793755-9796677	-1.04486	0.0007	0.0143029	yes
T19A5.2	gck-1	V:8947798-8955892	-1.11015	0.00075	0.0150272	yes
K02D7.1	K02D7.1	IV:292428-294845	-1.0032	0.00075	0.0150272	yes
C26C6.5	dcp-66	I:7536203-7542157	-0.999188	0.00075	0.0150272	yes
F53F4.8	F53F4.8	V:13614235-13617723	-1.85452	0.0008	0.0158445	yes
K03H1.5	K03H1.5	III:9932395-9939713	-1.08322	0.0008	0.0158445	yes
W04A8.7	taf-1	I:13861471-13887653	-1.07704	0.0008	0.0158445	yes
F29D10.4	hum-1	I:8845806-8851118	-1.07559	0.0008	0.0158445	yes
F49C12.7	F49C12.7	IV:9309107-9312927	-1.03715	0.0008	0.0158445	yes
K09H11.1	K09H11.1	V:5747816-5752033	-1.00976	0.0008	0.0158445	yes
D1014.1	sul-2	V:8157745-8159874	-1.49573	0.00085	0.0165804	yes
T04G9.1	attf-5	X:788352-796156	-1.45962	0.00085	0.0165804	yes
C10E2.3	hda-4	X:16729558-16743799	-1.31961	0.00085	0.0165804	yes
ZK455.4	asm-2	X:11321076-11324260	-1.10365	0.00085	0.0165804	yes
K08A2.5	nhr-88	II:2976638-2986015	-1.0877	0.00085	0.0165804	yes
Y48G9A.10	cpt-3	III:2082818-2088272	-2.04708	0.0009	0.0172729	yes
M01B2.13	M01B2.13	V:15264652-15265786	-2.00372	0.0009	0.0172729	yes
F23H11.8	pef-1	III:919527-926314	-1.42987	0.0009	0.0172729	yes
Y69A2AR.12	Y69A2AR.12	IV:2568613-2572281	-1.29964	0.0009	0.0172729	yes
T02B5.3	T02B5.3	V:14157674-14160862	-1.09719	0.0009	0.0172729	yes
K08A8.2	sox-2	X:7458292-7463736	-1.09626	0.0009	0.0172729	yes
C36B1.9	C36B1.9	I:8743848-8746925	-1.3335	0.00095	0.0178998	yes
T09E11.11	T09E11.11	I:12344166-12345702	-1.28458	0.00095	0.0178998	yes
K06C4.8	frpr-11	V:8907628-8909442	-1.21318	0.00095	0.0178998	yes
F33G12.6	F33G12.6	II:5049914-5053957	-1.08536	0.00095	0.0178998	yes
C05E4.9	icl-1	V:724206-728103	-1.06256	0.00095	0.0178998	yes
F42H11.2	lem-3	I:9578523-9581273	-1.06233	0.00095	0.0178998	yes
F44C8.11	nhr-96	V:2233481-2235138	-1.13095	0.001	0.0184381	yes
F52F12.3	mom-4	I:9895691-9900819	-1.08266	0.001	0.0184381	yes
ZC376.6	ZC376.6	V:14185784-14192158	-1.07262	0.001	0.0184381	yes
T12G3.2	T12G3.2	IV:12038986-12046910	-1.00979	0.001	0.0184381	yes
R07B7.13	nhr-206	V:12092025-12093862	-1.40556	0.00105	0.0190204	yes
K10C3.4	K10C3.4	I:9860502-9862403	-1.24467	0.00105	0.0190204	yes
F16B3.3	F16B3.3	V:1315104-1317919	-1.23091	0.00105	0.0190204	yes
C50A2.2	cec-2	IV:1170705-1177065	-1.17403	0.00105	0.0190204	yes
F54E7.7	rcn-1	III:5682345-5684098	-1.134	0.00105	0.0190204	yes
C52E4.1	cpr-1	V:11975514-11976759	-1.01132	0.00105	0.0190204	yes
C25A1.5	C25A1.5	I:10177178-10178921	-1.00523	0.00105	0.0190204	yes
T07H3.3	math-38	II:1577368-1579986	-1.99947	0.0011	0.0195825	yes
Y75B12B.6	plc-2	V:15192667-15197661	-1.12051	0.0011	0.0195825	yes
Y75B8A.29	zip-12	III:12327805-12332275	-1.05329	0.0011	0.0195825	yes
C13F10.6	C13F10.6	V:7219121-7221041	-1.03679	0.0011	0.0195825	yes
C27A2.1	smc-5	II:5062128-5067995	-1.00452	0.0011	0.0195825	yes
T04B2.5	T04B2.5	IV:10056602-10062849	-0.98953	0.0011	0.0195825	yes
F07C4.12	F07C4.12	V:7647835-7649817	-1.90737	0.00115	0.020217	yes
DH11.2	DH11.2	II:8012815-8015254	-1.15909	0.00115	0.020217	yes
F13B12.6	F13B12.6	IV:10414071-10417888	-1.03798	0.00115	0.020217	yes
K10B2.1	lin-23	II:6371304-6374534	-0.990268	0.0012	0.020977	yes
C13E3.1	C13E3.1	X:8893128-8898517	-1.27351	0.00125	0.0216555	yes
D2092.5	maco-1	I:6599984-6607517	-1.13239	0.00125	0.0216555	yes
F36G9.12	oac-20	V:15978715-15982854	-1.10136	0.00125	0.0216555	yes
F57F5.5	pkc-1	V:12015096-12032131	-1.04624	0.00125	0.0216555	yes
R09H10.5	R09H10.5	IV:10621715-10628841	-1.02409	0.00125	0.0216555	yes
M106.2	M106.2	II:10844529-10855554	-1.19408	0.0013	0.0223716	yes
Y19D10B.4	Y19D10B.4	V:2304356-2309159	-1.29603	0.00135	0.0230527	yes
M03C11.8	M03C11.8	III:10428333-10435983	-0.960367	0.00135	0.0230527	yes
H28G03.6	mtm-5	X:5234668-5243494	-1.18458	0.0014	0.0236716	yes
F16B4.12	nhr-117	V:1619193-1621536	-1.1069	0.0014	0.0236716	yes
Y19D10A.16	Y19D10A.16	V:2392771-2394147	-1.07887	0.0014	0.0236716	yes
ZK822.5	ZK822.5	IV:11937402-11942385	-1.06173	0.0014	0.0236716	yes
F18F11.5	F18F11.5	IV:328014-330648	-1.01274	0.0014	0.0236716	yes
B0454.7	clec-2	II:3020560-3023431	-1.95931	0.0015	0.0246886	yes
R166.6	R166.6	II:10542424-10555044	-1.25245	0.0015	0.0246886	yes
Y97E10AR.1	Y97E10AR.1	V:8001450-8004690	-1.17479	0.0015	0.0246886	yes
B0523.5	fli-1	III:8675521-8683693	-1.06363	0.0015	0.0246886	yes
F08H9.8	clec-54	V:14476910-14478997	-1.04183	0.0015	0.0246886	yes
C33H5.11	imp-3	IV:7785973-7789508	-0.975453	0.0015	0.0246886	yes
T24B1.1	T24B1.1	I:7676667-7679061	-0.952773	0.0015	0.0246886	yes
Y45F10C.3	fbxa-215	IV:13665343-13666911	-0.944535	0.0015	0.0246886	yes
K07B1.7	K07B1.7	V:9345052-9348687	-1.08536	0.0016	0.0259485	yes
B0336.1	wrm-1	III:5722849-5727114	-1.03553	0.0016	0.0259485	yes
C37C3.8	tag-253	V:7844343-7847164	-1.00784	0.0016	0.0259485	yes
C06A5.3	C06A5.3	I:5986491-5990581	-0.949484	0.0016	0.0259485	yes
C04G6.6	C04G6.6	II:5099437-5100242	-1.41164	0.00165	0.0263456	yes
F13C5.1	F13C5.1	X:602171-604922	-1.26903	0.00165	0.0263456	yes
C01G6.8	cam-1	II:9295936-9310301	-1.03645	0.00165	0.0263456	yes
W02C12.3	hlh-30	IV:4015485-4028129	-1.01132	0.00165	0.0263456	yes
Y42H9AR.4	Y42H9AR.4	IV:8107765-8112225	-0.99449	0.00165	0.0263456	yes
F46F11.1	F46F11.1	I:5627816-5637617	-0.990953	0.00165	0.0263456	yes
F11E6.11	F11E6.11	IV:17442874-17443736	-1.38486	0.0017	0.0268122	yes
F44B9.1	dpf-6	III:8038240-8041374	-1.25744	0.0017	0.0268122	yes
Y38C1AA.6	Y38C1AA.6	IV:161146-164814	-1.15054	0.0017	0.0268122	yes
C34D10.1	C34D10.1	X:8029476-8031550	-1.08961	0.0017	0.0268122	yes
Y73B6A.5	lin-45	IV:6742537-6748424	-0.915096	0.0017	0.0268122	yes
K09F6.9	K09F6.9	II:2280677-2282876	-1.06716	0.00175	0.027461	yes
F47H4.2	F47H4.2	V:17353322-17360317	-1.3486	0.00185	0.0286528	yes
Y39A1A.5	rabx-5	III:10605348-10613169	-1.17506	0.00185	0.0286528	yes
C54D2.5	cca-1	X:7847684-7861307	-1.11326	0.00185	0.0286528	yes
T04C10.1	mbk-1	X:14819912-14824540	-1.06324	0.0019	0.0292808	yes
C16H3.3	C16H3.3	X:17601608-17610048	-1.11502	0.00195	0.0297846	yes
F21A3.11	F21A3.11	V:15530782-15533239	-1.01688	0.00195	0.0297846	yes
W02D7.2	clec-218	V:8307969-8310878	-0.970213	0.00195	0.0297846	yes
C17H12.2	C17H12.2	IV:6786857-6789621	-0.96119	0.00195	0.0297846	yes
H31G24.4	cyb-2.2	I:4114733-4116369	-0.916661	0.00195	0.0297846	yes
W06B11.2	puf-9	X:5841589-5845988	-0.908382	0.00195	0.0297846	yes
T01H8.5	gon-2	I:8549512-8570957	-1.36314	0.002	0.03025	yes
C38C3.4	C38C3.4	V:1482043-1483053	-1.20401	0.002	0.03025	yes
R06C7.9	ztf-15	I:7255508-7258700	-0.972629	0.002	0.03025	yes
T19A6.1	T19A6.1	I:8377601-8392753	-0.938733	0.002	0.03025	yes
Y106G6H.12	duo-3	I:10464327-10471058	-0.920059	0.002	0.03025	yes
T01C3.3	T01C3.3	V:14991705-14992677	-0.915793	0.002	0.03025	yes
R13G10.2	amx-1	III:3822402-3826261	-1.05097	0.00205	0.0308256	yes
B0414.7	mtk-1	I:5795403-5801299	-0.977482	0.00205	0.0308256	yes
F19F10.9	F19F10.9	V:7571944-7575674	-0.945881	0.00205	0.0308256	yes
F22H10.2	F22H10.2	X:16678487-16679823	-1.09733	0.0021	0.0314553	yes
ZK856.1	cul-5	V:10179534-10183155	-0.947788	0.0021	0.0314553	yes
B0495.4	nhx-2	II:7690706-7693957	-0.927547	0.0021	0.0314553	yes
T14B1.1	T14B1.1	X:9665423-9668755	-1.45955	0.00215	0.0319877	yes
R107.8	lin-12	III:9060241-9071760	-1.19721	0.00215	0.0319877	yes
Y44A6C.1	Y44A6C.1	V:20713919-20716875	-1.0386	0.00215	0.0319877	yes
C06A5.1	C06A5.1	I:6012057-6021983	-1.15842	0.0022	0.0325751	yes
Y58A7A.4	Y58A7A.4	V:5082001-5085007	-1.12503	0.0022	0.0325751	yes
ZC443.5	ugt-18	V:12820264-12822758	-2.45726	0.00225	0.0330313	yes
F56E10.1	F56E10.1	V:104829-105964	-1.29853	0.00225	0.0330313	yes
C33D9.5	C33D9.5	IV:8778720-8780872	-1.2504	0.00225	0.0330313	yes
Y70C5C.6	nhr-112	V:16722060-16723844	-1.19835	0.00225	0.0330313	yes
F54C1.3	mes-3	I:4996838-5002350	-1.0329	0.00225	0.0330313	yes
Y53C10A.7	fbxa-124	I:12005176-12006296	-1.25966	0.0023	0.0335427	yes
T22H9.2	atg-9	V:348788-358841	-0.990471	0.0023	0.0335427	yes
F20D12.2	F20D12.2	IV:7948673-7955898	-0.92538	0.0023	0.0335427	yes
F47B10.9	F47B10.9	X:10912153-10914075	-1.2828	0.00235	0.0341754	yes
T13F2.6	T13F2.6	IV:9778287-9784686	-0.956639	0.00235	0.0341754	yes
C03A7.2	C03A7.2	V:5181911-5183717	-1.92963	0.0024	0.0348045	yes
F47B8.4	F47B8.4	V:14323531-14324631	-1.22073	0.0024	0.0348045	yes
F02H6.3	F02H6.3	IV:14203444-14205356	-1.09799	0.0024	0.0348045	yes
K09F6.10	K09F6.10	II:2287285-2290077	-1.20031	0.00245	0.0352327	yes
C31C9.6	C31C9.6	II:13655883-13662081	-1.03702	0.00245	0.0352327	yes
F14H3.11	nhr-176	V:16071435-16072700	-0.996076	0.00245	0.0352327	yes
F42A9.2	lin-49	IV:8620552-8626144	-0.97131	0.00245	0.0352327	yes
ZK488.2	nhr-90	V:610469-612509	-0.96695	0.0025	0.0358187	yes
Y48G9A.8	ppk-2	III:2102294-2107470	-0.90506	0.0025	0.0358187	yes
F48G7.3	nhr-83	V:630280-633371	-1.96652	0.00255	0.0363	yes
F15A8.6	F15A8.6	X:4430865-4434502	-1.03025	0.00255	0.0363	yes
D1046.3	D1046.3	IV:8930441-8932693	-0.957933	0.00255	0.0363	yes
F16D3.4	F16D3.4	I:8363953-8369917	-0.917035	0.00255	0.0363	yes
F46F2.2	kin-20	X:15269125-15281110	-0.968667	0.0026	0.0368425	yes
ZK550.2	ZK550.2	IV:17245597-17249749	-0.953344	0.0026	0.0368425	yes
C56E6.3	toe-2	II:6516358-6519845	-0.918156	0.0026	0.0368425	yes
Y71H2B.8	Y71H2B.8	III:2579313-2580664	-1.47319	0.00265	0.037312	yes
T10H9.2	scd-2	V:6633268-6639658	-1.19213	0.00265	0.037312	yes
T01E8.3	plc-3	II:10222877-10229436	-0.986427	0.00265	0.037312	yes
F09G2.4	cpsf-2	V:7179175-7182853	-0.921096	0.00265	0.037312	yes
C34B7.4	mys-4	I:8333153-8336183	-1.04378	0.0027	0.037844	yes
F46B6.8	lipl-2	V:9791570-9793391	-0.910777	0.0027	0.037844	yes
C05E4.14	srh-2	V:728230-734279	-3.90415	0.00275	0.0383022	yes
F59F3.4	del-5	X:11004990-11008181	-1.23039	0.00275	0.0383022	yes
C10H11.9	let-502	I:4738249-4744321	-0.906217	0.00275	0.0383022	yes
F10G2.3	clec-7	V:7328396-7330001	-1.27232	0.0028	0.0385822	yes
C18A11.1	C18A11.1	X:8069549-8070289	-1.04127	0.0028	0.0385822	yes
M163.1	M163.1	X:14502497-14503913	-0.928657	0.0028	0.0385822	yes
F22B7.6	polk-1	III:8626292-8628569	-0.894803	0.0028	0.0385822	yes
W03F9.4	W03F9.4	V:147525-152104	-0.997043	0.00285	0.0389249	yes
F40F12.7	F40F12.7	III:9914260-9915817	-0.987701	0.00285	0.0389249	yes
Y71F9AL.10	Y71F9AL.10	I:2866428-2869376	-0.982567	0.00285	0.0389249	yes
C01G5.2	prg-2	IV:6526723-6529802	-0.905134	0.0029	0.0394685	yes
F59H5.3	bath-12	II:2514976-2516097	-1.02298	0.00295	0.0399036	yes
R10E8.8	R10E8.8	V:18238117-18240729	-0.966841	0.00295	0.0399036	yes
F17C11.4	F17C11.4	V:10951980-10954434	-0.909735	0.00295	0.0399036	yes
Y57A10A.1	Y57A10A.1	II:12133534-12147134	-1.25403	0.003	0.0403333	yes
Y105C5A.1	Y105C5A.1	IV:15550852-15554720	-1.06629	0.003	0.0403333	yes
Y75B7AL.4	rga-4	V:1373588-1383239	-0.958723	0.003	0.0403333	yes
Y46G5A.17	cpt-1	II:12786321-12796458	-0.897562	0.00305	0.040899	yes
K02C4.3	K02C4.3	II:8078456-8086849	-1.16305	0.0031	0.0412127	yes
R90.1	R90.1	V:12891526-12895874	-0.98236	0.0031	0.0412127	yes
F42A10.2	nfm-1	III:6159841-6164573	-0.90025	0.0031	0.0412127	yes
T01E8.5	nrde-2	II:10242592-10247640	-0.895588	0.00315	0.0416985	yes
ZK863.4	ZK863.4	V:12181497-12184196	-0.882642	0.00315	0.0416985	yes
H06H21.10	tat-2	IV:4827871-4841127	-1.05947	0.0032	0.0421084	yes
F25B3.3	rgef-1	V:9556715-9561643	-1.35275	0.00325	0.0425494	yes
Y19D10A.7	irld-53	V:2348214-2350325	-1.24982	0.00325	0.0425494	yes
C56C10.11	C56C10.11	II:6598341-6601119	-0.959025	0.00325	0.0425494	yes
F26D11.11	let-413	V:7972923-7977774	-0.927301	0.00325	0.0425494	yes
Y50D7A.8	Y50D7A.8	III:335955-343241	-1.02585	0.0033	0.0430585	yes
F41E6.4	smk-1	V:8607799-8615079	-1.02085	0.0033	0.0430585	yes
K09H11.7	K09H11.7	V:5752462-5753532	-0.967552	0.0033	0.0430585	yes
VF39H2L.1	syx-17	I:8644474-8646306	-0.925519	0.0033	0.0430585	yes
C02C6.2	olrn-1	X:15537661-15546323	-1.32265	0.00335	0.0433457	yes
R11G1.4	sax-1	X:3646311-3650152	-0.924478	0.00335	0.0433457	yes
Y69A2AR.5	daao-1	IV:2614199-2617192	-0.983747	0.00345	0.0444539	yes
C02H7.3	aex-3	X:751210-759732	-1.02375	0.0035	0.0449859	yes
F40G9.4	btb-1	III:185651-186922	-1.67539	0.00355	0.0454025	yes
C44F1.5	acy-3	III:3774892-3786812	-0.908741	0.00355	0.0454025	yes
T04C4.1	T04C4.1	IV:2222827-2235711	-1.12033	0.0036	0.0457773	yes
F10D11.2	F10D11.2	I:8435961-8438638	-0.980677	0.0036	0.0457773	yes
C27A12.6	C27A12.6	I:6053596-6055823	-0.87456	0.0036	0.0457773	yes
Y55D5A.5	daf-2	III:2995762-3028800	-1.06308	0.0037	0.0467038	yes
C08B11.3	swsn-7	II:8022649-8027758	-0.909311	0.0037	0.0467038	yes
Y32F6A.4	Y32F6A.4	V:10426632-10433604	-0.894558	0.0037	0.0467038	yes
F34D10.4	F34D10.4	III:3736599-3739763	-0.841577	0.0037	0.0467038	yes
F07B7.12	F07B7.12	V:8854992-8862049	-1.18607	0.00375	0.0471812	yes
ZC239.22	ZC239.22	II:3219686-3220774	-0.957827	0.00375	0.0471812	yes
Y82E9BR.19	Y82E9BR.19	III:1484970-1495330	-1.1692	0.0038	0.0476554	yes
F19H8.1	tps-2	II:14600901-14610551	-0.99047	0.00385	0.0481654	yes
F26A3.3	ego-1	I:7650417-7656336	-0.887995	0.00385	0.0481654	yes
T03E6.8	T03E6.8	V:16598988-16603369	-1.00847	0.0039	0.0487123	yes
C34D4.10	C34D4.10	IV:7119999-7121413	-1.22413	0.00395	0.0490992	yes
F02H6.2	F02H6.2	IV:14196448-14198824	-1.09478	0.00395	0.0490992	yes
T01E8.1	T01E8.1	II:10206714-10209391	-1.06687	0.004	0.0496013	yes
C05A9.1	pgp-5	X:10854319-10859293	-0.9947	0.00405	0.0499812	yes

## Sheet: hsf-1(-);-HS vs control
Transcript ID	Gene Name	Locus	log2 (fold_change)	p-value	q-value	significant
C27H5.5	col-36	II:7167512-7168662	6.21342	5e-05	0.000294163	yes
E02A10.2	grl-23	V:12575189-12577097	6.12739	5e-05	0.000294163	yes
T28F2.6	col-50	I:3651229-3652599	5.92968	5e-05	0.000294163	yes
T28F2.8	col-51	I:3653957-3655329	5.91801	5e-05	0.000294163	yes
C18H7.3	col-102	IV:604443-605876	5.87625	5e-05	0.000294163	yes
T22F3.11	T22F3.11	V:3612172-3614551	5.85326	5e-05	0.000294163	yes
W01B6.7	col-2	IV:10084441-10085438	5.84315	5e-05	0.000294163	yes
C13A2.12	C13A2.12	V:7258807-7260157	5.80424	5e-05	0.000294163	yes
T13B5.4	col-40	II:1104944-1106973	5.68787	5e-05	0.000294163	yes
ZK863.2	col-37	V:12166705-12167753	5.58907	5e-05	0.000294163	yes
F02D10.1	col-183	X:13466636-13467820	5.53082	5e-05	0.000294163	yes
C23H5.9	grl-20	IV:2122796-2128852	5.51202	5e-05	0.000294163	yes
T26F2.3	T26F2.3	V:13979506-13980907	5.38286	5e-05	0.000294163	yes
ZK643.8	grl-25	III:8962294-8965690	5.36477	5e-05	0.000294163	yes
C47G2.1	cut-1	II:11269037-11271599	5.32407	5e-05	0.000294163	yes
B0348.2	B0348.2	V:45462-46923	5.31551	5e-05	0.000294163	yes
Y47H10A.5	Y47H10A.5	I:12095734-12097939	5.17466	5e-05	0.000294163	yes
D2023.7	col-158	V:11829581-11843625	5.17068	5e-05	0.000294163	yes
C08E3.6	fbxa-163	II:1609254-1610715	4.95004	5e-05	0.000294163	yes
F07E5.9	F07E5.9	II:2076155-2080526	4.90454	5e-05	0.000294163	yes
Y46C8AL.2	clec-174	IV:3940212-3941702	4.88633	5e-05	0.000294163	yes
T07H8.5	srg-31	V:6950834-6953897	4.84161	5e-05	0.000294163	yes
ZK666.6	clec-60	II:10480101-10481846	4.81405	5e-05	0.000294163	yes
B0507.8	B0507.8	V:8760686-8763194	4.64292	5e-05	0.000294163	yes
Y50E8A.19	Y50E8A.19	V:14741574-14745363	4.61149	5e-05	0.000294163	yes
ZK355.8	ZK355.8	II:2927812-2928149	4.60254	5e-05	0.000294163	yes
H16D19.1	clec-13	I:12635171-12636542	4.50196	5e-05	0.000294163	yes
T08E11.1	T08E11.1	II:1836503-1840292	4.37035	5e-05	0.000294163	yes
F22G12.1	F22G12.1	I:13139131-13141894	4.34718	5e-05	0.000294163	yes
ZC513.8	col-43	V:8049743-8050893	4.15893	5e-05	0.000294163	yes
T07D10.4	clec-15	I:12631184-12632555	4.05002	5e-05	0.000294163	yes
F42C5.3	F42C5.3	IV:7286181-7287569	4.04424	5e-05	0.000294163	yes
ZC239.12	sdz-35	II:3207682-3208751	3.91964	5e-05	0.000294163	yes
B0554.6	dod-20	V:422497-424166	3.91518	5e-05	0.000294163	yes
C54D10.7	dct-3	V:12441664-12443835	3.83585	5e-05	0.000294163	yes
Y39B6A.24	Y39B6A.24	V:19035714-19037322	3.78165	5e-05	0.000294163	yes
W07B8.4	W07B8.4	V:1130087-1131930	3.76998	5e-05	0.000294163	yes
C17H1.4	C17H1.4	I:13110415-13112443	3.71736	5e-05	0.000294163	yes
C54D10.21	anr-30	V:12437498-12441266	3.62662	5e-05	0.000294163	yes
C56A3.1	grl-17	V:13561998-13563913	3.58115	5e-05	0.000294163	yes
C25F9.11	C25F9.11	V:19432440-19433158	3.44509	5e-05	0.000294163	yes
W06D12.3	fat-5	V:17723779-17730381	3.43516	5e-05	0.000294163	yes
C54D10.12	C54D10.12	V:12434360-12436952	3.43318	5e-05	0.000294163	yes
ZC47.4	fbxa-30	III:1274513-1275588	3.39981	5e-05	0.000294163	yes
F33H12.7	F33H12.7	II:2586076-2586911	3.36024	5e-05	0.000294163	yes
Y53C10A.12	hsf-1	I:11953510-11961986	3.35649	5e-05	0.000294163	yes
C08E8.4	C08E8.4	V:18371845-18373531	3.30845	5e-05	0.000294163	yes
F53G12.7	col-45	I:115738-117502	3.30162	5e-05	0.000294163	yes
F57G4.11	F57G4.11	V:17625126-17627598	3.25912	5e-05	0.000294163	yes
C08E3.10	fbxa-158	II:1619796-1621261	3.23187	5e-05	0.000294163	yes
W08D2.6	col-123	IV:9817410-9824632	3.19114	5e-05	0.000294163	yes
T04H1.9	tbb-6	V:12261803-12263845	3.11162	5e-05	0.000294163	yes
C54D10.14	C54D10.14	V:12437498-12441266	3.09774	5e-05	0.000294163	yes
Y40C5A.3	Y40C5A.3	IV:7333104-7346851	3.08932	5e-05	0.000294163	yes
Y37H2A.14	Y37H2A.14	V:18143737-18144721	3.08116	5e-05	0.000294163	yes
B0563.9	B0563.9	X:9168538-9169022	3.03642	5e-05	0.000294163	yes
F22E5.6	F22E5.6	II:2649869-2650899	2.99163	5e-05	0.000294163	yes
C49G7.12	C49G7.12	V:4038820-4039934	2.96883	5e-05	0.000294163	yes
C23G10.11	C23G10.11	III:6215164-6215542	2.96296	5e-05	0.000294163	yes
C54D10.8	C54D10.8	V:12445161-12446963	2.95117	5e-05	0.000294163	yes
W02A2.9	W02A2.9	IV:13347686-13348575	2.94047	5e-05	0.000294163	yes
F08G2.5	F08G2.5	II:13832852-13833631	2.93816	5e-05	0.000294163	yes
B0284.1	B0284.1	III:4376502-4378883	2.88937	5e-05	0.000294163	yes
F15D4.5	F15D4.5	II:13245429-13247774	2.86724	5e-05	0.000294163	yes
C50F7.5	C50F7.5	IV:7726717-7727951	2.8481	5e-05	0.000294163	yes
R03H10.6	R03H10.6	II:4171293-4173875	2.8473	5e-05	0.000294163	yes
F49H6.5	F49H6.5	V:17023472-17025529	2.79858	5e-05	0.000294163	yes
F07C4.12	F07C4.12	V:7647835-7649817	2.75621	5e-05	0.000294163	yes
W09C3.3	W09C3.3	I:4706763-4708762	2.72675	5e-05	0.000294163	yes
F46A8.1	F46A8.1	I:11250138-11251602	2.69385	5e-05	0.000294163	yes
F28F8.2	acs-2	V:15567391-15569889	2.68823	5e-05	0.000294163	yes
B0507.10	B0507.10	V:8758819-8760516	2.6642	5e-05	0.000294163	yes
H02F09.3	H02F09.3	X:1568677-1572854	2.65805	5e-05	0.000294163	yes
C16C4.5	math-15	II:1866385-1867894	2.63481	5e-05	0.000294163	yes
K08C7.5	fmo-2	IV:10682523-10684385	2.6027	5e-05	0.000294163	yes
W01C9.2	W01C9.2	II:8536359-8538570	2.58233	5e-05	0.000294163	yes
C17H1.7	C17H1.7	I:13136466-13138521	2.57891	5e-05	0.000294163	yes
B0462.5	B0462.5	V:18322214-18323327	2.53862	5e-05	0.000294163	yes
F15B9.6	F15B9.6	V:13014141-13016654	2.52467	5e-05	0.000294163	yes
R07C12.1	R07C12.1	IV:4152546-4154029	2.49397	5e-05	0.000294163	yes
C38D9.2	C38D9.2	V:17567512-17571603	2.41338	5e-05	0.000294163	yes
B0507.6	B0507.6	V:8746157-8750193	2.37524	5e-05	0.000294163	yes
F59C12.4	F59C12.4	X:16602444-16602717	2.36379	5e-05	0.000294163	yes
F46A8.7	F46A8.7	I:11237692-11238227	2.35775	5e-05	0.000294163	yes
Y6E2A.5	Y6E2A.5	V:15716418-15718660	2.34464	5e-05	0.000294163	yes
F18E3.12	F18E3.12	V:7414940-7415344	2.32767	5e-05	0.000294163	yes
Y6G8.5	Y6G8.5	V:17615226-17615709	2.31839	5e-05	0.000294163	yes
Y58A7A.5	Y58A7A.5	V:5085885-5087121	2.30799	5e-05	0.000294163	yes
T28F3.5	T28F3.5	IV:17294792-17302033	2.30106	5e-05	0.000294163	yes
F44G3.10	F44G3.10	V:16138760-16139627	2.28783	5e-05	0.000294163	yes
ZK896.1	ZK896.1	IV:12872828-12875360	2.28375	5e-05	0.000294163	yes
C08E3.1	C08E3.1	II:1631994-1634089	2.26741	5e-05	0.000294163	yes
F47H4.10	skr-5	V:17343311-17350176	2.24586	5e-05	0.000294163	yes
Y71G12B.32	Y71G12B.32	I:1814101-1816061	2.22157	5e-05	0.000294163	yes
B0507.3	B0507.3	V:8768908-8770876	2.21675	5e-05	0.000294163	yes
ZC239.14	ZC239.14	II:3221124-3222010	2.19752	5e-05	0.000294163	yes
Y34F4.2	Y34F4.2	III:1010534-1011374	2.16405	5e-05	0.000294163	yes
C17H1.5	C17H1.5	I:13113486-13116434	2.15488	5e-05	0.000294163	yes
C06E7.88	C06E7.88	IV:5864528-5867372	2.13506	5e-05	0.000294163	yes
F09B9.1	oac-14	X:10139373-10142013	2.11685	5e-05	0.000294163	yes
K07A12.6	hot-5	I:8683219-8687109	2.10611	5e-05	0.000294163	yes
M01G12.12	rrf-2	I:12098667-12105977	2.10213	5e-05	0.000294163	yes
F18E3.11	F18E3.11	V:7413436-7413840	2.09947	5e-05	0.000294163	yes
E03H4.10	clec-17	I:12430028-12431474	2.09841	5e-05	0.000294163	yes
F53F4.4	F53F4.4	V:13593382-13598493	2.07474	5e-05	0.000294163	yes
C02F5.11	tsp-2	III:8236916-8237893	2.0744	5e-05	0.000294163	yes
C16C4.15	math-10	II:1871547-1873261	2.07092	5e-05	0.000294163	yes
R07H5.10	zip-6	IV:11213445-11218137	2.04627	5e-05	0.000294163	yes
T24E12.5	T24E12.5	II:3753920-3757356	2.02847	5e-05	0.000294163	yes
M28.8	M28.8	II:10628268-10633217	2.02321	5e-05	0.000294163	yes
C08E3.5	fbxa-162	II:1607991-1609001	2.0125	5e-05	0.000294163	yes
F20G2.5	F20G2.5	V:13771507-13773700	1.96384	5e-05	0.000294163	yes
B0564.3	best-1	IV:13107656-13111503	1.95792	5e-05	0.000294163	yes
F44G3.8	fbxa-144	V:16131183-16133283	1.95221	5e-05	0.000294163	yes
C31B8.4	C31B8.4	V:2896636-2898417	1.9502	5e-05	0.000294163	yes
T27F2.4	zip-10	V:11645478-11650798	1.94311	5e-05	0.000294163	yes
T19C9.8	T19C9.8	V:17118153-17252309	1.93855	5e-05	0.000294163	yes
C08E3.13	C08E3.13	II:1631994-1634089	1.92701	5e-05	0.000294163	yes
C02F5.8	tsp-1	III:8237994-8239423	1.91927	5e-05	0.000294163	yes
C25F9.7	srw-86	V:19400141-19400715	1.91644	5e-05	0.000294163	yes
T07H3.2	bath-46	II:1598028-1600714	1.89962	5e-05	0.000294163	yes
C07G3.2	irg-1	V:3523584-3524575	1.88093	5e-05	0.000294163	yes
T06E6.5	fbxa-135	V:15402276-15404399	1.87713	5e-05	0.000294163	yes
F54B8.4	F54B8.4	V:15816463-15817143	1.85344	5e-05	0.000294163	yes
C17H1.10	C17H1.10	I:13133637-13136156	1.85089	5e-05	0.000294163	yes
Y71G12B.2	Y71G12B.2	I:1816149-1818509	1.84362	5e-05	0.000294163	yes
C08E3.9	fbxa-166	II:1616911-1619004	1.82773	5e-05	0.000294163	yes
K12G11.3	sodh-1	V:11888235-11889650	1.81523	5e-05	0.000294163	yes
Y54G2A.36	Y54G2A.36	IV:2896969-2901648	1.80586	5e-05	0.000294163	yes
K11G9.6	mtl-1	V:6691368-6691863	1.77732	5e-05	0.000294163	yes
F43D9.4	sip-1	III:10506105-10506825	1.77265	5e-05	0.000294163	yes
B0412.2	daf-7	III:811827-813764	1.76127	5e-05	0.000294163	yes
F46C5.1	F46C5.1	II:8820198-8821200	1.75178	5e-05	0.000294163	yes
K08H10.1	lea-1	V:10011870-10031094	1.74588	5e-05	0.000294163	yes
R52.9	math-37	II:2117058-2122181	1.74143	5e-05	0.000294163	yes
T21E8.3	pgp-8	X:10859350-10864422	1.73599	5e-05	0.000294163	yes
F33A8.2	nlp-18	II:11027963-11030404	1.71859	5e-05	0.000294163	yes
Y54G2A.8	clec-82	IV:2835663-2838593	1.71807	5e-05	0.000294163	yes
F53B2.8	F53B2.8	IV:12526246-12527339	1.70832	5e-05	0.000294163	yes
Y51B9A.9	Y51B9A.9	II:9395492-9397550	1.70648	5e-05	0.000294163	yes
T10B10.1	col-41	X:15173901-15181467	1.69872	5e-05	0.000294163	yes
F46G10.6	mxl-3	X:13349639-13350806	1.69816	5e-05	0.000294163	yes
W03D2.6	W03D2.6	IV:4057299-4058243	1.69633	5e-05	0.000294163	yes
T07H3.1	bath-47	II:1601788-1604618	1.69451	5e-05	0.000294163	yes
F18E3.13	F18E3.13	V:7416115-7416819	1.68827	5e-05	0.000294163	yes
Y48G9A.10	cpt-3	III:2082818-2088272	1.68757	5e-05	0.000294163	yes
Y43F8B.25	Y43F8B.25	V:19462911-19463759	1.68445	5e-05	0.000294163	yes
F35E12.4	F35E12.4	V:13731505-13733387	1.68182	5e-05	0.000294163	yes
T16A1.7	trpl-5	II:2086718-2090618	1.67082	5e-05	0.000294163	yes
F36A4.6	col-33	IV:4263340-4265202	1.66679	5e-05	0.000294163	yes
B0496.7	valv-1	IV:7424495-7445365	1.66581	5e-05	0.000294163	yes
B0205.13	B0205.13	I:10727750-10728795	1.65868	5e-05	0.000294163	yes
B0403.3	B0403.3	X:7061848-7063330	1.65638	5e-05	0.000294163	yes
Y47D3B.5	twk-31	III:11410711-11424663	1.64828	5e-05	0.000294163	yes
H43E16.1	H43E16.1	II:6674267-6679363	1.63546	5e-05	0.000294163	yes
Y48E1B.11	fbxc-23	II:13595005-13596551	1.6114	5e-05	0.000294163	yes
ZC449.5	ZC449.5	X:5035026-5037775	1.60729	5e-05	0.000294163	yes
C06E4.8	C06E4.8	IV:7284218-7285873	1.59721	5e-05	0.000294163	yes
B0238.13	B0238.13	V:5243728-5248040	1.57346	5e-05	0.000294163	yes
F19B10.13	F19B10.13	II:3662257-3662986	1.55677	5e-05	0.000294163	yes
Y51H4A.25	Y51H4A.25	IV:16736263-16743088	1.5474	5e-05	0.000294163	yes
C10C5.2	C10C5.2	IV:9371507-9373636	1.54121	5e-05	0.000294163	yes
R11G11.14	lipl-3	V:521675-524218	1.53205	5e-05	0.000294163	yes
F44B9.1	dpf-6	III:8038240-8041374	1.52912	5e-05	0.000294163	yes
ZK596.1	ZK596.1	IV:10900371-10901383	1.52871	5e-05	0.000294163	yes
F09E10.11	tts-1	X:1504130-1504841	1.52445	5e-05	0.000294163	yes
F45E4.1	arf-1.1	IV:7634831-7641858	1.51985	5e-05	0.000294163	yes
F57B9.3	F57B9.3	III:6939918-6941736	1.51279	5e-05	0.000294163	yes
F47B8.4	F47B8.4	V:14323531-14324631	1.51082	5e-05	0.000294163	yes
Y41C4A.11	Y41C4A.11	III:11719899-11723602	1.49087	5e-05	0.000294163	yes
C25F9.12	C25F9.12	V:19402187-19402949	1.49014	5e-05	0.000294163	yes
Y47H9C.1	Y47H9C.1	I:11830984-11833166	1.47726	5e-05	0.000294163	yes
F26G5.1	F26G5.1	V:4975484-4977499	1.47367	5e-05	0.000294163	yes
K01A2.2	far-7	II:319792-321107	1.46665	5e-05	0.000294163	yes
F55F3.4	F55F3.4	X:13785572-13789238	1.45622	5e-05	0.000294163	yes
T19D12.4	T19D12.4	II:6631153-6643119	1.4431	5e-05	0.000294163	yes
R03H10.7	R03H10.7	II:4177248-4178927	1.44133	5e-05	0.000294163	yes
R11E3.2	R11E3.2	IV:4772091-4775189	1.43197	5e-05	0.000294163	yes
Y113G7B.3	fbxa-115	V:20190583-20192137	1.42318	5e-05	0.000294163	yes
Y54F10BM.7	fbxa-48	III:2266423-2272175	1.41884	5e-05	0.000294163	yes
C25F9.6	C25F9.6	V:19403529-19405326	1.41718	5e-05	0.000294163	yes
C07G2.1	cpg-1	III:4489356-4491396	1.41053	5e-05	0.000294163	yes
B0414.2	rnt-1	I:5776153-5788609	1.40679	5e-05	0.000294163	yes
T22C8.5	sptf-2	II:8625727-8627620	1.40493	5e-05	0.000294163	yes
C12C8.3	lin-41	I:9335771-9342496	1.39017	5e-05	0.000294163	yes
C44H9.7	C44H9.7	V:12853014-12854839	1.38523	5e-05	0.000294163	yes
T12B5.2	fbxa-54	III:956333-957904	1.38493	5e-05	0.000294163	yes
C23H4.6	C23H4.6	X:12235620-12240799	1.38472	5e-05	0.000294163	yes
T12B5.8	fbxa-59	III:940878-943458	1.37934	5e-05	0.000294163	yes
Y54G2A.9	clec-81	IV:2823745-2828065	1.37729	5e-05	0.000294163	yes
Y105C5A.13	Y105C5A.13	IV:15641214-15645546	1.37476	5e-05	0.000294163	yes
F54C9.8	puf-5	II:8575540-8577722	1.36703	5e-05	0.000294163	yes
M01E10.2	dpy-1	III:2034976-2047997	1.36293	5e-05	0.000294163	yes
C09G5.7	C09G5.7	II:10714912-10716454	1.36226	5e-05	0.000294163	yes
K09C6.9	K09C6.9	V:853463-855076	1.36208	5e-05	0.000294163	yes
T13B5.3	pho-14	II:1097925-1100812	1.35949	5e-05	0.000294163	yes
C28C12.2	mesp-1	IV:8499318-8500105	1.35774	5e-05	0.000294163	yes
K08E7.9	pgp-1	IV:12591695-12599169	1.35281	5e-05	0.000294163	yes
T28B11.1	T28B11.1	V:10712689-10732422	1.34791	5e-05	0.000294163	yes
F17B5.1	F17B5.1	I:13184911-13188297	1.34438	5e-05	0.000294163	yes
F37B1.1	gst-24	II:13610442-13611342	1.34421	5e-05	0.000294163	yes
Y43F8B.15	Y43F8B.15	V:19460817-19462102	1.33836	5e-05	0.000294163	yes
Y46C8AL.5	clec-72	IV:3944806-3947364	1.33624	5e-05	0.000294163	yes
F22B3.4	F22B3.4	IV:11410484-11413001	1.3357	5e-05	0.000294163	yes
Y71A12B.19	Y71A12B.19	I:13972616-13973412	1.32193	5e-05	0.000294163	yes
Y38F1A.5	cyd-1	II:12980590-12993118	1.32006	5e-05	0.000294163	yes
C23H5.15	C23H5.15	IV:2100151-2102859	1.31865	5e-05	0.000294163	yes
Y37D8A.5	Y37D8A.5	III:12854052-12855598	1.31833	5e-05	0.000294163	yes
T12A7.1	gem-4	IV:11745639-11748685	1.31748	5e-05	0.000294163	yes
T05F1.9	T05F1.9	I:9645698-9649218	1.31512	5e-05	0.000294163	yes
B0273.2	puf-7	IV:5486684-5490331	1.30501	5e-05	0.000294163	yes
B0280.5	cpg-2	III:7102085-7103992	1.30345	5e-05	0.000294163	yes
B0244.8	egg-1	III:5728177-5731011	1.30312	5e-05	0.000294163	yes
C16C4.4	math-14	II:1869409-1870797	1.30035	5e-05	0.000294163	yes
Y46C8AR.1	clec-76	IV:3965245-3969025	1.29158	5e-05	0.000294163	yes
Y45F10A.2	puf-3	IV:13506078-13521872	1.28408	5e-05	0.000294163	yes
K02B9.2	meg-2	X:13922778-13926176	1.28003	5e-05	0.000294163	yes
C40H1.1	cpb-1	III:9322315-9324733	1.27895	5e-05	0.000294163	yes
C46C2.3	C46C2.3	IV:9225124-9227934	1.27714	5e-05	0.000294163	yes
K10G4.3	K10G4.3	V:17264065-17265345	1.27564	5e-05	0.000294163	yes
Y48G1BL.3	puf-10	I:212255-215491	1.27396	5e-05	0.000294163	yes
F59A1.10	dgat-2	V:17660303-17666039	1.27259	5e-05	0.000294163	yes
K02B9.1	meg-1	X:13927032-13929631	1.27136	5e-05	0.000294163	yes
C27H2.2	C27H2.2	IV:13952714-13964001	1.26724	5e-05	0.000294163	yes
T11F8.3	rme-2	IV:5469994-5473175	1.2665	5e-05	0.000294163	yes
R09B5.6	hacd-1	V:1460366-1461614	1.25227	5e-05	0.000294163	yes
Y41C4A.16	col-95	III:11703978-11705085	1.2477	5e-05	0.000294163	yes
Y49F6A.9	linc-17	II:3596225-3596812	1.24614	5e-05	0.000294163	yes
K10H10.2	cysl-2	II:14489799-14494514	1.24264	5e-05	0.000294163	yes
ZC373.7	col-176	X:10077612-10078738	1.24224	5e-05	0.000294163	yes
C06A5.8	C06A5.8	I:6008077-6009606	1.24063	5e-05	0.000294163	yes
T24D1.3	T24D1.3	I:9958780-9960155	1.24061	5e-05	0.000294163	yes
T05B4.2	nhr-57	V:4131924-4134945	1.2388	5e-05	0.000294163	yes
Y73B3A.13	Y73B3A.13	X:131021-132689	1.23263	5e-05	0.000294163	yes
Y9C9A.8	Y9C9A.8	IV:4920354-4932217	1.23119	5e-05	0.000294163	yes
F26D10.10	gln-5	IV:17272230-17273652	1.22902	5e-05	0.000294163	yes
F25E5.8	F25E5.8	V:7435412-7436962	1.21865	5e-05	0.000294163	yes
F08F1.8	tth-1	X:8422478-8423733	1.2169	5e-05	0.000294163	yes
F08F3.9	F08F3.9	V:5437084-5439161	1.21416	5e-05	0.000294163	yes
T12G3.1	T12G3.1	IV:12034251-12037051	1.21037	5e-05	0.000294163	yes
Y22D7AL.15	Y22D7AL.15	III:1658247-1659863	1.20992	5e-05	0.000294163	yes
T26H5.9	T26H5.9	V:15444909-15445372	1.20788	5e-05	0.000294163	yes
F11E6.6	F11E6.6	IV:17464554-17465927	1.20666	5e-05	0.000294163	yes
C34B7.1	C34B7.1	I:8330551-8332719	1.20549	5e-05	0.000294163	yes
F28F8.7	F28F8.7	V:15579092-15580846	1.19544	5e-05	0.000294163	yes
Y2H9A.6	Y2H9A.6	V:13443834-13445170	1.18924	5e-05	0.000294163	yes
F32A11.7	mltn-1	II:13139478-13145310	1.18738	5e-05	0.000294163	yes
Y55F3AM.10	Y55F3AM.10	IV:1027753-1030024	1.18703	5e-05	0.000294163	yes
W05F2.3	W05F2.3	I:3367638-3368552	1.18076	5e-05	0.000294163	yes
C50A2.3	C50A2.3	IV:1145677-1150736	1.18042	5e-05	0.000294163	yes
ZK6.10	dod-19	V:411778-414760	1.17559	5e-05	0.000294163	yes
F26G1.10	F26G1.10	II:4774381-4781347	1.17512	5e-05	0.000294163	yes
ZC47.7	fbxa-151	III:1265672-1266855	1.17339	5e-05	0.000294163	yes
B0024.4	B0024.4	V:10297398-10298982	1.16675	5e-05	0.000294163	yes
F59B10.4	F59B10.4	II:10513828-10519108	1.16655	5e-05	0.000294163	yes
T07H3.6	bath-26	II:1598028-1600714	1.15652	5e-05	0.000294163	yes
D1025.3	fbxa-141	X:14511247-14514097	1.15469	5e-05	0.000294163	yes
K08E7.3	let-99	IV:12567855-12571053	1.15285	5e-05	0.000294163	yes
F28F8.4	fbxa-95	V:15571488-15574106	1.15107	5e-05	0.000294163	yes
Y39A3CR.7	pqn-82	III:1849044-1852902	1.15056	5e-05	0.000294163	yes
T23C6.3	cnp-3	X:17136009-17138112	1.15038	5e-05	0.000294163	yes
F16B4.8	cdc-25.2	V:1577689-1584934	1.14083	5e-05	0.000294163	yes
K07A12.2	egg-6	I:8676662-8681334	1.13414	5e-05	0.000294163	yes
F21D12.1	nhr-21	II:7339228-7349476	1.12754	5e-05	0.000294163	yes
F52E1.1	pos-1	V:8414084-8415255	1.12426	5e-05	0.000294163	yes
C36C9.1	C36C9.1	X:1682951-1686383	1.12357	5e-05	0.000294163	yes
C41G7.8	C41G7.8	I:9522577-9532831	1.12249	5e-05	0.000294163	yes
C04B4.2	C04B4.2	X:12283300-12285314	1.11541	5e-05	0.000294163	yes
F18A11.1	puf-6	II:13039251-13043476	1.11378	5e-05	0.000294163	yes
C25E10.5	C25E10.5	V:9030547-9032598	1.11227	5e-05	0.000294163	yes
C09G9.6	oma-1	IV:8888972-8890856	1.10954	5e-05	0.000294163	yes
Y119D3B.19	fbxa-78	III:1257188-1258414	1.10879	5e-05	0.000294163	yes
ZK1055.7	ZK1055.7	V:6602736-6605377	1.10491	5e-05	0.000294163	yes
C01G8.1	C01G8.1	I:5272845-5274322	1.102	5e-05	0.000294163	yes
ZC302.2	wdr-5.3	V:10737115-10741457	1.10133	5e-05	0.000294163	yes
K07C6.4	cyp-35B1	V:3939126-3941235	1.09202	5e-05	0.000294163	yes
T06C12.10	cgt-1	V:15886723-15888853	1.09067	5e-05	0.000294163	yes
F21F8.11	F21F8.11	V:8282374-8284885	1.0894	5e-05	0.000294163	yes
Y54G2A.10	Y54G2A.10	IV:2799693-2800984	1.08331	5e-05	0.000294163	yes
T05F1.2	T05F1.2	I:9622547-9624725	1.0815	5e-05	0.000294163	yes
C05A9.1	pgp-5	X:10854319-10859293	1.08011	5e-05	0.000294163	yes
F21C10.10	F21C10.10	V:9096006-9098696	1.07803	5e-05	0.000294163	yes
ZK1127.7	cin-4	II:7038293-7041689	1.07706	5e-05	0.000294163	yes
T07H3.3	math-38	II:1577368-1579986	1.07685	5e-05	0.000294163	yes
F22B8.5	str-7	V:16097529-16099534	1.07431	5e-05	0.000294163	yes
M01F1.9	M01F1.9	III:3493810-3499057	1.07283	5e-05	0.000294163	yes
Y53G8AL.1	Y53G8AL.1	III:3233101-3241297	1.07092	5e-05	0.000294163	yes
W03C9.7	mex-1	II:11968636-11973691	1.06583	5e-05	0.000294163	yes
M116.2	M116.2	IV:8398862-8400362	1.06464	5e-05	0.000294163	yes
C28D4.3	gln-6	IV:9738509-9740901	1.06425	5e-05	0.000294163	yes
F21H12.4	ptc-2	II:6083627-6085858	1.06071	5e-05	0.000294163	yes
T28D6.2	tba-7	III:11366751-11371775	1.0587	5e-05	0.000294163	yes
C16C8.12	C16C8.12	II:3452641-3453602	1.05851	5e-05	0.000294163	yes
F54D10.2	fbxa-24	II:3816960-3818238	1.05697	5e-05	0.000294163	yes
T25G3.2	chs-1	I:7554891-7562351	1.0562	5e-05	0.000294163	yes
C25A1.8	clec-87	I:10184243-10185468	1.05475	5e-05	0.000294163	yes
K09E10.1	oac-57	IV:12304463-12307820	1.05167	5e-05	0.000294163	yes
C05B10.1	lip-1	IV:6842956-6844966	1.04807	5e-05	0.000294163	yes
C56A3.7	cav-2	V:13557159-13559922	1.04547	5e-05	0.000294163	yes
R12C12.5	R12C12.5	II:6044065-6045174	1.04445	5e-05	0.000294163	yes
F59H6.8	bath-21	II:2025641-2026610	1.04075	5e-05	0.000294163	yes
F48F7.2	syx-2	X:13960078-13962812	1.03861	5e-05	0.000294163	yes
T09B4.1	T09B4.1	I:6185459-6188150	1.03577	5e-05	0.000294163	yes
Y73B6BL.38	puf-11	IV:6421591-6423500	1.03315	5e-05	0.000294163	yes
C48D1.2	ced-3	IV:13199229-13204129	1.03115	5e-05	0.000294163	yes
C06B8.2	C06B8.2	V:15471334-15478566	1.03003	5e-05	0.000294163	yes
T07A9.6	daf-18	IV:419986-425173	1.02962	5e-05	0.000294163	yes
T24D11.1	tbc-4	X:16406206-16413306	1.02883	5e-05	0.000294163	yes
F22B7.9	F22B7.9	III:8652577-8653907	1.02878	5e-05	0.000294163	yes
Y39A1A.9	Y39A1A.9	III:10630077-10633501	1.02613	5e-05	0.000294163	yes
W02A2.7	mex-5	IV:13353715-13356089	1.01491	5e-05	0.000294163	yes
ZC404.8	spn-4	V:6780636-6784922	1.01358	5e-05	0.000294163	yes
K11D12.9	K11D12.9	V:5042379-5046203	1.01357	5e-05	0.000294163	yes
C14B4.2	C14B4.2	V:19332724-19349487	1.01247	5e-05	0.000294163	yes
C28G1.5	C28G1.5	X:8826706-8828532	1.01177	5e-05	0.000294163	yes
Y54G2A.32	Y54G2A.32	IV:2803588-2804799	0.996437	5e-05	0.000294163	yes
Y116F11B.10	Y116F11B.10	V:19870505-19873931	0.993989	5e-05	0.000294163	yes
C24G7.1	C24G7.1	I:4109406-4112385	0.993149	5e-05	0.000294163	yes
C24G7.4	acd-2	I:4094609-4098329	0.990036	5e-05	0.000294163	yes
T09F3.3	gpd-1	II:10394113-10395348	0.988087	5e-05	0.000294163	yes
T06D4.1	T06D4.1	II:3381835-3384020	0.987938	5e-05	0.000294163	yes
E04F6.11	clh-3	II:7217954-7225648	0.986737	5e-05	0.000294163	yes
F15D3.8	F15D3.8	I:11579856-11581986	0.984004	5e-05	0.000294163	yes
Y45G5AM.3	Y45G5AM.3	V:4164843-4166758	0.981682	5e-05	0.000294163	yes
F20D6.3	srp-8	V:8184317-8185548	0.980622	5e-05	0.000294163	yes
Y37D8A.4	Y37D8A.4	III:12829367-12838953	0.977718	5e-05	0.000294163	yes
K08D10.14	K08D10.14	IV:4155272-4157132	0.977257	5e-05	0.000294163	yes
Y11D7A.12	flh-1	IV:9261805-9264265	0.976705	5e-05	0.000294163	yes
ZC513.6	oma-2	V:8029437-8031214	0.975454	5e-05	0.000294163	yes
M01G12.9	M01G12.9	I:12109060-12112513	0.974401	5e-05	0.000294163	yes
F54E12.4	his-58	IV:11339633-11340132	0.972949	5e-05	0.000294163	yes
Y41G9A.5	Y41G9A.5	X:2946666-2949135	0.972582	5e-05	0.000294163	yes
F59H5.1	F59H5.1	II:2504877-2514846	0.97028	5e-05	0.000294163	yes
T01C3.1	cdt-2	V:14984905-14991024	0.968516	5e-05	0.000294163	yes
ZK637.6	ZK637.6	III:8898983-8899529	0.968075	5e-05	0.000294163	yes
T25E12.5	gyg-2	V:16745106-16746262	0.966387	5e-05	0.000294163	yes
Y59A8B.21	Y59A8B.21	V:17986257-17994264	0.96593	5e-05	0.000294163	yes
F27C8.6	trcs-1	IV:9587097-9588834	0.963092	5e-05	0.000294163	yes
F59H6.1	bath-19	II:2035701-2039386	0.96023	5e-05	0.000294163	yes
Y38E10A.7	lips-15	II:12605967-12607027	0.957116	5e-05	0.000294163	yes
AH6.5	mex-6	II:9524171-9526366	0.955483	5e-05	0.000294163	yes
C33B4.4	C33B4.4	II:11375651-11376271	0.951784	5e-05	0.000294163	yes
F58E2.3	F58E2.3	IV:3467427-3469828	0.951725	5e-05	0.000294163	yes
C40D2.2	math-20	II:1996529-1998530	0.945229	5e-05	0.000294163	yes
F47H4.2	F47H4.2	V:17353322-17360317	0.943218	5e-05	0.000294163	yes
Y46C8AL.9	clec-75	IV:3960733-3964657	0.94124	5e-05	0.000294163	yes
Y17G7B.21	Y17G7B.21	II:11975966-11977659	0.940548	5e-05	0.000294163	yes
Y37D8A.16	Y37D8A.16	III:12915164-12918675	0.938909	5e-05	0.000294163	yes
H05L03.3	H05L03.3	X:5904626-5905344	0.938894	5e-05	0.000294163	yes
Y66A7A.5	ceh-91	III:11616758-11623990	0.938591	5e-05	0.000294163	yes
R08F11.3	cyp-33C8	V:3800775-3803454	0.937871	5e-05	0.000294163	yes
F38A5.3	lec-11	IV:6588189-6590205	0.937247	5e-05	0.000294163	yes
Y53C12A.1	wee-1.3	II:9713660-9716469	0.935672	5e-05	0.000294163	yes
F41C3.2	F41C3.2	II:4749967-4751823	0.934863	5e-05	0.000294163	yes
T23D8.7	hpo-24	I:9989799-9994015	0.934163	5e-05	0.000294163	yes
B0365.1	acly-2	V:13116502-13120135	0.93413	5e-05	0.000294163	yes
F38A5.7	F38A5.7	IV:6601698-6602439	0.932529	5e-05	0.000294163	yes
K11H12.11	K11H12.11	IV:668913-670552	0.928966	5e-05	0.000294163	yes
F21G4.2	mrp-4	X:9884277-9892328	0.928518	5e-05	0.000294163	yes
K06A9.1	K06A9.1	X:1547504-1560558	0.927346	5e-05	0.000294163	yes
F54F7.4	xtr-1	X:11850767-11853726	0.927344	5e-05	0.000294163	yes
C35C5.8	C35C5.8	X:11534053-11536564	0.926171	5e-05	0.000294163	yes
T21E3.1	egg-4	I:3932209-3934814	0.923911	5e-05	0.000294163	yes
T26F2.2	T26F2.2	V:13981567-13982971	0.922055	5e-05	0.000294163	yes
F11A10.1	lex-1	IV:12079470-12084360	0.91857	5e-05	0.000294163	yes
T24D1.1	sqv-5	I:9947804-9953351	0.917047	5e-05	0.000294163	yes
Y22D7AL.9	Y22D7AL.9	III:1604984-1614033	0.914281	5e-05	0.000294163	yes
W03A3.2	polq-1	III:5791170-5803042	0.913945	5e-05	0.000294163	yes
C16C10.3	hrde-1	III:4172336-4176161	0.910489	5e-05	0.000294163	yes
T14B1.1	T14B1.1	X:9665423-9668755	0.908128	5e-05	0.000294163	yes
B0393.6	B0393.6	III:4780158-4781981	0.907806	5e-05	0.000294163	yes
R02F2.4	R02F2.4	III:5484199-5486002	0.906141	5e-05	0.000294163	yes
K08D8.4	K08D8.4	IV:12907468-12909998	0.905007	5e-05	0.000294163	yes
Y56A3A.16	Y56A3A.16	III:11911110-11914315	0.904792	5e-05	0.000294163	yes
T10B9.2	cyp-13A5	II:9798275-9800363	0.904231	5e-05	0.000294163	yes
T14F9.4	peb-1	X:2215629-2218980	0.904199	5e-05	0.000294163	yes
Y37E11B.3	Y37E11B.3	IV:3579622-3582909	0.903983	5e-05	0.000294163	yes
K10D2.2	pup-2	III:5185917-5188647	0.903571	5e-05	0.000294163	yes
F44F4.2	egg-3	II:10880927-10884462	0.903143	5e-05	0.000294163	yes
ZC239.22	ZC239.22	II:3219686-3220774	0.902768	5e-05	0.000294163	yes
T01H3.4	perm-1	II:7880809-7882767	0.90067	5e-05	0.000294163	yes
C37E2.5	ceh-37	X:14197361-14209153	0.900056	5e-05	0.000294163	yes
Y42H9B.2	rig-4	IV:7988687-8004121	0.898122	5e-05	0.000294163	yes
Y49G5B.1	Y49G5B.1	V:5223422-5229687	0.895372	5e-05	0.000294163	yes
Y37B11A.2	Y37B11A.2	III:5774677-5782019	0.894626	5e-05	0.000294163	yes
C36A4.5	C36A4.5	III:3844892-3848262	0.894607	5e-05	0.000294163	yes
C32E8.8	ptr-2	I:3789305-3792797	0.894529	5e-05	0.000294163	yes
R102.5	R102.5	IV:10695308-10697073	0.892712	5e-05	0.000294163	yes
T01C8.2	T01C8.2	X:16786443-16787620	0.892559	5e-05	0.000294163	yes
T02G5.11	T02G5.11	II:7078766-7081923	0.890568	5e-05	0.000294163	yes
Y55D9A.2	Y55D9A.2	IV:12601127-12605425	0.889339	5e-05	0.000294163	yes
F02A9.6	glp-1	III:9092240-9101258	0.888389	5e-05	0.000294163	yes
C09E7.8	C09E7.8	III:6553574-6558575	0.888309	5e-05	0.000294163	yes
C39E9.13	rfc-3	IV:13095759-13098813	0.887945	5e-05	0.000294163	yes
F54E12.2	F54E12.2	IV:11333077-11337184	0.886338	5e-05	0.000294163	yes
Y54E5B.1	smp-1	I:14807466-14820222	0.885955	5e-05	0.000294163	yes
Y32B12B.4	Y32B12B.4	V:16553334-16563505	0.884579	5e-05	0.000294163	yes
Y102A11A.9	Y102A11A.9	X:2014141-2018084	0.884239	5e-05	0.000294163	yes
Y71F9AL.18	pme-1	I:2903595-2924715	0.883844	5e-05	0.000294163	yes
C30B5.1	szy-4	II:6198728-6208218	0.882892	5e-05	0.000294163	yes
F52D2.4	gei-12	X:1986202-1989605	0.882485	5e-05	0.000294163	yes
ZC204.12	ZC204.12	II:1656262-1657304	0.882406	5e-05	0.000294163	yes
C34E10.8	C34E10.8	III:5249074-5254191	0.881678	5e-05	0.000294163	yes
T07A9.3	kgb-1	IV:405622-410026	0.879939	5e-05	0.000294163	yes
K09E10.2	oac-58	IV:12308292-12311606	0.878409	5e-05	0.000294163	yes
C12D12.5	sox-4	X:3505439-3506391	0.877821	5e-05	0.000294163	yes
Y39G10AR.12	tpxl-1	I:2293131-2304395	0.877486	5e-05	0.000294163	yes
B0393.3	B0393.3	III:4757247-4759731	0.875438	5e-05	0.000294163	yes
AC8.1	pme-6	X:242290-252767	0.875384	5e-05	0.000294163	yes
F53G12.5	mex-3	I:127296-134065	0.875376	5e-05	0.000294163	yes
Y46E12BL.3	spsb-2	II:15230361-15232802	0.875276	5e-05	0.000294163	yes
T18D3.4	myo-2	X:12468060-12475341	0.873501	5e-05	0.000294163	yes
T07F8.3	gld-3	II:7132642-7137217	0.873417	5e-05	0.000294163	yes
ZK829.5	tbx-36	IV:11950594-11952204	0.872504	5e-05	0.000294163	yes
F43G6.1	dna-2	II:11778150-11782482	0.872443	5e-05	0.000294163	yes
F11E6.7	F11E6.7	IV:17457829-17461279	0.871181	5e-05	0.000294163	yes
Y51A2D.4	hmit-1.1	V:18516788-18524221	0.868821	5e-05	0.000294163	yes
C29F9.4	C29F9.4	III:120491-124686	0.868149	5e-05	0.000294163	yes
T02B5.1	T02B5.1	V:14163249-14166730	0.867966	5e-05	0.000294163	yes
ZC190.4	ZC190.4	V:8666064-8670969	0.865535	5e-05	0.000294163	yes
F59C6.14	F59C6.14	I:10526601-10530094	0.864973	5e-05	0.000294163	yes
K01C8.3	tdc-1	II:8270566-8276021	0.864887	5e-05	0.000294163	yes
F44F1.4	F44F1.4	I:13263802-13265570	0.863394	5e-05	0.000294163	yes
Y34F4.4	Y34F4.4	III:1023282-1024561	0.862816	5e-05	0.000294163	yes
B0285.7	mnp-1	III:4356538-4364966	0.862344	5e-05	0.000294163	yes
B0336.6	abi-1	III:5690106-5692740	0.862328	5e-05	0.000294163	yes
K08D9.3	apx-1	V:3210190-3223130	0.861779	5e-05	0.000294163	yes
F21F3.3	F21F3.3	I:4901973-4903173	0.860081	5e-05	0.000294163	yes
Y47G6A.2	inx-22	I:3608394-3611844	0.857595	5e-05	0.000294163	yes
D1025.9	nspc-19	X:14528716-14529074	0.857003	5e-05	0.000294163	yes
ZC443.6	ugt-16	V:12825025-12827432	0.856928	5e-05	0.000294163	yes
C39E6.1	lon-2	X:4738866-4749085	0.856702	5e-05	0.000294163	yes
Y60A3A.8	Y60A3A.8	V:19949995-19955117	0.851632	5e-05	0.000294163	yes
F11A5.9	F11A5.9	V:16214889-16218605	0.850179	5e-05	0.000294163	yes
F52C6.8	bath-4	II:1916710-1917952	0.845996	5e-05	0.000294163	yes
F23H11.8	pef-1	III:919527-926314	0.845635	5e-05	0.000294163	yes
F21H7.4	clec-233	V:16233923-16234896	0.844321	5e-05	0.000294163	yes
ZK384.4	ZK384.4	V:18737165-18737894	0.84395	5e-05	0.000294163	yes
F55H2.4	lrg-1	III:9504763-9507081	0.83937	5e-05	0.000294163	yes
K09H11.3	rga-3	V:5717882-5722087	0.838726	5e-05	0.000294163	yes
T28F3.3	hke-4.1	IV:17285732-17287452	0.838437	5e-05	0.000294163	yes
Y22F5A.6	lys-3	V:10282203-10283448	0.837751	5e-05	0.000294163	yes
F52F10.3	oac-31	V:1538352-1541824	0.836934	5e-05	0.000294163	yes
C39E9.10	C39E9.10	IV:13087004-13091067	0.836697	5e-05	0.000294163	yes
W02F12.3	W02F12.3	V:6703056-6706932	0.833736	5e-05	0.000294163	yes
Y57A10A.31	Y57A10A.31	II:12289404-12300073	0.833171	5e-05	0.000294163	yes
D2092.5	maco-1	I:6599984-6607517	0.831202	5e-05	0.000294163	yes
Y73B3A.1	Y73B3A.1	X:42874-47060	0.830069	5e-05	0.000294163	yes
F08B1.1	vhp-1	II:5323006-5340818	0.830019	5e-05	0.000294163	yes
R31.1	sma-1	V:11899563-11916623	0.82965	5e-05	0.000294163	yes
Y36E3A.1	fbxa-209	V:15423870-15425396	0.829264	5e-05	0.000294163	yes
K02F6.7	K02F6.7	II:2525219-2529244	0.828813	5e-05	0.000294163	yes
R12E2.10	egg-5	I:4168986-4171589	0.828687	5e-05	0.000294163	yes
C41D11.4	C41D11.4	I:4441645-4444341	0.828523	5e-05	0.000294163	yes
Y22D7AR.2	Y22D7AR.2	III:1705945-1713729	0.828305	5e-05	0.000294163	yes
R09A1.3	R09A1.3	V:1023781-1027065	0.827551	5e-05	0.000294163	yes
F16H6.10	F16H6.10	V:18222797-18224447	0.827127	5e-05	0.000294163	yes
M02D8.6	M02D8.6	X:8731273-8731911	0.826194	5e-05	0.000294163	yes
ZK858.3	clec-91	I:9126136-9127072	0.825085	5e-05	0.000294163	yes
C08G5.7	C08G5.7	II:756193-765317	0.825072	5e-05	0.000294163	yes
ZC443.4	ZC443.4	V:12816920-12819545	0.824311	5e-05	0.000294163	yes
F33D11.3	col-54	I:5842713-5844057	0.82413	5e-05	0.000294163	yes
C27D9.1	C27D9.1	II:4753442-4756784	0.823528	5e-05	0.000294163	yes
ZK858.1	gld-4	I:9118114-9121761	0.823073	5e-05	0.000294163	yes
C05C10.5	C05C10.5	II:9939153-9940337	0.821898	5e-05	0.000294163	yes
Y87G2A.7	Y87G2A.7	I:13572378-13575640	0.820813	5e-05	0.000294163	yes
W09D10.2	tat-3	III:10722146-10730174	0.820742	5e-05	0.000294163	yes
Y48G1BM.6	Y48G1BM.6	I:231573-238252	0.820499	5e-05	0.000294163	yes
F12A10.8	F12A10.8	II:5498709-5501409	0.820315	5e-05	0.000294163	yes
Y39E4B.5	Y39E4B.5	III:13169917-13173106	0.820157	5e-05	0.000294163	yes
F54D12.6	rog-1	II:1369045-1374985	0.818012	5e-05	0.000294163	yes
ZK507.6	cya-1	III:9103980-9109272	0.817171	5e-05	0.000294163	yes
F54A5.1	hmbx-1	I:989670-992163	0.815399	5e-05	0.000294163	yes
F44E7.5	F44E7.5	V:5778817-5781015	0.8147	5e-05	0.000294163	yes
C10G6.1	egal-1	IV:5820369-5830200	0.81345	5e-05	0.000294163	yes
F52D2.12	F52D2.12	X:1978070-1980896	0.81328	5e-05	0.000294163	yes
Y65B4BL.5	acs-13	I:511047-516456	0.812378	5e-05	0.000294163	yes
K09F6.10	K09F6.10	II:2287285-2290077	0.811123	5e-05	0.000294163	yes
R01H2.3	egg-2	III:7058517-7060597	0.810962	5e-05	0.000294163	yes
Y102A11A.3	Y102A11A.3	X:2019169-2025376	0.810368	5e-05	0.000294163	yes
C08F11.5	fbxa-98	IV:13633438-13635228	0.809915	5e-05	0.000294163	yes
W09C2.3	mca-1	IV:9625909-9634948	0.809589	5e-05	0.000294163	yes
K09A9.1	nipi-3	X:15607968-15610631	0.807329	5e-05	0.000294163	yes
F27D9.2	F27D9.2	X:7672992-7676281	0.807137	5e-05	0.000294163	yes
T11F9.12	T11F9.12	V:11493555-11496373	0.806844	5e-05	0.000294163	yes
C04C3.5	dyf-3	IV:3396580-3399123	0.806328	5e-05	0.000294163	yes
B0035.6	B0035.6	IV:11320799-11323636	0.806173	5e-05	0.000294163	yes
F32H2.3	spd-2	I:8962321-8970128	0.805973	5e-05	0.000294163	yes
F16F9.2	dpy-6	X:8447273-8455640	0.804688	5e-05	0.000294163	yes
Y37D8A.13	unc-71	III:12881040-12891738	0.804672	5e-05	0.000294163	yes
Y65A5A.2	Y65A5A.2	IV:16412019-16416683	0.803996	5e-05	0.000294163	yes
C25D7.6	mcm-3	V:15053757-15059601	0.803929	5e-05	0.000294163	yes
C07A9.7	set-3	III:9691037-9694572	0.802265	5e-05	0.000294163	yes
F42A6.3	F42A6.3	IV:3320012-3324950	0.801718	5e-05	0.000294163	yes
M04C3.2	M04C3.2	V:19445874-19448903	0.801311	5e-05	0.000294163	yes
K08E7.7	cul-6	IV:12586485-12590428	0.800683	5e-05	0.000294163	yes
K08B4.1	lag-1	IV:6095411-6110641	0.800659	5e-05	0.000294163	yes
Y110A7A.4	Y110A7A.4	I:5138258-5139447	0.800593	5e-05	0.000294163	yes
Y70G10A.3	Y70G10A.3	III:10238671-10244438	0.800049	5e-05	0.000294163	yes
M02F4.8	aqp-7	X:3025061-3026971	0.796813	5e-05	0.000294163	yes
T13F2.6	T13F2.6	IV:9778287-9784686	0.796674	5e-05	0.000294163	yes
ZC302.1	mre-11	V:10733928-10736844	0.796384	5e-05	0.000294163	yes
Y57G11C.51	Y57G11C.51	IV:14773597-14774565	0.795992	5e-05	0.000294163	yes
C25F9.5	C25F9.5	V:19407719-19410848	0.795431	5e-05	0.000294163	yes
B0334.8	age-1	II:11518487-11527062	0.795247	5e-05	0.000294163	yes
Y38H8A.3	Y38H8A.3	IV:13472505-13473979	0.794604	5e-05	0.000294163	yes
Y43F8C.3	Y43F8C.3	V:19614557-19622466	0.794154	5e-05	0.000294163	yes
Y45F10D.9	sas-6	IV:13786943-13788723	0.794132	5e-05	0.000294163	yes
F42C5.10	ttm-4	IV:7320731-7326663	0.793543	5e-05	0.000294163	yes
C14B1.7	C14B1.7	III:3719903-3723597	0.793208	5e-05	0.000294163	yes
F59A6.5	F59A6.5	II:4999523-5003808	0.792761	5e-05	0.000294163	yes
C09F12.1	clc-1	X:11047414-11049232	0.792586	5e-05	0.000294163	yes
F49E2.5	F49E2.5	X:9543669-9560316	0.791296	5e-05	0.000294163	yes
T01H8.1	rskn-1	I:8573850-8580157	0.790036	5e-05	0.000294163	yes
F57B10.12	mei-2	I:6564745-6565868	0.789157	5e-05	0.000294163	yes
D1044.6	D1044.6	III:5535657-5543168	0.788541	5e-05	0.000294163	yes
Y17G7B.13	Y17G7B.13	II:12042909-12049045	0.788428	5e-05	0.000294163	yes
Y55D5A.5	daf-2	III:2995762-3028800	0.786146	5e-05	0.000294163	yes
Y50D4C.1	unc-34	V:982533-995404	0.785558	5e-05	0.000294163	yes
Y39A3CL.6	pvf-1	III:1821149-1824114	0.784143	5e-05	0.000294163	yes
C49G7.7	C49G7.7	V:4034475-4038054	0.783487	5e-05	0.000294163	yes
T12B5.10	fbxa-60	III:944779-946292	0.782991	5e-05	0.000294163	yes
F59H6.9	bath-1	II:2027623-2028812	0.782938	5e-05	0.000294163	yes
R11H6.2	R11H6.2	V:14597938-14600091	0.78263	5e-05	0.000294163	yes
Y53C12A.2	glt-5	II:9706495-9708887	0.781977	5e-05	0.000294163	yes
W02D9.1	pri-2	I:12528311-12532182	0.781966	5e-05	0.000294163	yes
ZK688.2	best-24	III:7901032-7904473	0.781942	5e-05	0.000294163	yes
K10C8.1	K10C8.1	V:12692485-12695254	0.781871	5e-05	0.000294163	yes
C44B9.5	com-1	III:10896387-10901838	0.78126	5e-05	0.000294163	yes
F33G12.4	lrr-1	II:5031817-5036439	0.781082	5e-05	0.000294163	yes
F38E1.7	mom-2	V:8355987-8358188	0.778106	5e-05	0.000294163	yes
C06A1.4	C06A1.4	II:10574841-10578193	0.777384	5e-05	0.000294163	yes
F25B5.2	nop-1	III:5958778-5962328	0.776282	5e-05	0.000294163	yes
F33H1.2	gpd-4	II:10171269-10172496	0.775927	5e-05	0.000294163	yes
C47D12.1	trr-1	II:11661579-11675927	0.774914	5e-05	0.000294163	yes
C39H7.4	C39H7.4	IV:5611089-5614608	0.774832	5e-05	0.000294163	yes
F54E7.3	par-3	III:5664233-5676732	0.77353	5e-05	0.000294163	yes
W07G9.2	glct-6	IV:3791585-3794046	0.772811	5e-05	0.000294163	yes
F56F11.3	klf-1	III:2874816-2880728	0.772637	5e-05	0.000294163	yes
F26F4.3	rom-1	III:4907225-4908822	0.772506	5e-05	0.000294163	yes
Y76B12C.2	xpc-1	IV:1993088-2008292	0.771827	5e-05	0.000294163	yes
R09A1.1	ergo-1	V:1008800-1022911	0.771101	5e-05	0.000294163	yes
W02D9.3	hmg-20	I:12535321-12537671	0.770781	5e-05	0.000294163	yes
F44G3.6	skr-3	V:16121779-16122641	0.770432	5e-05	0.000294163	yes
R53.7	aakg-5	II:9971063-9975046	0.768114	5e-05	0.000294163	yes
K01A12.4	K01A12.4	X:8610931-8611335	0.768	5e-05	0.000294163	yes
ZK675.1	ptc-1	II:7893228-7900484	0.767998	5e-05	0.000294163	yes
F48E8.7	skpt-1	III:5446508-5448419	0.767911	5e-05	0.000294163	yes
F49E11.10	scl-2	IV:13057677-13059092	0.767875	5e-05	0.000294163	yes
C26E6.5	fsn-1	III:4937318-4939507	0.76663	5e-05	0.000294163	yes
C42D8.1	C42D8.1	X:5109503-5112378	0.766473	5e-05	0.000294163	yes
F28B3.4	F28B3.4	I:4934036-4940509	0.766091	5e-05	0.000294163	yes
R10E4.4	mcm-5	III:4288259-4291283	0.76385	5e-05	0.000294163	yes
F47G4.2	gadr-6	I:14075835-14082536	0.763232	5e-05	0.000294163	yes
T08B2.11	T08B2.11	I:6221244-6223115	0.761237	5e-05	0.000294163	yes
C38D4.3	mel-28	III:4786077-4792393	0.76102	5e-05	0.000294163	yes
F28B12.3	vrk-1	II:5921964-5924839	0.760379	5e-05	0.000294163	yes
C01F1.6	C01F1.6	II:4282278-4288210	0.760013	5e-05	0.000294163	yes
Y41D4B.4	Y41D4B.4	IV:1660111-1669683	0.758853	5e-05	0.000294163	yes
Y51F10.2	Y51F10.2	I:1978003-1983436	0.758845	5e-05	0.000294163	yes
C01B7.4	magu-2	V:8786550-8795567	0.758364	5e-05	0.000294163	yes
H02I12.5	H02I12.5	IV:11401947-11403337	0.75636	5e-05	0.000294163	yes
T10C6.8	hpo-42	V:16027500-16031667	0.755396	5e-05	0.000294163	yes
T24B8.7	T24B8.7	II:9042775-9053664	0.754731	5e-05	0.000294163	yes
Y60A3A.18	skr-4	V:19924223-19925030	0.75462	5e-05	0.000294163	yes
C48G7.3	rin-1	V:14784151-14815600	0.754491	5e-05	0.000294163	yes
F55G1.8	plk-3	IV:7470858-7473340	0.753692	5e-05	0.000294163	yes
F55G1.4	rod-1	IV:7478451-7485519	0.75302	5e-05	0.000294163	yes
F13B10.1	tir-1	III:3869591-3901466	0.752442	5e-05	0.000294163	yes
Y38H6C.11	fbxa-150	V:20522620-20524513	0.752349	5e-05	0.000294163	yes
R06C7.10	myo-1	I:7258920-7267079	0.751705	5e-05	0.000294163	yes
F07A11.2	F07A11.2	II:11592391-11596590	0.751248	5e-05	0.000294163	yes
C18D1.1	die-1	II:10061544-10074443	0.751154	5e-05	0.000294163	yes
F10G7.4	scc-1	II:4698720-4700994	0.749246	5e-05	0.000294163	yes
Y48G1BL.2	atm-1	I:183363-208467	0.748263	5e-05	0.000294163	yes
K10D3.10	K10D3.10	I:7134742-7139973	0.747387	5e-05	0.000294163	yes
Y38F2AR.5	tftc-1	IV:2357766-2376116	0.747331	5e-05	0.000294163	yes
C34B4.2	C34B4.2	V:13086194-13092562	0.747173	5e-05	0.000294163	yes
C46F9.3	math-24	II:1900237-1901921	0.745911	5e-05	0.000294163	yes
H37A05.1	lpin-1	V:13650285-13654129	0.745722	5e-05	0.000294163	yes
T08G5.5	vps-39	V:14033994-14038372	0.745721	5e-05	0.000294163	yes
H37N21.1	hpo-11	I:7140277-7147230	0.744584	5e-05	0.000294163	yes
Y39G10AR.2	zwl-1	I:2402231-2409987	0.743664	5e-05	0.000294163	yes
K10B2.5	ani-2	II:6361161-6365304	0.743648	5e-05	0.000294163	yes
M01G5.5	snf-6	III:1520223-1532768	0.742192	5e-05	0.000294163	yes
Y76A2B.6	scav-2	III:13551181-13555334	0.741909	5e-05	0.000294163	yes
Y51F10.5	hex-4	I:1924299-1932260	0.741648	5e-05	0.000294163	yes
K04G2.8	2014-04-01	I:8050042-8057031	0.741531	5e-05	0.000294163	yes
Y43F8B.14	Y43F8B.14	V:19452182-19455969	0.74065	5e-05	0.000294163	yes
C41C4.6	ulp-4	II:8129959-8133262	0.740534	5e-05	0.000294163	yes
T22D1.5	T22D1.5	IV:6903947-6905546	0.739269	5e-05	0.000294163	yes
W02G9.4	W02G9.4	V:2666865-2670229	0.737844	5e-05	0.000294163	yes
F33H2.5	F33H2.5	I:15001853-15013874	0.736913	5e-05	0.000294163	yes
K10C3.4	K10C3.4	I:9860502-9862403	0.73616	5e-05	0.000294163	yes
C33D3.1	elt-2	X:10481237-10483581	0.734793	5e-05	0.000294163	yes
D2030.6	prg-1	I:7583809-7588367	0.73456	5e-05	0.000294163	yes
C26E6.2	flh-2	III:4952123-4955123	0.732573	5e-05	0.000294163	yes
Y53F4B.45	Y53F4B.45	II:15037988-15048907	0.732102	5e-05	0.000294163	yes
F20G4.3	nmy-2	I:7926622-7934577	0.730887	5e-05	0.000294163	yes
C50B6.3	C50B6.3	V:13313597-13315814	0.730042	5e-05	0.000294163	yes
C14C11.2	C14C11.2	V:5660927-5663496	0.729848	5e-05	0.000294163	yes
T22A3.3	lst-1	I:10588176-10590466	0.728431	5e-05	0.000294163	yes
F27E5.9	F27E5.9	II:10134937-10135829	0.728371	5e-05	0.000294163	yes
C03D6.4	npp-14	I:9660174-9665144	0.727804	5e-05	0.000294163	yes
T24F1.2	T24F1.2	II:11302888-11305680	0.727729	5e-05	0.000294163	yes
F29G9.2	F29G9.2	V:6018991-6034814	0.72741	5e-05	0.000294163	yes
F56A3.4	spd-5	I:5165090-5175522	0.726409	5e-05	0.000294163	yes
Y48A6B.11	rsa-2	III:11063528-11068758	0.725917	5e-05	0.000294163	yes
F19B2.5	F19B2.5	V:20162647-20163732	0.725709	5e-05	0.000294163	yes
B0523.5	fli-1	III:8675521-8683693	0.725688	5e-05	0.000294163	yes
C34C12.2	C34C12.2	III:3456476-3460104	0.724525	5e-05	0.000294163	yes
Y57A10A.15	polg-1	II:12189876-12199959	0.72392	5e-05	0.000294163	yes
R07B7.11	gana-1	V:12087233-12088929	0.723222	5e-05	0.000294163	yes
Y53F4B.13	Y53F4B.13	II:15026179-15037115	0.723195	5e-05	0.000294163	yes
W02D9.10	W02D9.10	I:12551537-12552370	0.722638	5e-05	0.000294163	yes
T23D8.9	sys-1	I:9980165-9984825	0.721472	5e-05	0.000294163	yes
C44B9.3	C44B9.3	III:10878190-10880185	0.721341	5e-05	0.000294163	yes
ZK1055.1	hcp-1	V:6594193-6602606	0.719784	5e-05	0.000294163	yes
C37H5.9	nas-9	V:4836027-4840010	0.719651	5e-05	0.000294163	yes
Y54G2A.21	Y54G2A.21	IV:2902373-2914816	0.718897	5e-05	0.000294163	yes
Y37H2A.4	fbxa-107	V:18123976-18125245	0.71607	5e-05	0.000294163	yes
R08E3.2	R08E3.2	X:4822658-4824680	0.71436	5e-05	0.000294163	yes
C04F12.1	C04F12.1	I:9673666-9678553	0.713868	5e-05	0.000294163	yes
D1009.4	nlp-14	X:8917420-8919489	0.713479	5e-05	0.000294163	yes
F58D5.4	ksr-2	I:12047339-12059800	0.712503	5e-05	0.000294163	yes
R102.2	R102.2	IV:10687592-10688138	0.711913	5e-05	0.000294163	yes
Y45G12C.16	Y45G12C.16	V:2530145-2531174	0.711579	5e-05	0.000294163	yes
W01A11.2	dgtr-1	V:6497109-6498494	0.709618	5e-05	0.000294163	yes
W02G9.2	kel-8	V:2683223-2688500	0.709111	5e-05	0.000294163	yes
K02D7.5	swt-1	IV:307502-311235	0.70715	5e-05	0.000294163	yes
B0281.3	B0281.3	II:2307040-2308351	0.706848	5e-05	0.000294163	yes
ZK20.6	nep-1	II:11654211-11657173	0.706746	5e-05	0.000294163	yes
MTCE.33	MTCE.33	MtDNA:10402-11354	0.706685	5e-05	0.000294163	yes
F49F1.1	F49F1.1	IV:4117787-4119179	0.704447	5e-05	0.000294163	yes
Y17G7B.20	Y17G7B.20	II:11977783-11979859	0.704307	5e-05	0.000294163	yes
Y2H9A.1	mes-4	V:13433053-13437547	0.704005	5e-05	0.000294163	yes
F55C5.4	capg-2	V:12271883-12277007	0.703988	5e-05	0.000294163	yes
T27A3.7	T27A3.7	I:6107814-6109655	0.703359	5e-05	0.000294163	yes
H31G24.3	H31G24.3	I:4116850-4118162	0.703343	5e-05	0.000294163	yes
F37A4.8	isw-1	III:6675800-6710055	0.702802	5e-05	0.000294163	yes
F10E9.3	F10E9.3	III:8311004-8312587	0.702612	5e-05	0.000294163	yes
C07H6.6	clk-2	III:7508175-7518524	0.701895	5e-05	0.000294163	yes
C45G7.5	cdh-10	IV:2436514-2463369	0.701881	5e-05	0.000294163	yes
F42A9.1	dgk-4	IV:8631333-8644004	0.701632	5e-05	0.000294163	yes
Y56A3A.36	Y56A3A.36	III:11929647-11933641	0.70093	5e-05	0.000294163	yes
F39B2.1	F39B2.1	I:14791037-14793988	0.700296	5e-05	0.000294163	yes
T20G5.7	dod-6	III:10197715-10198352	0.699633	5e-05	0.000294163	yes
C33H5.15	sgo-1	IV:7794856-7796304	0.69925	5e-05	0.000294163	yes
Y50D4C.5	Y50D4C.5	V:998445-1003592	0.698866	5e-05	0.000294163	yes
F59E12.1	F59E12.1	II:5654512-5657371	0.698556	5e-05	0.000294163	yes
T08E11.2	math-39	II:1832342-1833518	0.698518	5e-05	0.000294163	yes
C39E9.12	C39E9.12	IV:13094004-13095491	0.698483	5e-05	0.000294163	yes
T06E6.2	cyb-3	V:15395693-15397348	0.697716	5e-05	0.000294163	yes
ZK1127.1	nos-2	II:7065026-7069966	0.696618	5e-05	0.000294163	yes
F01G4.1	swsn-4	IV:11126023-11131164	0.6961	5e-05	0.000294163	yes
C25A1.1	C25A1.1	I:10162388-10165135	0.695711	5e-05	0.000294163	yes
C02F5.1	knl-1	III:8250635-8253943	0.695474	5e-05	0.000294163	yes
ZK1086.1	obr-3	X:13798314-13809857	0.694641	5e-05	0.000294163	yes
Y54G2A.19	Y54G2A.19	IV:2893818-2894714	0.694213	5e-05	0.000294163	yes
K07B1.8	K07B1.8	V:9340417-9340934	0.694159	5e-05	0.000294163	yes
F54D5.5	F54D5.5	II:11564444-11567020	0.6937	5e-05	0.000294163	yes
F58D5.5	F58D5.5	I:12041034-12042986	0.693226	5e-05	0.000294163	yes
F42G2.4	fbxa-182	II:2410772-2412741	0.693078	5e-05	0.000294163	yes
T01C3.3	T01C3.3	V:14991705-14992677	0.692266	5e-05	0.000294163	yes
F26G1.1	F26G1.1	II:4790315-4795668	0.692247	5e-05	0.000294163	yes
T04A11.3	igdb-1	IV:12479010-12482426	0.691769	5e-05	0.000294163	yes
T23G4.1	tlp-1	IV:13701239-13704027	0.691554	5e-05	0.000294163	yes
F15D4.2	F15D4.2	II:13216089-13216765	0.69151	5e-05	0.000294163	yes
C25G4.5	dpy-26	IV:12445981-12451294	0.691427	5e-05	0.000294163	yes
Y47G6A.12	2014-09-01	I:3427176-3438543	0.691288	5e-05	0.000294163	yes
B0336.1	wrm-1	III:5722849-5727114	0.691253	5e-05	0.000294163	yes
C02C2.1	tyr-1	III:7873780-7877106	0.691044	5e-05	0.000294163	yes
C33D9.13	C33D9.13	IV:8783321-8785239	0.690391	5e-05	0.000294163	yes
Y59A8B.14	par-4	V:18098675-18106868	0.690265	5e-05	0.000294163	yes
Y49E10.6	his-72	III:12367474-12369050	0.689256	5e-05	0.000294163	yes
F44B9.6	lin-36	III:8016661-8020870	0.688961	5e-05	0.000294163	yes
B0511.12	B0511.12	I:10654297-10666877	0.688007	5e-05	0.000294163	yes
F46F3.4	ape-1	V:11675941-11685277	0.687642	5e-05	0.000294163	yes
Y76B12C.6	Y76B12C.6	IV:1981405-1991720	0.687576	5e-05	0.000294163	yes
Y108G3AL.7	arid-1	V:186304-200686	0.687393	5e-05	0.000294163	yes
F26F4.7	nhl-2	III:4894646-4899085	0.686681	5e-05	0.000294163	yes
C05A9.2	C05A9.2	X:10842681-10844674	0.686348	5e-05	0.000294163	yes
F54D5.9	F54D5.9	II:11542641-11544831	0.686284	5e-05	0.000294163	yes
F19C7.2	F19C7.2	IV:4599951-4602776	0.686167	5e-05	0.000294163	yes
F32D1.7	F32D1.7	V:4374973-4376179	0.685883	5e-05	0.000294163	yes
T12E12.4	drp-1	IV:5538489-5541365	0.684148	5e-05	0.000294163	yes
B0507.2	B0507.2	V:8774331-8776516	0.684123	5e-05	0.000294163	yes
D1005.3	cebp-1	X:1452694-1454000	0.68404	5e-05	0.000294163	yes
Y59H11AM.2	mpst-5	IV:8567182-8568176	0.683485	5e-05	0.000294163	yes
C29F9.3	C29F9.3	III:124774-126419	0.681638	5e-05	0.000294163	yes
D1054.13	secs-1	V:10802449-10804474	0.68148	5e-05	0.000294163	yes
F32D1.10	mcm-7	V:4347163-4361552	0.681214	5e-05	0.000294163	yes
Y53H1B.2	Y53H1B.2	I:11292660-11294182	0.681032	5e-05	0.000294163	yes
B0457.1	lat-1	II:8896840-8908653	0.67975	5e-05	0.000294163	yes
Y54E10A.15	cdt-1	I:3223161-3228022	0.678792	5e-05	0.000294163	yes
F42F12.10	nspc-12	X:12356193-12356681	0.6786	5e-05	0.000294163	yes
C07E3.3	C07E3.3	II:10353632-10357520	0.677949	5e-05	0.000294163	yes
Y105E8A.22	exc-4	I:14512662-14518719	0.6773	5e-05	0.000294163	yes
F35G12.8	smc-4	III:4587505-4593123	0.676938	5e-05	0.000294163	yes
C13B7.6	C13B7.6	V:2421866-2422895	0.676655	5e-05	0.000294163	yes
T08D2.3	T08D2.3	X:173179-177000	0.675912	5e-05	0.000294163	yes
D1022.7	aka-1	II:7472728-7478959	0.673688	5e-05	0.000294163	yes
Y55D9A.1	efa-6	IV:12605695-12614723	0.67162	5e-05	0.000294163	yes
Y111B2A.3	Y111B2A.3	III:12496085-12499348	0.671056	5e-05	0.000294163	yes
F40F9.2	tag-120	V:9703054-9709814	0.671014	5e-05	0.000294163	yes
W02B9.1	hmr-1	I:11075757-11134667	0.668587	5e-05	0.000294163	yes
Y75B8A.25	Y75B8A.25	III:12274039-12282223	0.668141	5e-05	0.000294163	yes
K08E3.6	cyk-4	III:13768540-13771242	0.668109	5e-05	0.000294163	yes
Y48G1C.1	Y48G1C.1	I:93030-94881	0.667962	5e-05	0.000294163	yes
C50B8.2	bir-2	V:13568833-13570027	0.667857	5e-05	0.000294163	yes
C07F11.1	tol-1	I:443998-461607	0.667208	5e-05	0.000294163	yes
C26E6.9	set-2	III:4922870-4930206	0.666762	5e-05	0.000294163	yes
C02F12.7	tag-278	X:3681167-3689207	0.666633	5e-05	0.000294163	yes
K11D2.4	K11D2.4	I:12519193-12527553	0.666282	5e-05	0.000294163	yes
DY3.6	mfb-1	I:8779736-8785415	0.662938	5e-05	0.000294163	yes
H21P03.2	H21P03.2	IV:11480686-11482624	0.66285	5e-05	0.000294163	yes
Y71F9AM.4	cogc-3	I:2931459-2947152	0.662623	5e-05	0.000294163	yes
R107.4	ikke-1	III:9046010-9050695	0.661968	5e-05	0.000294163	yes
C37A2.2	pqn-20	I:6791024-6797470	0.661287	5e-05	0.000294163	yes
Y119D3B.8	fbxa-61	III:1239283-1242799	0.661125	5e-05	0.000294163	yes
K07C10.1	ptr-13	II:11157290-11162331	0.660964	5e-05	0.000294163	yes
F10E9.8	sas-4	III:8314345-8318588	0.660804	5e-05	0.000294163	yes
C50A2.2	cec-2	IV:1170705-1177065	0.660725	5e-05	0.000294163	yes
K11H3.8	K11H3.8	III:9835191-9838311	0.660594	5e-05	0.000294163	yes
C54G10.2	rfc-1	V:14642739-14645952	0.660271	5e-05	0.000294163	yes
C10H11.3	ugt-25	I:4731603-4735279	0.660077	5e-05	0.000294163	yes
F45F2.11	F45F2.11	V:8518923-8520805	0.659587	5e-05	0.000294163	yes
F30F8.3	gras-1	I:7835811-7836968	0.658828	5e-05	0.000294163	yes
C01H6.7	swsn-9	I:7224655-7227765	0.656406	5e-05	0.000294163	yes
Y39A3CR.3	Y39A3CR.3	III:1860428-1877115	0.656082	5e-05	0.000294163	yes
R02D5.3	R02D5.3	V:14483157-14484682	0.656072	5e-05	0.000294163	yes
K07H8.9	K07H8.9	IV:8285174-8286470	0.656015	5e-05	0.000294163	yes
Y54F10BM.9	Y54F10BM.9	III:2295343-2304920	0.655864	5e-05	0.000294163	yes
C18F3.2	sax-7	IV:8062583-8083478	0.65581	5e-05	0.000294163	yes
C25G4.4	gmeb-4	IV:12452063-12454215	0.654557	5e-05	0.000294163	yes
D1043.1	D1043.1	II:11582848-11592060	0.653904	5e-05	0.000294163	yes
H20J04.2	athp-2	II:4340150-4350984	0.653617	5e-05	0.000294163	yes
H04D03.3	H04D03.3	III:10443148-10444989	0.653463	5e-05	0.000294163	yes
Y74C9A.4	rcor-1	I:17482-26781	0.653323	5e-05	0.000294163	yes
C37C3.9	C37C3.9	V:7852291-7853902	0.652867	5e-05	0.000294163	yes
H23N18.1	ugt-13	V:4908870-4911458	0.652593	5e-05	0.000294163	yes
W05G11.6	pck-1	III:62886-66262	0.650713	5e-05	0.000294163	yes
F42F12.8	nspc-15	X:12360743-12361184	0.650572	5e-05	0.000294163	yes
C36A4.9	acs-19	III:3864035-3867098	0.650141	5e-05	0.000294163	yes
C08B11.3	swsn-7	II:8022649-8027758	0.649828	5e-05	0.000294163	yes
C02F12.4	tag-52	X:3674042-3678559	0.649819	5e-05	0.000294163	yes
F52H3.4	F52H3.4	II:10041133-10042515	0.649464	5e-05	0.000294163	yes
F12F6.5	srgp-1	IV:11570511-11578712	0.648977	5e-05	0.000294163	yes
F45F2.10	F45F2.10	V:8513561-8518657	0.646703	5e-05	0.000294163	yes
F45D3.4	F45D3.4	V:12552210-12553229	0.646369	5e-05	0.000294163	yes
Y97E10AR.1	Y97E10AR.1	V:8001450-8004690	0.645795	5e-05	0.000294163	yes
M116.5	M116.5	IV:8414292-8421063	0.645663	5e-05	0.000294163	yes
ZK973.1	ZK973.1	I:4382564-4385225	0.644683	5e-05	0.000294163	yes
Y67H2A.10	Y67H2A.10	IV:13282986-13289499	0.644115	5e-05	0.000294163	yes
C01H6.5	nhr-23	I:7214744-7221348	0.643836	5e-05	0.000294163	yes
F32A7.5	F32A7.5	I:14846477-14855827	0.643754	5e-05	0.000294163	yes
F39B2.4	sur-2	I:14777137-14787804	0.643499	5e-05	0.000294163	yes
C10H11.1	viln-1	I:4747626-4759601	0.642958	5e-05	0.000294163	yes
W10C6.1	mat-2	II:11112718-11120800	0.642219	5e-05	0.000294163	yes
F14D7.2	F14D7.2	V:14291780-14293712	0.641911	5e-05	0.000294163	yes
F35B12.5	sas-5	V:11610707-11613054	0.640309	5e-05	0.000294163	yes
F38B7.5	duo-1	V:11554636-11558126	0.640122	5e-05	0.000294163	yes
C41H7.4	C41H7.4	II:3003981-3005597	0.64009	5e-05	0.000294163	yes
F30F8.10	F30F8.10	I:7840464-7846841	0.639787	5e-05	0.000294163	yes
R07B1.10	lec-8	X:9850208-9851375	0.63974	5e-05	0.000294163	yes
M04F3.5	M04F3.5	I:4773817-4777717	0.639403	5e-05	0.000294163	yes
R07G3.3	npp-21	II:7599656-7608014	0.638986	5e-05	0.000294163	yes
F49E11.11	scl-3	IV:13059617-13060695	0.638835	5e-05	0.000294163	yes
C43C3.1	ifp-1	X:9675843-9680169	0.638408	5e-05	0.000294163	yes
Y38E10A.14	Y38E10A.14	II:12623188-12623952	0.6378	5e-05	0.000294163	yes
VW02B12L.3	ebp-2	II:11442716-11444009	0.637502	5e-05	0.000294163	yes
Y39A3CL.1	Y39A3CL.1	III:1834512-1846760	0.637176	5e-05	0.000294163	yes
Y41E3.1	Y41E3.1	IV:14954216-14958921	0.634854	5e-05	0.000294163	yes
F52C12.1	F52C12.1	IV:1959851-1964717	0.634778	5e-05	0.000294163	yes
DY3.7	sup-17	I:8792964-8797293	0.634759	5e-05	0.000294163	yes
Y38F2AR.6	Y38F2AR.6	IV:2349268-2355731	0.632952	5e-05	0.000294163	yes
C03B8.4	lin-13	III:7694553-7709472	0.63231	5e-05	0.000294163	yes
R13H4.5	R13H4.5	V:11860674-11862286	0.631538	5e-05	0.000294163	yes
C27A2.6	dsh-2	II:5078209-5081161	0.631284	5e-05	0.000294163	yes
F11A10.8	cpsf-4	IV:12092319-12093472	0.630671	5e-05	0.000294163	yes
F46B6.5	F46B6.5	V:9779549-9783064	0.630642	5e-05	0.000294163	yes
T27F7.2	shc-2	II:4969201-4988938	0.630336	5e-05	0.000294163	yes
K11D12.3	srr-4	V:5019223-5022369	0.629826	5e-05	0.000294163	yes
T07G12.6	zim-1	IV:10547085-10555442	0.629642	5e-05	0.000294163	yes
C45B11.1	pak-2	V:11036467-11039425	0.62952	5e-05	0.000294163	yes
F25H8.3	gon-1	IV:9935066-9945775	0.629309	5e-05	0.000294163	yes
R01H10.7	R01H10.7	III:10261757-10267381	0.629137	5e-05	0.000294163	yes
W01A8.1	mdt-28	I:7057169-7059349	0.629044	5e-05	0.000294163	yes
Y39A1A.5	rabx-5	III:10605348-10613169	0.628727	5e-05	0.000294163	yes
K04D7.5	gon-4	IV:10197819-10203009	0.627938	5e-05	0.000294163	yes
F25D7.4	F25D7.4	I:10418233-10421860	0.627872	5e-05	0.000294163	yes
F13G3.6	F13G3.6	I:7303344-7304687	0.627721	5e-05	0.000294163	yes
C05D11.4	let-756	III:6407128-6410018	0.627718	5e-05	0.000294163	yes
R11D1.1	R11D1.1	V:12704381-12707755	0.627322	5e-05	0.000294163	yes
Y50D4C.3	Y50D4C.3	V:936397-945244	0.626431	5e-05	0.000294163	yes
C01F6.5	aly-1	IV:9108930-9109751	0.626213	5e-05	0.000294163	yes
C43E11.3	met-1	I:4254379-4264683	0.625331	5e-05	0.000294163	yes
C32A3.3	rilp-1	III:3636044-3643672	0.625062	5e-05	0.000294163	yes
Y39B6A.43	Y39B6A.43	V:18960966-18967823	0.624499	5e-05	0.000294163	yes
T23B5.3	T23B5.3	IV:12688654-12704016	0.62311	5e-05	0.000294163	yes
F43B10.2	tag-343	X:16665115-16674732	0.622923	5e-05	0.000294163	yes
ZC250.4	ZC250.4	V:5812312-5813157	0.622516	5e-05	0.000294163	yes
C54G7.2	mboa-3	X:5519875-5522826	0.622464	5e-05	0.000294163	yes
F35H10.7	nprl-3	IV:8294689-8299842	0.622279	5e-05	0.000294163	yes
K06A5.1	K06A5.1	I:6473206-6488982	0.622128	5e-05	0.000294163	yes
C50B6.2	nasp-2	V:13310183-13312266	0.620721	5e-05	0.000294163	yes
H04D03.1	enu-3	III:10436608-10437789	0.620315	5e-05	0.000294163	yes
H06H21.6	ubxn-6	IV:4807420-4809976	0.620123	5e-05	0.000294163	yes
F42F12.7	nspc-14	X:12358610-12359097	0.619829	5e-05	0.000294163	yes
F44C4.4	gon-14	V:6606434-6611163	0.619805	5e-05	0.000294163	yes
C44B9.4	athp-1	III:10882344-10893674	0.619535	5e-05	0.000294163	yes
C17E4.3	C17E4.3	I:9416702-9418876	0.619522	5e-05	0.000294163	yes
Y71F9B.13	Y71F9B.13	I:2776369-2778719	0.61945	5e-05	0.000294163	yes
K12D12.1	top-2	II:11875144-11880588	0.617526	5e-05	0.000294163	yes
C27F2.8	C27F2.8	III:4987243-4998161	0.617029	5e-05	0.000294163	yes
Y48G8AL.10	Y48G8AL.10	I:1136364-1154386	0.615909	5e-05	0.000294163	yes
F54D5.14	smc-6	II:11578715-11582758	0.615732	5e-05	0.000294163	yes
C08F8.3	C08F8.3	IV:11155028-11156695	0.615627	5e-05	0.000294163	yes
T19E10.1	ect-2	II:10778394-10783289	0.615184	5e-05	0.000294163	yes
T07E3.6	pdf-1	III:6909222-6912481	0.614755	5e-05	0.000294163	yes
C27C12.2	egrh-1	X:14845936-14849194	0.614743	5e-05	0.000294163	yes
C40H1.8	C40H1.8	III:9314712-9317365	0.613886	5e-05	0.000294163	yes
R06F6.4	set-14	II:10793574-10796299	0.613034	5e-05	0.000294163	yes
K12H4.8	dcr-1	III:8071915-8080274	0.612481	5e-05	0.000294163	yes
Y39A1A.1	epg-6	III:10596614-10600184	0.611932	5e-05	0.000294163	yes
T24H10.4	T24H10.4	II:9109538-9111240	0.611113	5e-05	0.000294163	yes
T01B7.6	trcs-2	II:8722473-8725515	0.611007	5e-05	0.000294163	yes
F32B6.9	best-13	IV:9903911-9905910	0.610536	5e-05	0.000294163	yes
T27F6.4	sygl-1	I:12484180-12486235	0.610508	5e-05	0.000294163	yes
F59A7.5	F59A7.5	V:2021889-2024700	0.610039	5e-05	0.000294163	yes
B0414.5	cpb-3	I:5788630-5791752	0.609208	5e-05	0.000294163	yes
W09G12.7	W09G12.7	IV:1229079-1230795	0.608501	5e-05	0.000294163	yes
Y51A2D.7	Y51A2D.7	V:18533962-18549104	0.607594	5e-05	0.000294163	yes
C31H1.8	C31H1.8	IV:5811581-5814140	0.607534	5e-05	0.000294163	yes
F56E10.2	daam-1	V:64563-83770	0.607405	5e-05	0.000294163	yes
C55B7.1	glh-2	I:6514020-6517507	0.607348	5e-05	0.000294163	yes
C34H3.2	odd-2	X:6159387-6160485	0.606863	5e-05	0.000294163	yes
T19B10.6	dvc-1	V:11234670-11239323	0.606486	5e-05	0.000294163	yes
T08E11.4	math-41	II:1824628-1830195	0.605444	5e-05	0.000294163	yes
F44G3.2	F44G3.2	V:16103893-16106140	0.60536	5e-05	0.000294163	yes
F22B5.7	zyg-9	II:8457817-8464565	0.604952	5e-05	0.000294163	yes
F56F11.4	F56F11.4	III:2855553-2865386	0.604712	5e-05	0.000294163	yes
H05L14.2	H05L14.2	I:7980236-7993137	0.604339	5e-05	0.000294163	yes
F33H2.3	F33H2.3	I:15034516-15035467	0.604197	5e-05	0.000294163	yes
F22D3.2	flcn-1	II:6928762-6947571	0.603839	5e-05	0.000294163	yes
F42F12.1	nspc-9	X:12342954-12343355	0.603509	5e-05	0.000294163	yes
B0336.5	B0336.5	III:5692919-5693938	0.603445	5e-05	0.000294163	yes
Y65B4BL.2	deps-1	I:506476-510837	0.603251	5e-05	0.000294163	yes
C41H7.5	C41H7.5	II:3002517-3003827	0.603117	5e-05	0.000294163	yes
C34C6.2	C34C6.2	II:8680196-8684897	0.602317	5e-05	0.000294163	yes
C10F3.1	cpg-4	V:5996356-5999346	0.602298	5e-05	0.000294163	yes
C48B6.3	C48B6.3	I:6915046-6916592	0.602148	5e-05	0.000294163	yes
ZK1248.10	tbc-2	II:5820709-5827443	0.602132	5e-05	0.000294163	yes
Y57G11C.24	eps-8	IV:14879476-14900653	0.601491	5e-05	0.000294163	yes
C09G4.1	hyl-1	IV:8540553-8544379	0.601469	5e-05	0.000294163	yes
F59G1.5	ptp-2	II:5918625-5921617	0.601214	5e-05	0.000294163	yes
K02G10.7	aqp-8	X:4702963-4704968	0.601135	5e-05	0.000294163	yes
F14B4.2	F14B4.2	I:9271442-9278689	0.600896	5e-05	0.000294163	yes
F23H11.4	F23H11.4	III:902211-907541	0.600026	5e-05	0.000294163	yes
Y55F3AM.14	Y55F3AM.14	IV:1058844-1063187	0.599513	5e-05	0.000294163	yes
T03F1.9	hcp-4	I:3862774-3865938	0.599303	5e-05	0.000294163	yes
F55A8.1	egl-18	IV:1902322-1917614	0.599092	5e-05	0.000294163	yes
D1081.7	D1081.7	I:8487619-8490938	0.598592	5e-05	0.000294163	yes
W02B8.2	W02B8.2	II:13908924-13915253	0.59824	5e-05	0.000294163	yes
JC8.6	lin-54	IV:13241051-13243369	0.59736	5e-05	0.000294163	yes
T12B5.11	fbxa-67	III:949326-950611	0.596559	5e-05	0.000294163	yes
T24D1.2	T24D1.2	I:9953406-9955875	0.595975	5e-05	0.000294163	yes
JC8.10	unc-26	IV:13259171-13272514	0.5959	5e-05	0.000294163	yes
Y53F4B.9	Y53F4B.9	II:15004864-15010423	0.595571	5e-05	0.000294163	yes
F35G12.4	F35G12.4	III:4578854-4581696	0.595165	5e-05	0.000294163	yes
K05F1.1	K05F1.1	II:5801381-5803947	0.594474	5e-05	0.000294163	yes
Y104H12D.2	Y104H12D.2	IV:1178021-1186625	0.594191	5e-05	0.000294163	yes
CC8.2	CC8.2	IV:3645162-3648684	0.594111	5e-05	0.000294163	yes
T19A5.1	T19A5.1	V:8957042-8964099	0.593516	5e-05	0.000294163	yes
F15A8.6	F15A8.6	X:4430865-4434502	0.593507	5e-05	0.000294163	yes
C10H11.10	kca-1	I:4759816-4761323	0.59334	5e-05	0.000294163	yes
R06B9.3	arrd-13	II:13758413-13761227	0.593192	5e-05	0.000294163	yes
R10E12.1	alx-1	III:9957356-9973865	0.59207	5e-05	0.000294163	yes
F49E11.1	mbk-2	IV:13009134-13035876	0.591552	5e-05	0.000294163	yes
F35E12.7	dct-17	V:13727760-13730776	0.591489	5e-05	0.000294163	yes
C34B4.1	max-1	V:13098909-13110337	0.591071	5e-05	0.000294163	yes
M01E11.6	klp-15	I:5577054-5579299	0.590967	5e-05	0.000294163	yes
M03D4.1	zen-4	IV:6118223-6127304	0.590714	5e-05	0.000294163	yes
Y39A1A.12	orc-1	III:10640885-10646107	0.590125	5e-05	0.000294163	yes
T07D1.2	T07D1.2	X:2429858-2439160	0.589926	5e-05	0.000294163	yes
F01D4.1	ugt-43	IV:10464658-10467240	0.589174	5e-05	0.000294163	yes
ZC404.9	gck-2	V:6788453-6792665	0.589047	5e-05	0.000294163	yes
B0432.7	B0432.7	II:269389-273966	0.588139	5e-05	0.000294163	yes
M60.4	M60.4	X:8232253-8236316	0.587813	5e-05	0.000294163	yes
C04A2.7	dnj-5	II:6852218-6858298	0.587217	5e-05	0.000294163	yes
F55H2.5	F55H2.5	III:9511474-9512954	0.587205	5e-05	0.000294163	yes
T23G11.2	gna-2	I:7699542-7700962	0.58694	5e-05	0.000294163	yes
F13G11.1	dmd-6	IV:14616602-14623964	0.58621	5e-05	0.000294163	yes
D1007.5	D1007.5	I:4580691-4583814	0.585819	5e-05	0.000294163	yes
T05E11.6	hpo-4	IV:11108648-11110001	0.584366	5e-05	0.000294163	yes
H06I04.1	H06I04.1	III:3091846-3100468	0.583502	5e-05	0.000294163	yes
C37A2.4	cye-1	I:6780805-6784534	0.583286	5e-05	0.000294163	yes
T20G5.11	rde-4	III:10217298-10218646	0.582242	5e-05	0.000294163	yes
W03G1.6	pig-1	IV:506731-519456	0.581504	5e-05	0.000294163	yes
C06G4.1	C06G4.1	III:7987128-7990549	0.580811	5e-05	0.000294163	yes
T10H4.12	cpr-3	V:15296833-15298676	0.579649	5e-05	0.000294163	yes
C28A5.1	C28A5.1	III:4429617-4434399	0.578045	5e-05	0.000294163	yes
M01B12.5	riok-1	I:3085012-3096275	0.577388	5e-05	0.000294163	yes
E04A4.4	hoe-1	IV:4739261-4744269	0.576394	5e-05	0.000294163	yes
F14F9.4	F14F9.4	V:5132740-5137100	0.575758	5e-05	0.000294163	yes
R06F6.1	cdl-1	II:10785449-10787265	0.575145	5e-05	0.000294163	yes
F10E7.8	farl-11	II:7101263-7105001	0.573864	5e-05	0.000294163	yes
R01H10.8	cnk-1	III:10271256-10278579	0.573548	5e-05	0.000294163	yes
F54D10.5	F54D10.5	II:3807095-3808223	0.573476	5e-05	0.000294163	yes
C24D10.8	nspd-6	IV:5165419-5165841	0.57306	5e-05	0.000294163	yes
C13G3.3	pptr-2	V:11027170-11030845	0.572374	5e-05	0.000294163	yes
C09D4.4	C09D4.4	I:5479549-5484643	0.572284	5e-05	0.000294163	yes
C42C1.8	C42C1.8	IV:12291045-12301282	0.571926	5e-05	0.000294163	yes
ZC477.5	ZC477.5	IV:7101374-7103261	0.571271	5e-05	0.000294163	yes
T10H10.1	hum-6	X:2303081-2319333	0.570964	5e-05	0.000294163	yes
Y48C3A.8	sam-10	II:13322012-13330825	0.570519	5e-05	0.000294163	yes
Y39H10A.3	mtm-9	V:3743575-3749433	0.570431	5e-05	0.000294163	yes
F33H2.2	F33H2.2	I:15023139-15030554	0.570189	5e-05	0.000294163	yes
K03D10.3	mys-2	I:14118752-14127173	0.569737	5e-05	0.000294163	yes
C04A2.3	egl-27	II:6835080-6847908	0.56901	5e-05	0.000294163	yes
R02D3.8	R02D3.8	IV:255966-257199	0.568829	5e-05	0.000294163	yes
C05H8.1	ckk-1	III:5635478-5654558	0.568453	5e-05	0.000294163	yes
F45E10.1	unc-53	II:11058100-11089456	0.568182	5e-05	0.000294163	yes
Y51F10.4	Y51F10.4	I:1932351-1945222	0.568133	5e-05	0.000294163	yes
C49C8.5	C49C8.5	IV:8648664-8653677	0.567686	5e-05	0.000294163	yes
F08B4.6	hst-1	IV:8688272-8691513	0.567526	5e-05	0.000294163	yes
T04C4.1	T04C4.1	IV:2222827-2235711	0.567326	5e-05	0.000294163	yes
F30F8.1	F30F8.1	I:7832713-7835404	0.566222	5e-05	0.000294163	yes
F09E5.1	pkc-3	II:5380024-5387325	0.566111	5e-05	0.000294163	yes
F58A4.3	hcp-3	III:9615306-9616470	0.56589	5e-05	0.000294163	yes
F31E3.4	panl-2	III:6963622-6968115	0.565784	5e-05	0.000294163	yes
F35C11.5	F35C11.5	II:8252134-8255322	0.565408	5e-05	0.000294163	yes
Y71G12B.1	chaf-2	I:1823444-1825967	0.565308	5e-05	0.000294163	yes
T19B4.5	T19B4.5	I:5674335-5676238	0.564177	5e-05	0.000294163	yes
F17C11.7	F17C11.7	V:10955964-10958823	0.563211	5e-05	0.000294163	yes
Y39G10AR.13	icp-1	I:2304469-2306816	0.563122	5e-05	0.000294163	yes
Y37E11AR.2	siah-1	IV:3744044-3747306	0.56289	5e-05	0.000294163	yes
T05C12.6	mig-5	II:8182320-8185023	0.562833	5e-05	0.000294163	yes
T28F12.3	sos-1	V:4517681-4549291	0.562194	5e-05	0.000294163	yes
T05H4.14	gad-1	V:6431324-6433498	0.561749	5e-05	0.000294163	yes
Y55F3AM.6	Y55F3AM.6	IV:992288-997652	0.561647	5e-05	0.000294163	yes
Y17G7B.10	Y17G7B.10	II:12049580-12059889	0.561197	5e-05	0.000294163	yes
Y18H1A.6	pif-1	I:720010-736552	0.561173	5e-05	0.000294163	yes
Y50D4C.4	sqv-6	V:951586-964800	0.560349	5e-05	0.000294163	yes
Y54F10BM.1	Y54F10BM.1	III:2331575-2342014	0.560071	5e-05	0.000294163	yes
T05F1.6	hsr-9	I:9626259-9630847	0.560063	5e-05	0.000294163	yes
F20D12.4	czw-1	IV:7943613-7946819	0.559869	5e-05	0.000294163	yes
B0464.4	bre-3	III:9468155-9485451	0.559811	5e-05	0.000294163	yes
Y55F3BR.2	Y55F3BR.2	IV:858929-874529	0.558712	5e-05	0.000294163	yes
Y59H11AM.3	mpst-6	IV:8563603-8564597	0.558024	5e-05	0.000294163	yes
C41G7.2	klp-16	I:9512451-9514755	0.556622	5e-05	0.000294163	yes
T20F5.6	T20F5.6	I:3920176-3925171	0.556557	5e-05	0.000294163	yes
F09E8.3	msh-5	IV:13155227-13164052	0.555903	5e-05	0.000294163	yes
C26E6.7	eri-9	III:4932449-4934943	0.555309	5e-05	0.000294163	yes
C46C2.1	wnk-1	IV:9200115-9212232	0.554895	5e-05	0.000294163	yes
T17E9.1	kin-18	III:6118631-6124067	0.554843	5e-05	0.000294163	yes
C29E4.2	kle-2	III:7941714-7947018	0.554727	5e-05	0.000294163	yes
T28A8.7	mlh-1	III:13509297-13514571	0.554501	5e-05	0.000294163	yes
F28F8.6	atx-3	V:15575498-15577043	0.554133	5e-05	0.000294163	yes
H06H21.10	tat-2	IV:4827871-4841127	0.552115	5e-05	0.000294163	yes
ZK131.11	ZK131.11	II:13792228-13817374	0.551659	5e-05	0.000294163	yes
K07C11.2	air-1	V:8221409-8223587	0.551453	5e-05	0.000294163	yes
Y45F10A.6	tbc-9	IV:13476934-13502852	0.550938	5e-05	0.000294163	yes
Y105E8B.2	exoc-8	I:14634098-14642653	0.550594	5e-05	0.000294163	yes
C18B2.4	C18B2.4	X:3601799-3605750	0.549964	5e-05	0.000294163	yes
F33H2.1	dog-1	I:15016899-15022980	0.549572	5e-05	0.000294163	yes
B0564.11	rde-11	IV:13105322-13106926	0.549413	5e-05	0.000294163	yes
C18H2.2	C18H2.2	III:7679019-7681336	0.549265	5e-05	0.000294163	yes
Y71F9AR.3	Y71F9AR.3	I:2986106-2995913	0.548049	5e-05	0.000294163	yes
B0205.9	B0205.9	I:10720825-10723591	0.547963	5e-05	0.000294163	yes
F53F8.5	F53F8.5	V:20700558-20704037	0.545989	5e-05	0.000294163	yes
F25E5.1	F25E5.1	V:7465888-7471209	0.54536	5e-05	0.000294163	yes
F54D11.2	F54D11.2	V:4617946-4628510	0.544473	5e-05	0.000294163	yes
F30A10.3	F30A10.3	I:9492629-9494589	0.544109	5e-05	0.000294163	yes
Y55B1AR.2	Y55B1AR.2	III:587243-598117	0.544041	5e-05	0.000294163	yes
Y75B8A.22	tim-1	III:12240366-12250164	0.543921	5e-05	0.000294163	yes
F42A9.2	lin-49	IV:8620552-8626144	0.543866	5e-05	0.000294163	yes
PAR2.4	mig-22	III:8763290-8767342	0.543711	5e-05	0.000294163	yes
F15D4.1	btf-1	II:13200162-13215710	0.543642	5e-05	0.000294163	yes
F16B4.2	F16B4.2	V:1601013-1603916	0.543449	5e-05	0.000294163	yes
C44B7.10	C44B7.10	II:6888551-6890418	0.542946	5e-05	0.000294163	yes
Y51H1A.5	hda-10	II:13882703-13888037	0.542274	5e-05	0.000294163	yes
F59A3.4	F59A3.4	I:5507115-5509172	0.542182	5e-05	0.000294163	yes
F21A10.2	F21A10.2	X:10181138-10194377	0.54215	5e-05	0.000294163	yes
F56A3.1	fncm-1	I:5190147-5195246	0.541725	5e-05	0.000294163	yes
Y116A8C.13	Y116A8C.13	IV:16950065-16962867	0.541677	5e-05	0.000294163	yes
ZK783.4	flt-1	III:7650551-7656032	0.54137	5e-05	0.000294163	yes
D1054.15	plrg-1	V:10806126-10807912	0.541223	5e-05	0.000294163	yes
Y37E11AM.1	smgl-2	IV:3726130-3735496	0.541131	5e-05	0.000294163	yes
Y38E10A.6	ceh-100	II:12582175-12603680	0.541122	5e-05	0.000294163	yes
C41C4.7	ctns-1	II:8134756-8136918	0.540856	5e-05	0.000294163	yes
F49E8.1	nprl-2	IV:7556667-7558761	0.540262	5e-05	0.000294163	yes
R06A4.2	R06A4.2	II:14362009-14365179	0.540254	5e-05	0.000294163	yes
W03D2.4	pcn-1	IV:4047928-4049450	0.540226	5e-05	0.000294163	yes
F33E11.2	F33E11.2	V:296597-300008	0.54021	5e-05	0.000294163	yes
W10D9.4	nfyb-1	II:461664-467365	0.539866	5e-05	0.000294163	yes
Y73B6BL.4	Y73B6BL.4	IV:6337652-6340098	0.539822	5e-05	0.000294163	yes
F34D10.2	evl-18	III:3729644-3735042	0.539549	5e-05	0.000294163	yes
Y73B3A.4	Y73B3A.4	X:96341-104777	0.53865	5e-05	0.000294163	yes
F23B2.6	aly-2	IV:9147465-9148582	0.538472	5e-05	0.000294163	yes
F29D11.2	capg-1	I:7634497-7639780	0.538349	5e-05	0.000294163	yes
W01A8.5	W01A8.5	I:7069441-7074733	0.537923	5e-05	0.000294163	yes
R01H2.6	ubc-18	III:7067686-7068572	0.537853	5e-05	0.000294163	yes
F36D4.5	F36D4.5	V:9417030-9425762	0.537723	5e-05	0.000294163	yes
C27B7.4	rad-26	IV:8894080-8901385	0.537186	5e-05	0.000294163	yes
F30A10.10	usp-48	I:9506552-9511185	0.537136	5e-05	0.000294163	yes
C28C12.10	tag-77	IV:8503492-8510511	0.536861	5e-05	0.000294163	yes
F13A7.14	F13A7.14	V:16401888-16405269	0.536836	5e-05	0.000294163	yes
C52A10.1	C52A10.1	V:5230476-5233888	0.536703	5e-05	0.000294163	yes
C47D12.2	C47D12.2	II:11676305-11681035	0.535311	5e-05	0.000294163	yes
F09A5.4	F09A5.4	X:13152834-13170075	0.534698	5e-05	0.000294163	yes
Y43H11AL.3	pqn-85	II:240716-255182	0.53455	5e-05	0.000294163	yes
F45D11.16	F45D11.16	II:1016261-1018100	0.534339	5e-05	0.000294163	yes
Y58A7A.4	Y58A7A.4	V:5082001-5085007	0.533693	5e-05	0.000294163	yes
F26F12.7	let-418	V:5826832-5832861	0.533383	5e-05	0.000294163	yes
Y82E9BR.13	Y82E9BR.13	III:1390451-1391852	0.533355	5e-05	0.000294163	yes
R06C1.2	fdps-1	I:11917741-11923915	0.533327	5e-05	0.000294163	yes
F09C8.2	F09C8.2	X:16141018-16147023	0.532892	5e-05	0.000294163	yes
B0273.4	unc-5	IV:5495643-5516265	0.531759	5e-05	0.000294163	yes
Y106G6G.4	Y106G6G.4	I:10319668-10323254	0.531544	5e-05	0.000294163	yes
C34B7.2	C34B7.2	I:8336981-8346023	0.531504	5e-05	0.000294163	yes
Y48C3A.12	Y48C3A.12	II:13376411-13388762	0.531467	5e-05	0.000294163	yes
Y39B6A.42	Y39B6A.42	V:18967903-18969617	0.531393	5e-05	0.000294163	yes
C27A12.6	C27A12.6	I:6053596-6055823	0.530764	5e-05	0.000294163	yes
C24H12.5	C24H12.5	II:406137-410928	0.530719	5e-05	0.000294163	yes
C06A5.1	C06A5.1	I:6012057-6021983	0.530543	5e-05	0.000294163	yes
C06A5.9	rnf-1	I:6009780-6011523	0.53004	5e-05	0.000294163	yes
F43G9.9	cpn-1	I:8636119-8637961	0.52986	5e-05	0.000294163	yes
Y39D8A.1	Y39D8A.1	V:419686-421841	0.529305	5e-05	0.000294163	yes
F56D1.4	clr-1	II:5466362-5473805	0.529171	5e-05	0.000294163	yes
Y73B6A.5	lin-45	IV:6742537-6748424	0.528706	5e-05	0.000294163	yes
C14B9.4	plk-1	III:8101346-8104076	0.528602	5e-05	0.000294163	yes
T05E8.3	T05E8.3	I:5472320-5479438	0.528455	5e-05	0.000294163	yes
Y62E10A.14	Y62E10A.14	IV:13399066-13400513	0.527877	5e-05	0.000294163	yes
F18E2.3	scc-3	V:12763944-12767938	0.52538	5e-05	0.000294163	yes
T12G3.7	T12G3.7	IV:12026882-12029174	0.525236	5e-05	0.000294163	yes
Y69H2.7	Y69H2.7	V:18690037-18696070	0.525168	5e-05	0.000294163	yes
K10C8.3	K10C8.3	V:12697148-12704273	0.524784	5e-05	0.000294163	yes
R08C7.10	wapl-1	IV:4442397-4445841	0.524151	5e-05	0.000294163	yes
C03D6.5	asfl-1	I:9658273-9660073	0.523858	5e-05	0.000294163	yes
Y59A8B.1	dpy-21	V:17936759-17949028	0.523078	5e-05	0.000294163	yes
F42H11.2	lem-3	I:9578523-9581273	0.522461	5e-05	0.000294163	yes
Y73B3B.5	Y73B3B.5	X:199261-207723	0.522141	5e-05	0.000294163	yes
C50C3.8	bath-42	III:8161448-8163385	0.521371	5e-05	0.000294163	yes
F37C12.7	acs-4	III:7167837-7170992	0.521116	5e-05	0.000294163	yes
K07C5.8	cash-1	V:10362260-10365377	0.521056	5e-05	0.000294163	yes
T13F2.3	pis-1	IV:9791939-9796589	0.520865	5e-05	0.000294163	yes
T13H5.2	ctg-2	II:8514825-8517106	0.520147	5e-05	0.000294163	yes
Y92H12A.1	src-1	I:1566930-1580196	0.519843	5e-05	0.000294163	yes
Y71H2B.5	Y71H2B.5	III:2608015-2618867	0.519247	5e-05	0.000294163	yes
C47E8.8	set-5	V:14698969-14707596	0.518965	5e-05	0.000294163	yes
F53A3.4	pqn-41	III:1905966-1943628	0.518733	5e-05	0.000294163	yes
C55A6.2	ttll-5	V:11509135-11513421	0.517457	5e-05	0.000294163	yes
C41C4.4	ire-1	II:8112265-8124840	0.51729	5e-05	0.000294163	yes
CD4.4	vps-37	V:5592706-5593608	0.51726	5e-05	0.000294163	yes
T21C9.13	T21C9.13	V:10597315-10598665	0.517257	5e-05	0.000294163	yes
Y47G6A.11	msh-6	I:3449326-3462171	0.516992	5e-05	0.000294163	yes
C38C10.2	C38C10.2	III:9383793-9390109	0.516953	5e-05	0.000294163	yes
Y69A2AR.1	Y69A2AR.1	IV:2667049-2672203	0.516932	5e-05	0.000294163	yes
F08F3.6	F08F3.6	V:5418039-5420039	0.516771	5e-05	0.000294163	yes
C29A12.3	lig-1	V:10814112-10816717	0.516497	5e-05	0.000294163	yes
T19A5.2	gck-1	V:8947798-8955892	0.516126	5e-05	0.000294163	yes
K07G5.1	crml-1	I:7152459-7156786	0.515859	5e-05	0.000294163	yes
F21D5.1	F21D5.1	IV:8725719-8728061	0.515833	5e-05	0.000294163	yes
Y37H9A.3	Y37H9A.3	I:13778895-13792165	0.515457	5e-05	0.000294163	yes
C50F2.2	C50F2.2	I:3881827-3891518	0.514499	5e-05	0.000294163	yes
T06D8.1	srap-1	II:11203821-11220642	0.514405	5e-05	0.000294163	yes
C36B1.11	C36B1.11	I:8755842-8757605	0.513853	5e-05	0.000294163	yes
F32H2.4	thoc-3	I:8971136-8973042	0.513679	5e-05	0.000294163	yes
C47A10.1	pgp-9	V:17755896-17764751	0.513344	5e-05	0.000294163	yes
C07H6.3	cls-1	III:7508175-7518524	0.513158	5e-05	0.000294163	yes
F26D2.2	syp-1	V:16405762-16407704	0.51278	5e-05	0.000294163	yes
F57B10.9	F57B10.9	I:6550532-6552646	0.512742	5e-05	0.000294163	yes
ZK637.7	lin-9	III:8900236-8904133	0.512537	5e-05	0.000294163	yes
Y22D7AR.6	Y22D7AR.6	III:1672516-1676721	0.512515	5e-05	0.000294163	yes
B0393.2	rbg-3	III:4754431-4757019	0.511999	5e-05	0.000294163	yes
H18N23.2	H18N23.2	X:17623126-17640743	0.510762	5e-05	0.000294163	yes
C06A5.3	C06A5.3	I:5986491-5990581	0.508883	5e-05	0.000294163	yes
K04B12.3	smg-8	II:14441434-14447219	0.508469	5e-05	0.000294163	yes
R06C7.8	bub-1	I:7251940-7255225	0.508188	5e-05	0.000294163	yes
JC8.13	tag-115	IV:13237271-13239416	0.506574	5e-05	0.000294163	yes
K07A1.2	dut-1	I:9585316-9588128	0.506437	5e-05	0.000294163	yes
Y48A5A.1	Y48A5A.1	IV:1965264-1969650	0.506109	5e-05	0.000294163	yes
Y6B3B.4	Y6B3B.4	I:13756736-13771773	0.506004	5e-05	0.000294163	yes
R05D11.8	edc-3	I:8602121-8605163	0.505966	5e-05	0.000294163	yes
Y59C2A.3	Y59C2A.3	II:2215475-2219921	0.505322	5e-05	0.000294163	yes
C34D1.5	zip-5	V:13264545-13269863	0.503532	5e-05	0.000294163	yes
Y58A7A.3	Y58A7A.3	V:5077848-5080896	0.502844	5e-05	0.000294163	yes
Y34D9A.3	Y34D9A.3	I:1034471-1040868	0.502662	5e-05	0.000294163	yes
Y104H12BR.1	plst-1	IV:1289296-1295726	0.502349	5e-05	0.000294163	yes
C53A5.3	hda-1	V:14525382-14527413	0.50217	5e-05	0.000294163	yes
C32D5.11	C32D5.11	II:6352529-6355911	0.502074	5e-05	0.000294163	yes
F10G8.3	rae-1	I:10026187-10030059	0.502023	5e-05	0.000294163	yes
F39G3.5	F39G3.5	V:4722619-4724565	0.501732	5e-05	0.000294163	yes
C54G10.3	pmp-3	V:14646752-14658174	0.501567	5e-05	0.000294163	yes
ZK856.13	tftc-3	V:10206618-10210345	0.501112	5e-05	0.000294163	yes
C56C10.13	dnj-8	II:6594375-6598070	0.50108	5e-05	0.000294163	yes
F16A11.3	ppfr-1	I:9359072-9390093	0.501014	5e-05	0.000294163	yes
E03A3.2	rcq-5	III:4052801-4057976	0.500589	5e-05	0.000294163	yes
F36G3.1	F36G3.1	X:9780368-9789211	0.500443	5e-05	0.000294163	yes
Y48G1A.3	daf-25	I:332608-337844	0.500182	5e-05	0.000294163	yes
K02F3.3	far-8	III:842934-843803	0.500091	5e-05	0.000294163	yes
R01E6.3	cah-4	X:13542571-13544601	0.500031	5e-05	0.000294163	yes
F10C2.4	F10C2.4	V:12041606-12045335	0.499938	5e-05	0.000294163	yes
C05C10.2	C05C10.2	II:9922247-9930830	0.49896	5e-05	0.000294163	yes
F15E6.1	set-9	IV:4307758-4317260	0.498616	5e-05	0.000294163	yes
K11D9.1	klp-7	III:10805929-10811001	0.498403	5e-05	0.000294163	yes
F33E11.6	phf-10	V:305699-311535	0.4975	5e-05	0.000294163	yes
Y37A1B.2	lst-4	IV:14061004-14069856	0.497445	5e-05	0.000294163	yes
Y17G9B.3	cyp-31A3	IV:4761059-4762856	0.49664	5e-05	0.000294163	yes
M01E5.3	M01E5.3	I:13281423-13286499	0.496489	5e-05	0.000294163	yes
C32D5.3	C32D5.3	II:6318085-6321159	0.496336	5e-05	0.000294163	yes
C27C7.1	C27C7.1	I:11439286-11440710	0.495906	5e-05	0.000294163	yes
C18F10.7	C18F10.7	III:6273159-6278357	0.495665	5e-05	0.000294163	yes
F42G9.6	F42G9.6	III:778240-783303	0.495201	5e-05	0.000294163	yes
Y54F10AM.10	rbc-2	III:2512647-2528628	0.495132	5e-05	0.000294163	yes
Y40B1B.6	spr-5	I:13438056-13450218	0.495083	5e-05	0.000294163	yes
K07A1.12	lin-53	I:9618200-9619762	0.494924	5e-05	0.000294163	yes
C14F5.3	tnt-3	X:7937566-7945048	0.494516	5e-05	0.000294163	yes
Y18D10A.1	attf-6	I:12787942-12806581	0.494485	5e-05	0.000294163	yes
B0261.7	B0261.7	I:5269543-5270934	0.494142	5e-05	0.000294163	yes
K03E5.3	cdk-2	I:3408032-3415070	0.493764	5e-05	0.000294163	yes
F18H3.3	pab-2	X:13522848-13527415	0.493258	5e-05	0.000294163	yes
T23H2.3	T23H2.3	I:6441632-6446464	0.492919	5e-05	0.000294163	yes
Y39A1C.4	hex-3	III:10849219-10854561	0.492527	5e-05	0.000294163	yes
F43H9.2	sptl-2	V:8017946-8021717	0.491878	5e-05	0.000294163	yes
ZK337.1	tep-1	I:14993820-15001680	0.491697	5e-05	0.000294163	yes
F20G4.1	smgl-1	I:7918441-7926337	0.491492	5e-05	0.000294163	yes
C02F4.1	ced-5	IV:10484109-10492952	0.491111	5e-05	0.000294163	yes
C46H11.11	fhod-1	I:5058250-5068829	0.491017	5e-05	0.000294163	yes
H11E01.3	H11E01.3	X:1604905-1619150	0.490963	5e-05	0.000294163	yes
B0285.5	hse-5	III:4345336-4350079	0.489676	5e-05	0.000294163	yes
M4.1	M4.1	IV:3213771-3217668	0.48924	5e-05	0.000294163	yes
ZK353.8	ubxn-4	III:8403714-8405562	0.488752	5e-05	0.000294163	yes
M57.2	M57.2	IV:3527351-3532823	0.48868	5e-05	0.000294163	yes
F08B12.4	F08B12.4	X:11407055-11407781	0.487944	5e-05	0.000294163	yes
Y73B6BR.1	pqn-89	IV:6506725-6511040	0.487936	5e-05	0.000294163	yes
R06A4.4	imb-2	II:14365704-14373450	0.487752	5e-05	0.000294163	yes
R02D3.2	cogc-8	IV:240551-244129	0.486121	5e-05	0.000294163	yes
F52C9.1	F52C9.1	III:5326484-5333619	0.485536	5e-05	0.000294163	yes
T02B11.3	T02B11.3	V:865075-866831	0.485491	5e-05	0.000294163	yes
Y69A2AR.2	ric-8	IV:2642978-2650104	0.485388	5e-05	0.000294163	yes
F49E2.2	F49E2.2	X:9567295-9573723	0.485328	5e-05	0.000294163	yes
ZK809.5	ZK809.5	IV:11656736-11659425	0.485311	5e-05	0.000294163	yes
R07C12.2	R07C12.2	IV:4148319-4150075	0.485016	5e-05	0.000294163	yes
Y45G5AM.7	Y45G5AM.7	V:4166759-4169835	0.484924	5e-05	0.000294163	yes
F49E8.7	F49E8.7	IV:7554488-7556447	0.484363	5e-05	0.000294163	yes
Y95B8A.5	gpa-16	I:897283-906004	0.483855	5e-05	0.000294163	yes
F45D3.3	F45D3.3	V:12549215-12550355	0.483741	5e-05	0.000294163	yes
K02G10.8	dnj-14	X:4709866-4711744	0.483616	5e-05	0.000294163	yes
C14A4.11	C14A4.11	II:10605717-10607625	0.483391	5e-05	0.000294163	yes
F33E2.2	dlk-1	I:12564355-12572801	0.482973	5e-05	0.000294163	yes
F47G6.4	spe-15	I:1446665-1465340	0.482749	5e-05	0.000294163	yes
K07D4.7	tag-218	II:4004888-4016077	0.482499	5e-05	0.000294163	yes
T19B10.8	T19B10.8	V:11241902-11244730	0.482276	5e-05	0.000294163	yes
M01G5.1	M01G5.1	III:1496398-1508554	0.481969	5e-05	0.000294163	yes
Y53G8AR.2	phf-15	III:3322969-3331726	0.481207	5e-05	0.000294163	yes
T16H12.5	bath-43	III:10090861-10098081	0.480636	5e-05	0.000294163	yes
Y48G1C.12	Y48G1C.12	I:47471-49819	0.480438	5e-05	0.000294163	yes
C16A3.8	thoc-2	III:6368041-6374092	0.48032	5e-05	0.000294163	yes
T04D1.3	unc-57	I:4675134-4679409	0.480083	5e-05	0.000294163	yes
Y43C5A.6	rad-51	IV:10281636-10284244	0.479086	5e-05	0.000294163	yes
F42H10.7	ess-2	III:8484157-8490349	0.477457	5e-05	0.000294163	yes
D2096.12	D2096.12	IV:8363461-8366379	0.477225	5e-05	0.000294163	yes
Y77E11A.7	Y77E11A.7	IV:1410754-1419847	0.477015	5e-05	0.000294163	yes
F52H3.2	F52H3.2	II:10030205-10033215	0.476798	5e-05	0.000294163	yes
B0414.6	glh-3	I:5792323-5795121	0.476659	5e-05	0.000294163	yes
C04D8.1	pac-1	III:8493877-8518882	0.476374	5e-05	0.000294163	yes
Y48B6A.11	jmjd-2	II:14234972-14243590	0.475103	5e-05	0.000294163	yes
Y41E3.7	Y41E3.7	IV:15014041-15025517	0.474394	5e-05	0.000294163	yes
D1007.7	nrd-1	I:4597889-4602666	0.473036	5e-05	0.000294163	yes
F59E10.1	orc-2	II:10873928-10877857	0.472675	5e-05	0.000294163	yes
H34C03.2	H34C03.2	IV:6757310-6761776	0.470044	5e-05	0.000294163	yes
Y113G7B.23	swsn-1	V:20239244-20249484	0.469706	5e-05	0.000294163	yes
Y50D7A.2	Y50D7A.2	III:268457-282882	0.469352	5e-05	0.000294163	yes
F45D11.15	F45D11.15	II:1010443-1012282	0.468996	5e-05	0.000294163	yes
F07C6.4	F07C6.4	IV:12805930-12830109	0.468597	5e-05	0.000294163	yes
T18H9.6	mdt-27	V:9209459-9212345	0.468564	5e-05	0.000294163	yes
Y39G10AR.9	Y39G10AR.9	I:2306984-2308971	0.468207	5e-05	0.000294163	yes
F59E12.4	npl-4.1	II:5631356-5633350	0.467842	5e-05	0.000294163	yes
R06F6.2	vps-11	II:10788180-10793493	0.466878	5e-05	0.000294163	yes
C41H7.3	C41H7.3	II:3005845-3007507	0.466731	5e-05	0.000294163	yes
M01B12.4	M01B12.4	I:3070969-3084876	0.466553	5e-05	0.000294163	yes
W10D5.3	gei-17	I:9100853-9107939	0.466397	5e-05	0.000294163	yes
K09H9.7	K09H9.7	I:3150408-3152003	0.466209	5e-05	0.000294163	yes
F40F8.11	F40F8.11	II:11130274-11132648	0.46596	5e-05	0.000294163	yes
C05C8.7	C05C8.7	V:7242906-7247297	0.465736	5e-05	0.000294163	yes
Y71F9B.7	plk-2	I:2755578-2758211	0.465621	5e-05	0.000294163	yes
F59G1.3	vps-35	II:5907815-5911222	0.465176	5e-05	0.000294163	yes
ZK1098.8	mut-7	III:9539030-9542370	0.464203	5e-05	0.000294163	yes
Y48G1C.2	csk-1	I:71857-81071	0.463758	5e-05	0.000294163	yes
C30G12.7	puf-8	II:7296109-7298247	0.463549	5e-05	0.000294163	yes
D2045.2	D2045.2	III:10452680-10460550	0.462434	5e-05	0.000294163	yes
F25H8.5	dur-1	IV:9922004-9928223	0.462003	5e-05	0.000294163	yes
C06H5.2	fbxa-157	V:17899827-17901913	0.461975	5e-05	0.000294163	yes
R144.4	wip-1	III:5018647-5021108	0.461185	5e-05	0.000294163	yes
C37A2.5	pqn-21	I:6773993-6780151	0.460128	5e-05	0.000294163	yes
ZK1251.9	dcaf-1	IV:9693201-9706718	0.45949	5e-05	0.000294163	yes
Y34D9A.10	vps-4	I:1053920-1066901	0.459286	5e-05	0.000294163	yes
K04G2.6	vacl-14	I:8040796-8043280	0.45851	5e-05	0.000294163	yes
C43E11.10	cdc-6	I:4268068-4270287	0.458494	5e-05	0.000294163	yes
T20B12.2	tbp-1	III:7384016-7386132	0.45789	5e-05	0.000294163	yes
D2092.2	ppfr-2	I:6625061-6626857	0.456536	5e-05	0.000294163	yes
R13A1.2	kcc-1	IV:7213213-7217980	0.456411	5e-05	0.000294163	yes
W03G9.3	W03G9.3	I:4959397-4961519	0.455926	5e-05	0.000294163	yes
F01G4.4	F01G4.4	IV:11143342-11146018	0.455692	5e-05	0.000294163	yes
VC5.4	mys-1	V:7081543-7084891	0.454755	5e-05	0.000294163	yes
F59E12.9	F59E12.9	II:5640060-5647042	0.454395	5e-05	0.000294163	yes
Y73B6BL.18	smg-3	IV:6361967-6373087	0.453119	5e-05	0.000294163	yes
T28F3.1	nra-1	IV:17281454-17284201	0.453085	5e-05	0.000294163	yes
F33E11.3	F33E11.3	V:300035-304715	0.452817	5e-05	0.000294163	yes
K05C4.6	hmp-2	I:14738881-14742666	0.452119	5e-05	0.000294163	yes
C04F5.1	sid-1	V:5119969-5126916	0.450867	5e-05	0.000294163	yes
Y39A3CL.5	clp-4	III:1807733-1818325	0.450238	5e-05	0.000294163	yes
F02E8.6	ncr-1	X:4472283-4480116	0.449913	5e-05	0.000294163	yes
F25H2.6	F25H2.6	I:10554365-10558050	0.44912	5e-05	0.000294163	yes
W02D3.10	fnci-1	I:6746017-6753031	0.448989	5e-05	0.000294163	yes
ZK632.7	panl-3	III:9819293-9823123	0.446735	5e-05	0.000294163	yes
K07A1.11	rba-1	I:9616507-9618109	0.446485	5e-05	0.000294163	yes
C30F12.4	C30F12.4	I:6972156-6973789	0.446177	5e-05	0.000294163	yes
F56H1.5	ccpp-1	I:5754377-5760793	0.444907	5e-05	0.000294163	yes
C18G1.4	pgl-3	V:4755984-4758608	0.444193	5e-05	0.000294163	yes
Y65B4A.1	Y65B4A.1	I:654095-658706	0.444138	5e-05	0.000294163	yes
Y47D3A.16	rsks-1	III:11245188-11251257	0.443664	5e-05	0.000294163	yes
R06F6.5	npp-19	II:10796585-10798481	0.443552	5e-05	0.000294163	yes
W01G7.5	lem-2	II:14063449-14065904	0.44262	5e-05	0.000294163	yes
Y54E10A.12	Y54E10A.12	I:3193436-3198840	0.442199	5e-05	0.000294163	yes
ZK616.4	swsn-6	IV:5394939-5396969	0.439855	5e-05	0.000294163	yes
Y42H9AR.4	Y42H9AR.4	IV:8107765-8112225	0.439245	5e-05	0.000294163	yes
C35D10.7	C35D10.7	III:4856192-4859243	0.438288	5e-05	0.000294163	yes
C06G3.2	klp-18	IV:7040208-7043694	0.438238	5e-05	0.000294163	yes
C02H7.3	aex-3	X:751210-759732	0.437538	5e-05	0.000294163	yes
M03C11.7	prp-3	III:10424107-10427984	0.437161	5e-05	0.000294163	yes
T04A8.15	him-18	III:4712571-4715188	0.436877	5e-05	0.000294163	yes
R04E5.10	ifd-1	X:8820706-8824448	0.43675	5e-05	0.000294163	yes
W03G9.2	W03G9.2	I:4962451-4964383	0.436597	5e-05	0.000294163	yes
T23G11.7	T23G11.7	I:7679451-7683037	0.435052	5e-05	0.000294163	yes
T08A11.1	T08A11.1	III:4248154-4263048	0.433118	5e-05	0.000294163	yes
H21P03.3	sms-1	IV:11482668-11498167	0.432302	5e-05	0.000294163	yes
Y43F8C.12	mrp-7	V:19674842-19693044	0.431935	5e-05	0.000294163	yes
F10B5.7	rrf-3	II:8162505-8170358	0.430928	5e-05	0.000294163	yes
F16D3.2	rsd-6	I:8358253-8363860	0.430484	5e-05	0.000294163	yes
F45D11.14	F45D11.14	II:1004615-1006475	0.430058	5e-05	0.000294163	yes
F30B5.4	F30B5.4	IV:4205974-4218248	0.429646	5e-05	0.000294163	yes
Y38F1A.10	max-2	II:13014330-13025838	0.428251	5e-05	0.000294163	yes
C52E4.6	cyl-1	V:11991009-11993767	0.42677	5e-05	0.000294163	yes
K07H8.2	K07H8.2	IV:8291538-8294596	0.426241	5e-05	0.000294163	yes
K03C7.2	fkh-9	X:3817425-3826963	0.426009	5e-05	0.000294163	yes
C07G1.4	wsp-1	IV:8188901-8198951	0.425905	5e-05	0.000294163	yes
T09E8.2	him-17	V:13176708-13180187	0.425758	5e-05	0.000294163	yes
F11A10.4	mon-2	IV:12096778-12105762	0.424786	5e-05	0.000294163	yes
F59E12.5	npl-4.2	II:5622894-5624979	0.424613	5e-05	0.000294163	yes
Y54E5A.4	npp-4	I:14701117-14706526	0.42422	5e-05	0.000294163	yes
F54C4.3	attf-3	III:70441-86384	0.423203	5e-05	0.000294163	yes
C06H5.1	fbxa-156	V:17895306-17896804	0.422778	5e-05	0.000294163	yes
C54D1.5	lam-2	X:7144264-7151235	0.420781	5e-05	0.000294163	yes
C07D10.2	bath-44	II:7394764-7397351	0.419578	5e-05	0.000294163	yes
T10G3.5	eea-1	V:13491067-13497372	0.416982	5e-05	0.000294163	yes
Y47D3A.29	Y47D3A.29	III:11142447-11154223	0.415975	5e-05	0.000294163	yes
Y55F3AM.12	dcap-1	IV:1052510-1054796	0.415959	5e-05	0.000294163	yes
Y47G6A.8	crn-1	I:3481986-3484500	0.415715	5e-05	0.000294163	yes
C06C3.1	mel-11	II:9358530-9369087	0.415208	5e-05	0.000294163	yes
Y47G6A.29	Y47G6A.29	I:3578691-3600677	0.414035	5e-05	0.000294163	yes
ZK484.3	ZK484.3	I:6068531-6070124	0.411135	5e-05	0.000294163	yes
F53F4.14	F53F4.14	V:13627570-13629837	0.409521	5e-05	0.000294163	yes
C27B7.1	spr-2	IV:8891469-8892747	0.409196	5e-05	0.000294163	yes
Y44E3A.6	Y44E3A.6	I:3338366-3349900	0.406424	5e-05	0.000294163	yes
W03A5.4	W03A5.4	III:5431406-5434467	0.404696	5e-05	0.000294163	yes
C18H9.3	C18H9.3	II:6684235-6691841	0.404314	5e-05	0.000294163	yes
C06A5.7	unc-94	I:5992669-6001099	0.402311	5e-05	0.000294163	yes
Y119C1B.8	bet-1	I:4526377-4534800	0.402219	5e-05	0.000294163	yes
Y77E11A.11	clp-7	IV:1435466-1446027	0.401166	5e-05	0.000294163	yes
F29B9.2	jmjd-1.2	IV:4660990-4665208	0.400887	5e-05	0.000294163	yes
F34H10.3	F34H10.3	X:9633296-9635647	0.392945	5e-05	0.000294163	yes
B0412.3	B0412.3	III:795135-809439	0.391264	5e-05	0.000294163	yes
Y82E9BR.18	Y82E9BR.18	III:1467872-1483509	0.378659	5e-05	0.000294163	yes
B0261.1	B0261.1	I:5263693-5268384	0.375634	5e-05	0.000294163	yes
C08E3.8	fbxa-165	II:1614792-1616463	3.88989	0.0001	0.000553384	yes
C08E3.7	fbxa-164	II:1612787-1614059	2.0101	0.0001	0.000553384	yes
T06E6.15	T06E6.15	V:15398938-15399791	1.67106	0.0001	0.000553384	yes
Y46G5A.20	Y46G5A.20	II:12811036-12816462	1.59451	0.0001	0.000553384	yes
T08E11.8	T08E11.8	II:1833626-1835783	1.37392	0.0001	0.000553384	yes
F23D12.2	F23D12.2	X:14416117-14421472	1.15539	0.0001	0.000553384	yes
Y39A3A.4	Y39A3A.4	III:2073008-2076520	1.15534	0.0001	0.000553384	yes
M151.7	M151.7	II:3622313-3624055	1.12312	0.0001	0.000553384	yes
C48D5.1	nhr-6	III:3573584-3578772	0.99872	0.0001	0.000553384	yes
T10D4.13	ins-19	II:3126031-3126441	0.967407	0.0001	0.000553384	yes
C44C1.6	C44C1.6	X:969072-970270	0.940623	0.0001	0.000553384	yes
Y36E3A.2	Y36E3A.2	V:15426198-15426846	0.917832	0.0001	0.000553384	yes
C06E1.1	C06E1.1	III:8605831-8606504	0.892104	0.0001	0.000553384	yes
Y54G11A.4	Y54G11A.4	II:14292823-14296055	0.87852	0.0001	0.000553384	yes
F49F1.5	F49F1.5	IV:4119460-4120398	0.849614	0.0001	0.000553384	yes
Y34F4.1	Y34F4.1	III:1020969-1021876	0.819263	0.0001	0.000553384	yes
K10G9.3	pad-2	III:10279128-10281476	0.816113	0.0001	0.000553384	yes
D1025.8	nspc-17	X:14524757-14525181	0.807973	0.0001	0.000553384	yes
F22F7.8	F22F7.8	V:2120946-2121703	0.784768	0.0001	0.000553384	yes
C05G5.2	C05G5.2	X:14747319-14750390	0.76274	0.0001	0.000553384	yes
C55C2.5	aat-5	I:2571775-2576022	0.753339	0.0001	0.000553384	yes
F13H8.1	F13H8.1	II:6283385-6284727	0.705891	0.0001	0.000553384	yes
F25E5.4	F25E5.4	V:7449352-7451149	0.699167	0.0001	0.000553384	yes
F55A11.7	F55A11.7	V:11776901-11787443	0.687861	0.0001	0.000553384	yes
F14B8.7	otpl-3	X:6921647-6924452	0.683394	0.0001	0.000553384	yes
C25E10.3	srsx-34	V:9036389-9040289	0.672587	0.0001	0.000553384	yes
B0001.1	lin-24	IV:12129503-12137349	0.655979	0.0001	0.000553384	yes
ZK1290.14	ZK1290.14	II:7554091-7554844	0.655774	0.0001	0.000553384	yes
Y48G1C.10	Y48G1C.10	I:81200-84959	0.633219	0.0001	0.000553384	yes
ZC317.7	ZC317.7	V:5468733-5470997	0.608139	0.0001	0.000553384	yes
C16C8.11	C16C8.11	II:3453763-3454680	0.602498	0.0001	0.000553384	yes
M57.1	M57.1	IV:3533640-3539046	0.594689	0.0001	0.000553384	yes
W06H12.1	ztf-6	I:11206921-11211384	0.585016	0.0001	0.000553384	yes
F55G1.15	F55G1.15	IV:7498097-7501265	0.573666	0.0001	0.000553384	yes
Y110A7A.12	spe-5	I:5100765-5103403	0.573321	0.0001	0.000553384	yes
T12F5.5	larp-5	I:3732981-3740479	0.563024	0.0001	0.000553384	yes
F25E2.4	ifd-2	X:813851-815929	0.562824	0.0001	0.000553384	yes
Y111B2A.22	ssl-1	III:12714565-12743929	0.560828	0.0001	0.000553384	yes
T07F8.4	T07F8.4	II:7130484-7132034	0.551318	0.0001	0.000553384	yes
Y65B4BL.4	Y65B4BL.4	I:502954-506250	0.548717	0.0001	0.000553384	yes
R06A4.7	mes-2	II:14383975-14388490	0.535521	0.0001	0.000553384	yes
ZC239.13	ZC239.13	II:3222405-3222827	0.535209	0.0001	0.000553384	yes
D2096.7	D2096.7	IV:8375732-8377630	0.530929	0.0001	0.000553384	yes
ZK54.2	tps-1	X:17467119-17474534	0.523437	0.0001	0.000553384	yes
F18A1.5	rpa-1	II:7664581-7667111	0.518446	0.0001	0.000553384	yes
F25H2.8	ubc-25	I:10562967-10564914	0.516613	0.0001	0.000553384	yes
F56F3.1	ifet-1	III:4472085-4475143	0.512249	0.0001	0.000553384	yes
R06C7.1	wago-1	I:7235383-7238794	0.505517	0.0001	0.000553384	yes
W02D7.6	W02D7.6	V:8299764-8301329	0.505039	0.0001	0.000553384	yes
C01G10.11	unc-76	V:15071755-15082479	0.499005	0.0001	0.000553384	yes
W05H7.1	W05H7.1	X:1450767-1452646	0.497243	0.0001	0.000553384	yes
Y102A5A.1	cand-1	V:16802873-16814563	0.496034	0.0001	0.000553384	yes
F26H9.2	F26H9.2	I:9287446-9294007	0.491515	0.0001	0.000553384	yes
H05C05.2	H05C05.2	III:2962169-2965636	0.489849	0.0001	0.000553384	yes
H03A11.2	H03A11.2	X:15225868-15230621	0.484789	0.0001	0.000553384	yes
F43E2.4	haf-2	II:7353577-7356426	0.484591	0.0001	0.000553384	yes
Y41D4B.19	npp-8	IV:1567896-1595824	0.484163	0.0001	0.000553384	yes
C08B11.8	C08B11.8	II:8040005-8041737	0.479191	0.0001	0.000553384	yes
C50E10.4	sop-2	II:12339943-12344793	0.476394	0.0001	0.000553384	yes
T04A8.16	clp-2	III:4700324-4704054	0.475723	0.0001	0.000553384	yes
T04H1.2	T04H1.2	V:12242317-12245059	0.475464	0.0001	0.000553384	yes
M01A10.1	M01A10.1	I:5563829-5566265	0.461123	0.0001	0.000553384	yes
Y119D3B.11	orc-3	III:1208122-1213651	0.454579	0.0001	0.000553384	yes
R07B5.9	lsy-12	V:9843865-9859963	0.453692	0.0001	0.000553384	yes
T04A11.6	him-6	IV:12490790-12495293	0.452676	0.0001	0.000553384	yes
ZC308.4	ZC308.4	I:6368270-6369598	0.450663	0.0001	0.000553384	yes
F58G11.3	F58G11.3	V:13669346-13671948	0.446659	0.0001	0.000553384	yes
F59B10.1	pqn-47	II:10497363-10502541	0.445382	0.0001	0.000553384	yes
K04G7.1	K04G7.1	III:7162693-7164960	0.444449	0.0001	0.000553384	yes
F52F12.3	mom-4	I:9895691-9900819	0.443775	0.0001	0.000553384	yes
F30A10.6	sac-1	I:9488487-9492623	0.435413	0.0001	0.000553384	yes
C05C8.4	gei-6	V:7226374-7230848	0.433509	0.0001	0.000553384	yes
ZK524.4	ZK524.4	I:7460853-7466424	0.433026	0.0001	0.000553384	yes
C18E9.3	szy-20	II:8966920-8969473	0.432583	0.0001	0.000553384	yes
C18E3.6	cas-2	I:4190141-4193117	0.423613	0.0001	0.000553384	yes
R05D11.9	R05D11.9	I:8593026-8596317	0.420719	0.0001	0.000553384	yes
Y41D4B.13	ced-2	IV:1597315-1601621	0.410314	0.0001	0.000553384	yes
Y73B6BL.5	seu-1	IV:6329577-6333600	0.408798	0.0001	0.000553384	yes
Y54G2A.26	Y54G2A.26	IV:2986083-2995573	0.404842	0.0001	0.000553384	yes
Y76B12C.7	cpsf-1	IV:2008581-2032992	0.404205	0.0001	0.000553384	yes
R74.8	R74.8	III:4206276-4208265	0.394132	0.0001	0.000553384	yes
W04D2.6	W04D2.6	V:12498247-12503744	0.387086	0.0001	0.000553384	yes
C25F9.2	C25F9.2	V:19421470-19426774	4.35685	0.00015	0.000795467	yes
F33H12.5	sri-36	II:2583781-2585593	4.17345	0.00015	0.000795467	yes
W08A12.4	W08A12.4	V:3673915-3676632	3.72759	0.00015	0.000795467	yes
C08E3.4	fbxa-161	II:1606589-1607584	3.62512	0.00015	0.000795467	yes
C29F7.6	jmjd-3.3	X:13436453-13441011	2.87297	0.00015	0.000795467	yes
B0564.4	best-2	IV:13111519-13113082	1.86172	0.00015	0.000795467	yes
K01F9.2	K01F9.2	III:8870098-8877127	1.14696	0.00015	0.000795467	yes
T08E11.7	fbxa-3	II:1818888-1820002	0.849308	0.00015	0.000795467	yes
C01B4.7	C01B4.7	V:2494234-2499001	0.843897	0.00015	0.000795467	yes
T26H5.10	T26H5.10	V:15443331-15443808	0.842955	0.00015	0.000795467	yes
C09H10.5	C09H10.5	II:11100971-11103757	0.831414	0.00015	0.000795467	yes
F11C7.6	F11C7.6	X:17401465-17402607	0.804952	0.00015	0.000795467	yes
ZK177.1	ZK177.1	II:5528138-5529637	0.786806	0.00015	0.000795467	yes
Y43F4B.6	klp-19	III:13299374-13307259	0.769637	0.00015	0.000795467	yes
T12B5.4	fbxa-11	III:950881-952055	0.737805	0.00015	0.000795467	yes
F28B3.1	F28B3.1	I:4942068-4950412	0.730866	0.00015	0.000795467	yes
H11E01.2	H11E01.2	X:1621480-1625288	0.70888	0.00015	0.000795467	yes
Y57A10A.1	Y57A10A.1	II:12133534-12147134	0.700275	0.00015	0.000795467	yes
T19C3.1	best-17	III:607044-609973	0.686907	0.00015	0.000795467	yes
F48A11.1	chs-2	II:203458-211924	0.686762	0.00015	0.000795467	yes
F54C1.2	dom-3	I:5003350-5006029	0.64483	0.00015	0.000795467	yes
B0336.9	swp-1	III:5698435-5705466	0.586331	0.00015	0.000795467	yes
T22H2.5	scrm-1	I:11688683-11690832	0.58229	0.00015	0.000795467	yes
R74.5	asd-1	III:4197282-4204269	0.576155	0.00015	0.000795467	yes
F11C7.5	osm-11	X:17420214-17421759	0.567507	0.00015	0.000795467	yes
ZK418.4	lin-37	III:7070280-7072554	0.558723	0.00015	0.000795467	yes
F56A6.1	sago-2	I:614652-629446	0.550339	0.00015	0.000795467	yes
K10B3.10	spc-1	X:3117454-3127073	0.550196	0.00015	0.000795467	yes
F25F2.2	cdh-4	III:4520364-4536989	0.547419	0.00015	0.000795467	yes
B0524.6	B0524.6	III:1902192-1905640	0.543356	0.00015	0.000795467	yes
Y39G10AR.17	sydn-1	I:2377088-2381851	0.540993	0.00015	0.000795467	yes
F17C11.10	F17C11.10	V:10961832-10965539	0.535407	0.00015	0.000795467	yes
R07G3.1	cdc-42	II:7616449-7617931	0.532685	0.00015	0.000795467	yes
K01A11.4	spe-41	III:3439010-3444207	0.529221	0.00015	0.000795467	yes
Y71H2AM.2	Y71H2AM.2	III:2819281-2824667	0.513983	0.00015	0.000795467	yes
K06B4.12	twk-34	V:15705058-15710501	0.513829	0.00015	0.000795467	yes
Y18D10A.17	car-1	I:12904462-12906358	0.500048	0.00015	0.000795467	yes
T23G11.3	gld-1	I:7695660-7697872	0.490407	0.00015	0.000795467	yes
C36H8.3	flp-9	IV:12754557-12757673	0.488196	0.00015	0.000795467	yes
Y69A2AL.2	Y69A2AL.2	IV:2482256-2484112	0.481766	0.00015	0.000795467	yes
C32A3.1	sel-8	III:3613217-3627142	0.478495	0.00015	0.000795467	yes
Y67D2.2	Y67D2.2	III:1558799-1570117	0.452603	0.00015	0.000795467	yes
Y87G2A.1	Y87G2A.1	I:13514543-13526257	0.450622	0.00015	0.000795467	yes
Y48E1B.14	snx-14	II:13517911-13531220	0.450123	0.00015	0.000795467	yes
F20C5.3	F20C5.3	IV:8753241-8754812	0.439122	0.00015	0.000795467	yes
C14B1.3	C14B1.3	III:3703647-3705054	0.437202	0.00015	0.000795467	yes
C16C10.1	C16C10.1	III:4178723-4181440	0.437095	0.00015	0.000795467	yes
F35C5.5	clec-62	II:12893063-12895100	0.405568	0.00015	0.000795467	yes
ZK177.6	fzy-1	II:5501632-5503906	0.402519	0.00015	0.000795467	yes
T07D4.3	rha-1	II:8878494-8883661	0.395704	0.00015	0.000795467	yes
F55F8.9	F55F8.9	I:5669946-5673354	0.391842	0.00015	0.000795467	yes
T24H7.5	tat-4	II:6234482-6244233	0.385407	0.00015	0.000795467	yes
F54F2.2	zfp-1	III:8792846-8807346	0.378924	0.00015	0.000795467	yes
T10F2.3	ulp-1	III:5165660-5169799	0.373648	0.00015	0.000795467	yes
K07C5.1	arx-2	V:10335265-10338357	0.368413	0.00015	0.000795467	yes
C43G2.2	bicd-1	IV:6565899-6572338	0.356594	0.00015	0.000795467	yes
T21B4.2	col-85	II:12493699-12495106	6.01604	0.0002	0.00102698	yes
Y46C8AL.4	clec-71	IV:3937463-3939924	2.89196	0.0002	0.00102698	yes
F26D11.13	F26D11.13	V:7953353-7954758	2.69872	0.0002	0.00102698	yes
F26F2.1	F26F2.1	V:20559079-20561895	2.40708	0.0002	0.00102698	yes
ZC239.7	gcy-15	II:3192419-3197066	1.75906	0.0002	0.00102698	yes
R06F6.6	ceh-62	II:10805393-10809992	1.54427	0.0002	0.00102698	yes
C46G7.5	C46G7.5	IV:6010351-6011645	1.52969	0.0002	0.00102698	yes
B0511.1	fkb-7	I:10667954-10671016	1.04516	0.0002	0.00102698	yes
F52D1.2	F52D1.2	X:446251-448903	1.03963	0.0002	0.00102698	yes
ZK1248.7	wago-5	II:5812374-5815482	0.919492	0.0002	0.00102698	yes
C50F4.9	C50F4.9	V:9523168-9524201	0.870906	0.0002	0.00102698	yes
K03A1.1	his-40	X:7310109-7310580	0.847009	0.0002	0.00102698	yes
ZC443.5	ugt-18	V:12820264-12822758	0.83263	0.0002	0.00102698	yes
W07A12.7	rhy-1	II:9161378-9165764	0.81899	0.0002	0.00102698	yes
Y57A10A.30	ife-5	II:12280661-12284134	0.653299	0.0002	0.00102698	yes
Y57G11C.5	Y57G11C.5	IV:14761825-14765433	0.646605	0.0002	0.00102698	yes
W01D2.5	osta-3	II:14812566-14814892	0.642952	0.0002	0.00102698	yes
R13D7.2	R13D7.2	V:7409898-7411253	0.596905	0.0002	0.00102698	yes
C24A8.3	pqn-15	X:4303276-4311766	0.588965	0.0002	0.00102698	yes
ZC328.2	ZC328.2	I:6386147-6392524	0.57985	0.0002	0.00102698	yes
Y67D2.1	rep-1	III:1570305-1576649	0.528213	0.0002	0.00102698	yes
Y17G9B.9	Y17G9B.9	IV:4758983-4760428	0.522858	0.0002	0.00102698	yes
K08E7.1	eak-7	IV:12563774-12567228	0.519614	0.0002	0.00102698	yes
R04D3.3	R04D3.3	X:13288912-13290628	0.511502	0.0002	0.00102698	yes
Y6D1A.1	Y6D1A.1	II:11821382-11823618	0.500285	0.0002	0.00102698	yes
C08B11.1	zyg-11	II:8017570-8020759	0.498574	0.0002	0.00102698	yes
F26B1.3	ima-2	I:6315230-6317267	0.497559	0.0002	0.00102698	yes
C10G11.7	C10G11.7	I:6284970-6289340	0.493429	0.0002	0.00102698	yes
T10H10.2	T10H10.2	X:2294749-2298194	0.487716	0.0002	0.00102698	yes
F56D1.7	daz-1	II:5456304-5458616	0.485797	0.0002	0.00102698	yes
F25H2.1	tli-1	I:10536065-10538086	0.476001	0.0002	0.00102698	yes
T08G11.1	T08G11.1	I:8905638-8916807	0.472561	0.0002	0.00102698	yes
C50E3.5	C50E3.5	V:7587995-7594738	0.463605	0.0002	0.00102698	yes
T05F1.4	T05F1.4	I:9631385-9632733	0.46068	0.0002	0.00102698	yes
F49C12.9	F49C12.9	IV:9314809-9316200	0.446857	0.0002	0.00102698	yes
Y54E10BR.8	ztf-23	I:3052048-3059165	0.440737	0.0002	0.00102698	yes
Y54F10AR.1	Y54F10AR.1	III:2573183-2575685	0.440493	0.0002	0.00102698	yes
F14B8.5	F14B8.5	X:6924791-6928704	0.423795	0.0002	0.00102698	yes
K02B12.5	K02B12.5	I:8513918-8526623	0.41948	0.0002	0.00102698	yes
M70.4	M70.4	IV:2253003-2263662	0.416296	0.0002	0.00102698	yes
T18H9.7	tag-232	V:9213753-9217242	0.408711	0.0002	0.00102698	yes
ZK1005.1	pme-5	V:1276415-1285700	0.401634	0.0002	0.00102698	yes
W04A8.7	taf-1	I:13861471-13887653	0.389373	0.0002	0.00102698	yes
C02F5.7	C02F5.7	III:8229724-8232561	0.382355	0.0002	0.00102698	yes
Y44E3B.2	tyr-5	I:3259870-3264254	1.25173	0.00025	0.00125125	yes
C18H9.8	ift-74	II:6679544-6682971	1.16443	0.00025	0.00125125	yes
T23B3.6	T23B3.6	I:6706765-6708919	1.14371	0.00025	0.00125125	yes
F53B2.6	ham-1	IV:12542033-12545724	0.996426	0.00025	0.00125125	yes
F59H6.3	F59H6.3	II:2017795-2018860	0.89883	0.00025	0.00125125	yes
K03H4.2	K03H4.2	V:13152893-13154024	0.831698	0.00025	0.00125125	yes
Y43F8B.24	Y43F8B.24	V:19457561-19458695	0.66732	0.00025	0.00125125	yes
C49A9.3	C49A9.3	IV:6219603-6224976	0.617825	0.00025	0.00125125	yes
T03G11.1	pqn-62	X:5196123-5204242	0.568859	0.00025	0.00125125	yes
Y51H7C.3	Y51H7C.3	II:1438496-1439698	0.559937	0.00025	0.00125125	yes
M02B7.4	hpo-16	IV:3801601-3803409	0.549459	0.00025	0.00125125	yes
T21E12.4	dhc-1	I:4386786-4404585	0.509859	0.00025	0.00125125	yes
Y56A3A.27	top-3	III:11949905-11960184	0.508013	0.00025	0.00125125	yes
F57C2.6	spat-1	II:14528753-14533515	0.504366	0.00025	0.00125125	yes
D1025.6	nspc-16	X:14523574-14523997	0.504288	0.00025	0.00125125	yes
Y116A8C.36	itsn-1	IV:17119683-17126266	0.495538	0.00025	0.00125125	yes
F14D2.4	bath-29	II:3350249-3358981	0.483582	0.00025	0.00125125	yes
Y57E12AL.5	mdt-6	V:7058545-7059619	0.476812	0.00025	0.00125125	yes
C10C6.1	kin-4	IV:11425741-11447065	0.469037	0.00025	0.00125125	yes
K10B4.3	K10B4.3	II:111643-121219	0.464768	0.00025	0.00125125	yes
T09E8.1	noca-1	V:13155298-13176091	0.462674	0.00025	0.00125125	yes
K03B4.2	K03B4.2	V:4687106-4689235	0.461107	0.00025	0.00125125	yes
K01B6.1	fozi-1	III:9286050-9297394	0.453959	0.00025	0.00125125	yes
ZC395.8	ztf-8	III:5267808-5273474	0.451862	0.00025	0.00125125	yes
B0304.2	B0304.2	II:4523614-4524592	0.451464	0.00025	0.00125125	yes
C25G4.2	C25G4.2	IV:12443194-12444046	0.432787	0.00025	0.00125125	yes
Y50C1A.1	otub-2	I:398890-412510	0.422203	0.00025	0.00125125	yes
F08F8.10	F08F8.10	III:7354191-7357393	0.418027	0.00025	0.00125125	yes
F37A4.9	bath-41	III:6718695-6722260	0.412772	0.00025	0.00125125	yes
T14G10.6	tsp-12	IV:10149162-10150604	0.412114	0.00025	0.00125125	yes
R12B2.4	him-10	III:5803259-5805250	0.409478	0.00025	0.00125125	yes
F22G12.5	F22G12.5	I:13162498-13182808	0.404046	0.00025	0.00125125	yes
F58G11.5	tag-65	V:13675987-13678599	0.396698	0.00025	0.00125125	yes
C41H7.6	C41H7.6	II:3000824-3002411	0.386194	0.00025	0.00125125	yes
C49C3.9	C49C3.9	IV:17339655-17342314	0.386133	0.00025	0.00125125	yes
M163.1	M163.1	X:14502497-14503913	0.383611	0.00025	0.00125125	yes
C09G9.1	C09G9.1	IV:8862608-8865490	0.374808	0.00025	0.00125125	yes
C09H6.1	spr-4	I:8103600-8109227	0.363243	0.00025	0.00125125	yes
C36B1.8	gls-1	I:8737071-8742564	0.35755	0.00025	0.00125125	yes
C27B7.8	rap-1	IV:8916251-8918890	0.355167	0.00025	0.00125125	yes
Y75B8A.39	Y75B8A.39	III:12313286-12314403	4.76681	0.0003	0.00147253	yes
F56A3.5	bro-1	I:5186942-5188616	2.56454	0.0003	0.00147253	yes
K08D9.6	K08D9.6	V:3231397-3234987	1.89955	0.0003	0.00147253	yes
C03C11.2	fog-3	I:10016777-10018115	1.39134	0.0003	0.00147253	yes
T24E12.1	T24E12.1	II:3785554-3786676	1.35386	0.0003	0.00147253	yes
F54D10.1	skr-15	II:3824146-3824780	1.23358	0.0003	0.00147253	yes
Y54E10A.4	fog-1	I:3211045-3222950	0.880337	0.0003	0.00147253	yes
K01G5.3	K01G5.3	III:10750465-10751894	0.836934	0.0003	0.00147253	yes
F14H3.5	F14H3.5	V:16055814-16057037	0.824045	0.0003	0.00147253	yes
C25H3.5	flp-27	II:5680988-5682669	0.748264	0.0003	0.00147253	yes
W03F9.2	W03F9.2	V:127000-128009	0.647238	0.0003	0.00147253	yes
K04C2.4	brd-1	III:6885201-6889523	0.585996	0.0003	0.00147253	yes
H01A20.1	nhr-3	X:14558501-14561690	0.581975	0.0003	0.00147253	yes
F22D3.1	ceh-38	II:6951639-6965687	0.556741	0.0003	0.00147253	yes
C26B2.3	nhr-31	IV:8022856-8029513	0.530602	0.0003	0.00147253	yes
Y111B2A.24	Y111B2A.24	III:12699498-12710560	0.495949	0.0003	0.00147253	yes
C50F4.1	C50F4.1	V:9526732-9529250	0.48467	0.0003	0.00147253	yes
C48A7.2	pitr-1	IV:7393220-7397110	0.46615	0.0003	0.00147253	yes
F35H8.3	zfp-2	II:9557645-9559514	0.466085	0.0003	0.00147253	yes
C25H3.11	C25H3.11	II:5684478-5689030	0.464226	0.0003	0.00147253	yes
C50C3.7	cil-1	III:8159156-8161338	0.460232	0.0003	0.00147253	yes
C35C5.1	sdc-2	X:11522712-11533450	0.460013	0.0003	0.00147253	yes
F40F11.2	mig-38	IV:11594324-11601787	0.450655	0.0003	0.00147253	yes
F52D2.13	linc-6	X:1982709-1982935	0.440106	0.0003	0.00147253	yes
F54D1.6	F54D1.6	IV:11287810-11294913	0.439291	0.0003	0.00147253	yes
Y51H1A.4	ing-3	II:13876033-13882587	0.431326	0.0003	0.00147253	yes
W02A2.6	rec-8	IV:13349119-13353193	0.426447	0.0003	0.00147253	yes
C06B8.7	C06B8.7	V:15498742-15511421	0.425995	0.0003	0.00147253	yes
C25F9.4	C25F9.4	V:19411132-19413881	0.408139	0.0003	0.00147253	yes
F40F8.7	pqm-1	II:11142750-11152600	0.407979	0.0003	0.00147253	yes
C10G8.5	ncx-2	V:5303686-5311246	0.397419	0.0003	0.00147253	yes
F52C9.7	mog-3	III:5308599-5311140	0.396536	0.0003	0.00147253	yes
W05F2.4	W05F2.4	I:3374779-3402866	0.392061	0.0003	0.00147253	yes
ZK856.12	hpo-40	V:10212948-10216711	0.381136	0.0003	0.00147253	yes
T02G5.13	mmaa-1	II:7099583-7101165	0.375547	0.0003	0.00147253	yes
F59E12.11	F59E12.11	II:5647982-5649470	0.3745	0.0003	0.00147253	yes
Y92H12A.5	Y92H12A.5	I:1491339-1514409	0.363976	0.0003	0.00147253	yes
W04G5.2	rab-11.2	I:11633001-11633732	6.39018	0.00035	0.00169051	yes
ZK666.7	clec-61	II:10488727-10490514	2.7774	0.00035	0.00169051	yes
F39H12.4	igcm-1	X:845729-851507	0.789921	0.00035	0.00169051	yes
ZK418.13	ZK418.13	III:7074249-7076349	0.756713	0.00035	0.00169051	yes
C01G6.3	C01G6.3	II:9269891-9273044	0.709842	0.00035	0.00169051	yes
F55E10.7	npr-28	X:8348536-8351059	0.619591	0.00035	0.00169051	yes
F29C12.3	rict-1	II:13096008-13116801	0.572987	0.00035	0.00169051	yes
F42F12.6	nspc-13	X:12357507-12357919	0.559767	0.00035	0.00169051	yes
K11G12.6	K11G12.6	X:6725780-6729657	0.509241	0.00035	0.00169051	yes
Y53G8B.2	Y53G8B.2	III:3101229-3103957	0.477711	0.00035	0.00169051	yes
F33H1.4	F33H1.4	II:10174647-10180187	0.464707	0.00035	0.00169051	yes
W08G11.3	W08G11.3	V:16367680-16372097	0.462098	0.00035	0.00169051	yes
C23H4.1	cab-1	X:12199654-12213049	0.460545	0.00035	0.00169051	yes
C08B11.2	hda-2	II:8020778-8022561	0.418398	0.00035	0.00169051	yes
F08F8.9	F08F8.9	III:7349288-7354090	0.401221	0.00035	0.00169051	yes
F59A3.2	F59A3.2	I:5512047-5514557	0.399723	0.00035	0.00169051	yes
Y50E8A.4	unc-61	V:14731094-14734237	0.378708	0.00035	0.00169051	yes
M05B5.2	M05B5.2	I:7172463-7174136	0.377977	0.00035	0.00169051	yes
Y67H2A.6	csn-6	IV:13300825-13303691	0.374536	0.00035	0.00169051	yes
T19C3.8	fem-2	III:632023-634626	0.363959	0.00035	0.00169051	yes
C08B6.7	hpo-22	V:10130467-10134150	0.35561	0.00035	0.00169051	yes
M02B1.3	M02B1.3	IV:12836507-12840674	0.354083	0.00035	0.00169051	yes
F53H2.1	F53H2.1	V:20384768-20393402	2.14588	0.0004	0.00190107	yes
T08B6.2	T08B6.2	IV:4894371-4897105	2.02629	0.0004	0.00190107	yes
R07B5.3	sru-40	V:9832430-9834000	1.19704	0.0004	0.00190107	yes
F40F12.9	F40F12.9	III:9912795-9914075	1.19028	0.0004	0.00190107	yes
F10D7.3	F10D7.3	X:17372313-17374877	1.01335	0.0004	0.00190107	yes
AC8.9	AC8.9	X:232874-233777	0.772381	0.0004	0.00190107	yes
W09G12.9	W09G12.9	IV:1216626-1218524	0.682934	0.0004	0.00190107	yes
R13H4.4	hmp-1	V:11845876-11852165	0.666385	0.0004	0.00190107	yes
T04F3.2	T04F3.2	V:11757667-11758592	0.665622	0.0004	0.00190107	yes
T03F7.1	snf-11	V:11305069-11308446	0.592113	0.0004	0.00190107	yes
C55B6.1	C55B6.1	X:7200369-7204016	0.57168	0.0004	0.00190107	yes
F02E9.4	sin-3	I:8416831-8426084	0.553098	0.0004	0.00190107	yes
K06G5.1	K06G5.1	X:14214938-14219089	0.507636	0.0004	0.00190107	yes
F20C5.2	klp-11	IV:8755039-8762057	0.507522	0.0004	0.00190107	yes
C07A9.3	tlk-1	III:9699880-9713928	0.502952	0.0004	0.00190107	yes
ZK1248.3	ehs-1	II:5820709-5827443	0.500737	0.0004	0.00190107	yes
F45E12.2	brf-1	II:7305857-7310148	0.499458	0.0004	0.00190107	yes
C39F7.5	C39F7.5	V:1264772-1270104	0.494379	0.0004	0.00190107	yes
F59A2.1	npp-9	III:3397742-3404479	0.462941	0.0004	0.00190107	yes
M01H9.3	M01H9.3	IV:4468501-4477061	0.460883	0.0004	0.00190107	yes
ZK688.5	ZK688.5	III:7885084-7891615	0.459556	0.0004	0.00190107	yes
T19B4.2	npp-7	I:5691837-5697450	0.452949	0.0004	0.00190107	yes
C33A12.19	C33A12.19	IV:9516996-9518927	0.42742	0.0004	0.00190107	yes
F33H1.3	F33H1.3	II:10172921-10174346	0.417458	0.0004	0.00190107	yes
T05A7.4	hmg-11	II:4672797-4673747	0.406348	0.0004	0.00190107	yes
F23B12.8	bmk-1	V:14453302-14456916	0.382967	0.0004	0.00190107	yes
Y71G10AR.4	Y71G10AR.4	IV:2198996-2204545	0.377148	0.0004	0.00190107	yes
R06F6.8	R06F6.8	II:10812946-10819978	0.369151	0.0004	0.00190107	yes
W03F8.5	lam-1	IV:5173279-5183218	0.368307	0.0004	0.00190107	yes
F58B3.6	F58B3.6	IV:11636645-11638209	0.365581	0.0004	0.00190107	yes
C07H6.4	C07H6.4	III:7499708-7503246	0.346977	0.0004	0.00190107	yes
Y26D4A.3	Y26D4A.3	I:13072066-13073062	3.29527	0.00045	0.00211301	yes
F38A1.4	clec-167	IV:1253338-1255732	2.33005	0.00045	0.00211301	yes
ZK402.1	ZK402.1	X:1404270-1406101	1.52292	0.00045	0.00211301	yes
Y47G7B.2	Y47G7B.2	II:2705920-2707982	1.10946	0.00045	0.00211301	yes
F28E10.5	F28E10.5	IV:4594056-4594897	1.02602	0.00045	0.00211301	yes
C18E3.7	ppw-1	I:4185059-4189930	0.680808	0.00045	0.00211301	yes
C53B7.1	rig-3	X:6853617-6860925	0.675872	0.00045	0.00211301	yes
ZC416.8	unc-17	IV:3613786-3624697	0.631102	0.00045	0.00211301	yes
Y57G11C.36	Y57G11C.36	IV:14769566-14773535	0.534051	0.00045	0.00211301	yes
Y37E11B.2	Y37E11B.2	IV:3578445-3579396	0.528841	0.00045	0.00211301	yes
F36F12.8	ztf-28	V:2090139-2095113	0.526988	0.00045	0.00211301	yes
Y65B4BR.1	Y65B4BR.1	I:562735-565181	0.502898	0.00045	0.00211301	yes
R13H8.1	daf-16	I:10750342-10776700	0.455145	0.00045	0.00211301	yes
B0403.5	B0403.5	X:7057807-7061682	0.445168	0.00045	0.00211301	yes
Y54E2A.4	Y54E2A.4	II:14754668-14778137	0.436076	0.00045	0.00211301	yes
C06A5.6	C06A5.6	I:5978689-5985869	0.425082	0.00045	0.00211301	yes
C04G6.4	C04G6.4	II:5081494-5083441	0.408847	0.00045	0.00211301	yes
F54A3.6	F54A3.6	II:2225818-2232470	0.407964	0.00045	0.00211301	yes
F37A4.1	F37A4.1	III:6723386-6725711	0.391323	0.00045	0.00211301	yes
Y51F10.10	Y51F10.10	I:1950597-1958511	0.389408	0.00045	0.00211301	yes
F35G12.12	F35G12.12	III:4581789-4583895	0.388531	0.00045	0.00211301	yes
C51F7.1	frm-7	V:12302483-12306972	0.327453	0.00045	0.00211301	yes
K12D12.3	col-84	II:11865522-11874714	5.53158	0.0005	0.00230524	yes
B0284.2	B0284.2	III:4381738-4384141	4.08992	0.0005	0.00230524	yes
T26H5.8	T26H5.8	V:15427160-15432566	1.90259	0.0005	0.00230524	yes
Y34F4.6	Y34F4.6	III:1008453-1009913	1.76106	0.0005	0.00230524	yes
K08D10.9	K08D10.9	IV:4158190-4161789	1.31822	0.0005	0.00230524	yes
Y40H4A.1	gar-3	V:14564751-14579719	0.834221	0.0005	0.00230524	yes
K03A1.6	his-38	X:7309563-7309889	0.790673	0.0005	0.00230524	yes
C45B11.2	C45B11.2	V:11042816-11043855	0.74731	0.0005	0.00230524	yes
Y68A4A.13	Y68A4A.13	V:17118153-17252309	0.718894	0.0005	0.00230524	yes
Y110A7A.10	aap-1	I:5107840-5113752	0.697651	0.0005	0.00230524	yes
Y48E1B.9	clec-146	II:13590558-13593797	0.657907	0.0005	0.00230524	yes
F52B11.5	F52B11.5	IV:14101989-14103155	0.637875	0.0005	0.00230524	yes
C09F9.3	glna-1	II:14720551-14733524	0.582719	0.0005	0.00230524	yes
Y43E12A.3	Y43E12A.3	IV:10987905-10989222	0.551227	0.0005	0.00230524	yes
F25H8.7	spe-29	IV:9933909-9934629	0.510761	0.0005	0.00230524	yes
Y40D12A.1	Y40D12A.1	III:6615413-6620049	0.496923	0.0005	0.00230524	yes
F55A3.7	F55A3.7	I:10785467-10787863	0.480002	0.0005	0.00230524	yes
R05H10.6	cdh-7	II:14843217-14850834	0.476988	0.0005	0.00230524	yes
F58F9.3	F58F9.3	IV:6233252-6235607	0.473863	0.0005	0.00230524	yes
Y48G1A.2	Y48G1A.2	I:343249-348364	0.471846	0.0005	0.00230524	yes
F53H1.4	F53H1.4	IV:1310163-1328239	0.47009	0.0005	0.00230524	yes
K07H8.1	K07H8.1	IV:8294689-8299842	0.469254	0.0005	0.00230524	yes
Y43E12A.1	cyb-2.1	IV:10985984-10987426	0.45993	0.0005	0.00230524	yes
Y37E11AM.2	Y37E11AM.2	IV:3722887-3725461	0.451536	0.0005	0.00230524	yes
C43E11.11	cogc-5	I:4249481-4253169	0.451521	0.0005	0.00230524	yes
Y105E8A.14	Y105E8A.14	I:14466241-14468211	0.447909	0.0005	0.00230524	yes
F31C3.3	F31C3.3	I:15041431-15050702	0.430681	0.0005	0.00230524	yes
Y48E1C.3	tbc-15	II:13437597-13441406	0.413133	0.0005	0.00230524	yes
M01E11.3	M01E11.3	I:5573206-5576747	0.411609	0.0005	0.00230524	yes
F56F10.4	lgl-1	X:864929-871079	0.408754	0.0005	0.00230524	yes
T07G12.10	zim-2	IV:10555648-10558221	0.400674	0.0005	0.00230524	yes
C56C10.11	C56C10.11	II:6598341-6601119	0.369727	0.0005	0.00230524	yes
F13E9.1	F13E9.1	IV:10864328-10873608	0.367714	0.0005	0.00230524	yes
T12D8.1	set-16	III:13643917-13656785	0.362045	0.0005	0.00230524	yes
F23C8.4	ubxn-1	I:2434003-2435709	0.361787	0.0005	0.00230524	yes
M04D5.3	M04D5.3	I:11339777-11341611	0.357987	0.0005	0.00230524	yes
F23B2.10	F23B2.10	IV:9152818-9154320	3.09944	0.00055	0.0025062	yes
K10G4.5	K10G4.5	V:17298340-17302490	1.60432	0.00055	0.0025062	yes
C13D9.1	srr-6	V:5012993-5015212	0.823757	0.00055	0.0025062	yes
T04F8.7	T04F8.7	X:11677508-11680930	0.677466	0.00055	0.0025062	yes
Y116A8C.16	rom-4	IV:16995776-17014946	0.644905	0.00055	0.0025062	yes
Y10G11A.90	Y10G11A.90	IV:16417117-16417416	0.596443	0.00055	0.0025062	yes
B0495.10	cpna-5	II:7711870-7718591	0.592442	0.00055	0.0025062	yes
R08E3.1	R08E3.1	X:4825002-4853065	0.583311	0.00055	0.0025062	yes
T02B11.4	T02B11.4	V:869070-871131	0.56063	0.00055	0.0025062	yes
Y54G2A.22	fbxc-45	IV:2919827-2922229	0.537066	0.00055	0.0025062	yes
Y110A2AL.12	hpo-20	II:2878910-2884896	0.488654	0.00055	0.0025062	yes
F45D3.2	F45D3.2	V:12541039-12542951	0.48242	0.00055	0.0025062	yes
Y54E10A.9	vbh-1	I:3158513-3162376	0.465926	0.00055	0.0025062	yes
C16A3.7	nfx-1	III:6375378-6379177	0.42252	0.00055	0.0025062	yes
F20D12.2	F20D12.2	IV:7948673-7955898	0.407405	0.00055	0.0025062	yes
F33D11.9	hpo-3	I:5857548-5862557	0.397193	0.00055	0.0025062	yes
C14B1.4	wdr-5.1	III:3705264-3706785	0.376862	0.00055	0.0025062	yes
C31C9.2	C31C9.2	II:13636982-13638485	0.361401	0.00055	0.0025062	yes
F13B12.6	F13B12.6	IV:10414071-10417888	0.361347	0.00055	0.0025062	yes
D1037.4	rab-8	I:3682892-3684118	0.360357	0.00055	0.0025062	yes
H38K22.1	evl-14	III:4302835-4313124	0.347809	0.00055	0.0025062	yes
Y11D7A.7	Y11D7A.7	IV:9249528-9250470	0.346764	0.00055	0.0025062	yes
T16A1.1	math-42	II:2098870-2104149	0.73754	0.0006	0.00270025	yes
W09D6.1	W09D6.1	III:11068857-11072981	0.660431	0.0006	0.00270025	yes
F18C5.2	wrn-1	II:6554976-6561460	0.656988	0.0006	0.00270025	yes
C06A1.12	C06A1.12	II:10574650-10574840	0.64084	0.0006	0.00270025	yes
F53F4.12	F53F4.12	V:13626030-13627491	0.449568	0.0006	0.00270025	yes
R04F11.3	R04F11.3	V:12314999-12317182	0.432052	0.0006	0.00270025	yes
F52G2.2	rsd-2	IV:13521969-13540265	0.431485	0.0006	0.00270025	yes
ZK520.4	cul-2	III:13687198-13692588	0.424953	0.0006	0.00270025	yes
T19B10.7	ima-1	V:11239674-11241780	0.42375	0.0006	0.00270025	yes
Y20F4.3	gap-3	I:1988722-2010479	0.410886	0.0006	0.00270025	yes
F22E12.4	egl-9	V:10468410-10476952	0.399947	0.0006	0.00270025	yes
F37D6.2	F37D6.2	I:10474852-10478129	0.391878	0.0006	0.00270025	yes
R05F9.1	btbd-10	II:4905010-4914215	0.38403	0.0006	0.00270025	yes
D1025.4	nspc-20	X:14529784-14530209	0.382039	0.0006	0.00270025	yes
C26E6.8	ula-1	III:4918275-4920321	0.369839	0.0006	0.00270025	yes
T09A5.10	lin-5	II:7860592-7863563	0.356499	0.0006	0.00270025	yes
C49A9.9	C49A9.9	IV:6217371-6219519	0.354301	0.0006	0.00270025	yes
F43C1.2	mpk-1	III:4216769-4228094	0.341463	0.0006	0.00270025	yes
T27F6.8	T27F6.8	I:12497439-12504938	1.00917	0.00065	0.002896	yes
C27D8.4	C27D8.4	IV:12704108-12711746	0.57675	0.00065	0.002896	yes
F38B7.2	F38B7.2	V:11543933-11545291	0.525158	0.00065	0.002896	yes
F55A3.3	F55A3.3	I:10789127-10793147	0.451461	0.00065	0.002896	yes
Y54G11A.1	Y54G11A.1	II:14256349-14269153	0.418329	0.00065	0.002896	yes
ZK616.5	ZK616.5	IV:5392171-5393435	0.405753	0.00065	0.002896	yes
K04C2.3	K04C2.3	III:6873047-6873707	0.393257	0.00065	0.002896	yes
Y47G6A.1	inx-21	I:3611908-3618318	0.391196	0.00065	0.002896	yes
C23H3.3	C23H3.3	II:57669-60080	0.378256	0.00065	0.002896	yes
Y71G12B.9	lin-65	I:1755328-1766467	0.362597	0.00065	0.002896	yes
K03B8.7	grl-3	V:11411510-11412769	4.11849	0.0007	0.00308871	yes
C15H11.16	C15H11.16	V:14409077-14411895	2.18332	0.0007	0.00308871	yes
Y82E9BL.4	fbxa-25	III:1347733-1349420	1.16785	0.0007	0.00308871	yes
ZK867.1	syd-9	X:7218108-7226045	0.712371	0.0007	0.00308871	yes
B0035.8	his-48	IV:11324718-11325222	0.691973	0.0007	0.00308871	yes
T03F1.7	T03F1.7	I:3853834-3859294	0.526689	0.0007	0.00308871	yes
C39F7.2	trim-9	V:1223896-1235445	0.461772	0.0007	0.00308871	yes
Y37A1A.2	Y37A1A.2	IV:13905989-13912297	0.452702	0.0007	0.00308871	yes
K01A2.10	K01A2.10	II:321441-323098	0.443408	0.0007	0.00308871	yes
H40L08.1	H40L08.1	X:15080778-15084086	0.443026	0.0007	0.00308871	yes
Y40C5A.1	Y40C5A.1	IV:7327735-7329108	0.390527	0.0007	0.00308871	yes
ZK632.1	mcm-6	III:9794366-9798645	0.388107	0.0007	0.00308871	yes
T12E12.2	cec-6	IV:5544859-5548463	0.378316	0.0007	0.00308871	yes
F57B1.2	sun-1	V:13191701-13193538	0.369199	0.0007	0.00308871	yes
C24B5.2	spas-1	V:9175797-9178001	0.364385	0.0007	0.00308871	yes
Y55F3AL.1	plx-1	IV:959451-984392	0.357702	0.0007	0.00308871	yes
R06C7.9	ztf-15	I:7255508-7258700	0.35753	0.0007	0.00308871	yes
T08B6.4	T08B6.4	IV:4905680-4908489	0.343575	0.0007	0.00308871	yes
C44B12.6	C44B12.6	IV:1129130-1132683	1.53842	0.00075	0.00327954	yes
T10C6.7	T10C6.7	V:16027500-16031667	1.43922	0.00075	0.00327954	yes
Y38H6C.9	Y38H6C.9	V:20520253-20522284	0.919542	0.00075	0.00327954	yes
F31F6.6	nac-1	X:14895144-14898441	0.733168	0.00075	0.00327954	yes
M05B5.5	hlh-2	I:7190847-7193916	0.619499	0.00075	0.00327954	yes
Y40B10A.2	comt-3	V:2057628-2066844	0.547505	0.00075	0.00327954	yes
K12D12.2	npp-3	II:11865522-11874714	0.497824	0.00075	0.00327954	yes
E01A2.6	E01A2.6	I:4137212-4139023	0.446836	0.00075	0.00327954	yes
F26F2.7	F26F2.7	V:20580995-20590340	0.40899	0.00075	0.00327954	yes
F40E3.2	mage-1	I:2642721-2643771	0.383928	0.00075	0.00327954	yes
Y6D11A.1	exos-4.2	III:860197-861299	0.370356	0.00075	0.00327954	yes
B0207.4	air-2	I:5937476-5938885	0.36144	0.00075	0.00327954	yes
Y51H4A.12	set-26	IV:16647124-16655833	0.354856	0.00075	0.00327954	yes
F17C11.11	F17C11.11	V:10937632-10938840	0.348971	0.00075	0.00327954	yes
T03D8.3	sbt-1	V:20825680-20828886	0.339063	0.00075	0.00327954	yes
Y6E2A.4	Y6E2A.4	V:15712205-15715644	2.05209	0.0008	0.00346414	yes
F26A1.2	fkh-5	III:4844661-4846546	1.89208	0.0008	0.00346414	yes
B0213.16	cyp-34A10	V:3970711-3973001	1.05905	0.0008	0.00346414	yes
Y48A6C.1	Y48A6C.1	III:11101267-11107206	0.635823	0.0008	0.00346414	yes
R06C7.2	R06C7.2	I:7233392-7234782	0.565701	0.0008	0.00346414	yes
M01G5.6	ave-1	III:1495438-1496027	0.476856	0.0008	0.00346414	yes
T05A6.1	cki-1	II:7811239-7812103	0.450555	0.0008	0.00346414	yes
F22D6.3	nars-1	I:7088021-7090071	0.446708	0.0008	0.00346414	yes
K12D12.5	K12D12.5	II:11861037-11865457	0.440507	0.0008	0.00346414	yes
F36A2.13	F36A2.13	I:8828043-8838719	0.438126	0.0008	0.00346414	yes
F25C8.3	unc-80	V:20879853-20898907	0.401379	0.0008	0.00346414	yes
C08B11.5	sap-49	II:8034344-8035769	0.367109	0.0008	0.00346414	yes
K03E6.7	K03E6.7	X:1084221-1088150	0.349978	0.0008	0.00346414	yes
F18A1.7	F18A1.7	II:7662702-7663756	0.335168	0.0008	0.00346414	yes
B0507.7	B0507.7	V:8756489-8758720	2.51234	0.00085	0.00365498	yes
F59B1.10	F59B1.10	V:3644744-3647954	1.88821	0.00085	0.00365498	yes
Y48G1BL.6	Y48G1BL.6	I:221041-221575	0.807302	0.00085	0.00365498	yes
C03G5.10	nspc-3	X:8537107-8537513	0.652774	0.00085	0.00365498	yes
F57C9.2	clec-90	I:4844907-4847336	0.549147	0.00085	0.00365498	yes
F33H1.1	daf-19	II:10157536-10169321	0.534618	0.00085	0.00365498	yes
F21H11.2	sax-2	III:5109700-5130675	0.490097	0.00085	0.00365498	yes
T12C9.7	T12C9.7	II:4458258-4460402	0.459262	0.00085	0.00365498	yes
Y73F8A.24	Y73F8A.24	IV:15445379-15453187	0.423525	0.00085	0.00365498	yes
R10F2.1	cdh-1	III:2910969-2935606	0.400718	0.00085	0.00365498	yes
K08F4.1	K08F4.1	IV:10119459-10126675	0.381167	0.00085	0.00365498	yes
M01F1.4	M01F1.4	III:3505642-3510033	0.369118	0.00085	0.00365498	yes
F25B4.5	F25B4.5	V:5678597-5682633	0.344627	0.00085	0.00365498	yes
C51E3.7	egl-3	V:10169176-10173755	0.322674	0.00085	0.00365498	yes
F46C5.14	linc-72	II:8819811-8820154	1.44573	0.0009	0.00383601	yes
ZK250.8	math-50	II:1956049-1958255	0.999585	0.0009	0.00383601	yes
C27C12.3	C27C12.3	X:14863608-14865844	0.74154	0.0009	0.00383601	yes
H04M03.3	H04M03.3	IV:5891571-5893329	0.64862	0.0009	0.00383601	yes
E03D2.2	nlp-9	V:4219642-4222184	0.54716	0.0009	0.00383601	yes
F14D2.13	bath-28	II:3343683-3344967	0.489318	0.0009	0.00383601	yes
Y59A8A.3	tcc-1	V:17845743-17855991	0.435612	0.0009	0.00383601	yes
K08F8.1	mak-1	II:8743724-8747234	0.41195	0.0009	0.00383601	yes
C26E6.3	ntl-9	III:4944512-4946300	0.403829	0.0009	0.00383601	yes
F57A10.3	haf-3	V:15760447-15766176	0.36311	0.0009	0.00383601	yes
Y44E3A.4	Y44E3A.4	I:3320920-3330673	0.356099	0.0009	0.00383601	yes
C42C1.4	C42C1.4	IV:12270488-12275999	0.347118	0.0009	0.00383601	yes
F09B12.6	flr-4	X:15089396-15093585	0.962967	0.00095	0.00401495	yes
B0238.9	B0238.9	V:5274073-5278306	0.779258	0.00095	0.00401495	yes
T27D12.4	pes-5	II:11827998-11830020	0.677566	0.00095	0.00401495	yes
C27F2.7	C27F2.7	III:4980520-4984474	0.67228	0.00095	0.00401495	yes
K11G9.5	K11G9.5	V:6685807-6688547	0.647254	0.00095	0.00401495	yes
K05F6.11	poml-4	II:1540927-1542718	0.576326	0.00095	0.00401495	yes
R07E4.5	R07E4.5	X:5949523-5953174	0.527817	0.00095	0.00401495	yes
ZK617.1	unc-22	IV:11970533-12011007	0.517787	0.00095	0.00401495	yes
W05F2.7	W05F2.7	I:3352462-3359433	0.513701	0.00095	0.00401495	yes
Y43F4B.3	set-25	III:13277260-13293085	0.479715	0.00095	0.00401495	yes
F47B8.2	F47B8.2	V:14315859-14316624	0.476264	0.00095	0.00401495	yes
F01F1.4	rabn-5	III:5864545-5868501	0.464241	0.00095	0.00401495	yes
ZC8.3	set-30	X:4999269-5003516	0.400446	0.00095	0.00401495	yes
C14B1.5	dph-1	III:3706883-3709222	0.383133	0.00095	0.00401495	yes
W10C8.2	pop-1	I:2823467-2830293	0.364271	0.00095	0.00401495	yes
F25B5.6	F25B5.6	III:5946216-5948711	0.344659	0.00095	0.00401495	yes
W09C5.2	unc-59	I:13629224-13633496	0.343967	0.00095	0.00401495	yes
C32E8.3	C32E8.3	I:3786593-3787495	0.332893	0.00095	0.00401495	yes
F41E6.14	oac-29	V:8631891-8634835	0.9346	0.001	0.00420189	yes
F38E11.1	hsp-12.3	IV:9444787-9445324	0.63287	0.001	0.00420189	yes
D2021.1	utx-1	X:8557150-8563238	0.556086	0.001	0.00420189	yes
C28G1.1	ubc-23	X:8844285-8846275	0.506317	0.001	0.00420189	yes
F56B3.1	col-103	IV:762411-763678	0.449258	0.001	0.00420189	yes
H31G24.4	cyb-2.2	I:4114733-4116369	0.423891	0.001	0.00420189	yes
E01G4.1	tbc-14	II:13443184-13447595	0.422905	0.001	0.00420189	yes
Y18D10A.13	pad-1	I:12878594-12902804	0.421125	0.001	0.00420189	yes
Y54E5A.1	ttm-5	I:14688671-14691723	0.395667	0.001	0.00420189	yes
Y48G8AL.6	smg-2	I:1176472-1189651	0.328794	0.001	0.00420189	yes
F53C3.13	F53C3.13	II:3920594-3927988	0.326663	0.001	0.00420189	yes
F16B4.6	F16B4.6	V:1587205-1587936	2.83074	0.00105	0.00439011	yes
T07D10.6	flp-33	I:12624248-12625238	1.33121	0.00105	0.00439011	yes
K08F4.11	gst-3	IV:10139379-10140243	1.0699	0.00105	0.00439011	yes
Y75B8A.17	gmn-1	III:12224632-12225333	0.528947	0.00105	0.00439011	yes
T09F3.5	T09F3.5	II:10396877-10399321	0.447418	0.00105	0.00439011	yes
T28H10.3	T28H10.3	V:12513020-12517205	0.440544	0.00105	0.00439011	yes
C04H5.6	mog-4	II:14552504-14561596	0.370153	0.00105	0.00439011	yes
Y39A1B.3	dpy-28	III:10763146-10777342	0.350634	0.00105	0.00439011	yes
F37D6.1	mus-101	I:10479300-10484969	0.340371	0.00105	0.00439011	yes
ZC487.4	grl-9	V:6730280-6731865	5.16116	0.0011	0.00456463	yes
C28G1.2	C28G1.2	X:8836643-8837860	2.32115	0.0011	0.00456463	yes
T13H5.6	T13H5.6	II:8525684-8531222	0.866272	0.0011	0.00456463	yes
Y48E1B.8	Y48E1B.8	II:13585726-13590532	0.804053	0.0011	0.00456463	yes
ZK783.1	fbn-1	III:7625375-7643103	0.653708	0.0011	0.00456463	yes
K06B9.4	K06B9.4	IV:4189005-4195894	0.600325	0.0011	0.00456463	yes
C33C12.9	C33C12.9	II:2187147-2189457	0.534212	0.0011	0.00456463	yes
B0024.13	B0024.13	V:10320714-10332112	0.487603	0.0011	0.00456463	yes
K09D9.1	K09D9.1	V:4025090-4026204	0.480996	0.0011	0.00456463	yes
Y82E9BL.18	Y82E9BL.18	III:1328643-1331066	0.473199	0.0011	0.00456463	yes
Y50D7A.8	Y50D7A.8	III:335955-343241	0.386628	0.0011	0.00456463	yes
ZK1236.6	pqn-96	III:8438056-8439415	0.382072	0.0011	0.00456463	yes
T13H5.8	T13H5.8	II:8518507-8520699	0.368594	0.0011	0.00456463	yes
T26A5.2	T26A5.2	III:6467381-6471654	0.346041	0.0011	0.00456463	yes
Y51A2D.5	hmit-1.2	V:18524759-18529156	0.97922	0.00115	0.00474875	yes
C41C4.18	C41C4.18	II:8133528-8133619	0.606097	0.00115	0.00474875	yes
C27B7.2	C27B7.2	IV:8892857-8893738	0.488901	0.00115	0.00474875	yes
ZC168.4	cyb-1	IV:10735323-10737181	0.443303	0.00115	0.00474875	yes
Y67D2.6	Y67D2.6	III:1544937-1554441	0.435066	0.00115	0.00474875	yes
E01G4.3	E01G4.3	II:13460990-13469602	0.407452	0.00115	0.00474875	yes
Y61A9LA.8	sut-2	V:4562649-4570052	0.33483	0.00115	0.00474875	yes
Y39G10AR.18	Y39G10AR.18	I:2382951-2401488	0.32144	0.00115	0.00474875	yes
F57G4.1	F57G4.1	V:17623529-17624559	3.3471	0.0012	0.0049235	yes
Y49E10.14	pie-1	III:12426861-12433865	1.13586	0.0012	0.0049235	yes
F42G2.3	fbxc-20	II:2419471-2420794	0.969524	0.0012	0.0049235	yes
T05G11.1	pzf-1	V:15926421-15928371	0.817024	0.0012	0.0049235	yes
T28F2.4	jmjc-1	I:3631089-3636485	0.59723	0.0012	0.0049235	yes
T01D3.3	T01D3.3	V:13704928-13711090	0.538904	0.0012	0.0049235	yes
C55B7.8	dbr-1	I:6490715-6494246	0.494949	0.0012	0.0049235	yes
F52C9.8	pqe-1	III:5311245-5321732	0.440877	0.0012	0.0049235	yes
C26C6.5	dcp-66	I:7536203-7542157	0.432841	0.0012	0.0049235	yes
Y57A10A.25	Y57A10A.25	II:12251736-12256628	0.421872	0.0012	0.0049235	yes
R10F2.6	R10F2.6	III:2937046-2944044	0.409883	0.0012	0.0049235	yes
F48A11.5	ubxn-3	II:217264-220642	0.403671	0.0012	0.0049235	yes
B0019.2	B0019.2	I:12773656-12782257	0.39549	0.0012	0.0049235	yes
F27C1.2	F27C1.2	I:5430161-5431486	0.391247	0.0012	0.0049235	yes
W03F11.4	W03F11.4	I:2235607-2241357	0.361508	0.0012	0.0049235	yes
C35D10.14	clec-5	III:4881913-4883578	0.352912	0.0012	0.0049235	yes
Y54G9A.4	Y54G9A.4	II:13713018-13715872	1.15596	0.00125	0.00509733	yes
F25A2.1	F25A2.1	V:1179603-1181548	1.02155	0.00125	0.00509733	yes
R09A8.1	R09A8.1	X:12612726-12618321	1.01386	0.00125	0.00509733	yes
F31F6.2	F31F6.2	X:14869013-14870675	0.998128	0.00125	0.00509733	yes
ZK673.4	ZK673.4	II:10452919-10455199	0.942585	0.00125	0.00509733	yes
F01D5.5	F01D5.5	II:14001685-14002300	0.710836	0.00125	0.00509733	yes
F40F8.4	F40F8.4	II:11139403-11140240	0.567977	0.00125	0.00509733	yes
Y38F2AR.13	Y38F2AR.13	IV:2378464-2381958	0.445911	0.00125	0.00509733	yes
C37A2.8	C37A2.8	I:6797632-6799628	0.438311	0.00125	0.00509733	yes
MTCE.7	MTCE.7	MtDNA:897-1593	0.433422	0.00125	0.00509733	yes
F01G12.6	F01G12.6	X:16399209-16403188	0.411046	0.00125	0.00509733	yes
W06D4.6	rad-54	I:9065086-9070286	0.402229	0.00125	0.00509733	yes
K08A8.1	mek-1	X:7479245-7481000	0.338317	0.00125	0.00509733	yes
C50D2.7	C50D2.7	II:92180-95280	0.337609	0.00125	0.00509733	yes
Y119C1A.1	Y119C1A.1	I:4641265-4644277	0.324452	0.00125	0.00509733	yes
F25D1.4	F25D1.4	V:10540380-10546862	1.67228	0.0013	0.00526771	yes
C14A6.16	C14A6.16	V:18146964-18154396	0.962364	0.0013	0.00526771	yes
F55A4.4	F55A4.4	X:1024481-1026046	0.836527	0.0013	0.00526771	yes
Y54G2A.73	Y54G2A.73	IV:3000540-3008892	0.66044	0.0013	0.00526771	yes
Y110A7A.9	Y110A7A.9	I:5119215-5127202	0.63774	0.0013	0.00526771	yes
F35C8.7	chtl-1	X:5355633-5364322	0.549186	0.0013	0.00526771	yes
F59B2.6	zif-1	III:9002788-9005957	0.516138	0.0013	0.00526771	yes
Y48E1C.2	Y48E1C.2	II:13424505-13428978	0.499163	0.0013	0.00526771	yes
C16A11.3	C16A11.3	II:4229585-4230808	0.445586	0.0013	0.00526771	yes
F45E6.2	atf-6	X:12480947-12484879	0.443573	0.0013	0.00526771	yes
K08E3.7	pdr-1	III:13771447-13773358	0.438741	0.0013	0.00526771	yes
C26G2.2	C26G2.2	X:14664288-14671300	0.408433	0.0013	0.00526771	yes
Y50D4A.1	Y50D4A.1	V:1207888-1219867	0.341035	0.0013	0.00526771	yes
F56F11.1	F56F11.1	III:2891761-2892784	5.11416	0.00135	0.00543869	yes
C52A10.2	C52A10.2	V:5234795-5237169	0.767362	0.00135	0.00543869	yes
C34C6.7	C34C6.7	II:8707154-8708854	0.453147	0.00135	0.00543869	yes
R10D12.9	swt-6	V:13954276-13958323	0.409799	0.00135	0.00543869	yes
W05F2.6	W05F2.6	I:3368813-3371447	0.334683	0.00135	0.00543869	yes
F28D1.10	gex-3	IV:12404430-12408689	0.329355	0.00135	0.00543869	yes
K11C4.5	unc-68	V:6901686-6929038	0.328275	0.00135	0.00543869	yes
ZC47.11	ZC47.11	III:1276248-1277360	2.59036	0.0014	0.0056035	yes
C09C7.1	zig-4	X:7925436-7926589	1.06871	0.0014	0.0056035	yes
M03A1.1	vab-1	II:4571999-4602635	0.880639	0.0014	0.0056035	yes
K01A2.9	K01A2.9	II:315889-316907	0.801715	0.0014	0.0056035	yes
T16G1.4	T16G1.4	V:12940037-12941847	0.634058	0.0014	0.0056035	yes
M02B7.2	M02B7.2	IV:3803588-3804949	0.524013	0.0014	0.0056035	yes
Y73B3A.3	Y73B3A.3	X:84042-93664	0.511214	0.0014	0.0056035	yes
Y2H9A.4	Y2H9A.4	V:13445744-13448815	0.50198	0.0014	0.0056035	yes
Y50D7A.6	klp-20	III:221415-228838	0.451257	0.0014	0.0056035	yes
M04B2.1	mep-1	IV:11524641-11527951	0.392788	0.0014	0.0056035	yes
F54E2.3	ketn-1	V:2781482-2801027	0.389694	0.0014	0.0056035	yes
C33D9.1	exc-5	IV:8799088-8804857	0.373159	0.0014	0.0056035	yes
Y54E10A.6	Y54E10A.6	I:3163687-3167555	0.357082	0.0014	0.0056035	yes
F07G11.4	F07G11.4	V:7292662-7295381	1.70028	0.00145	0.00577765	yes
F26E4.10	drsh-1	I:9780348-9785722	0.616492	0.00145	0.00577765	yes
M04F3.6	M04F3.6	I:4761930-4762359	0.555716	0.00145	0.00577765	yes
B0303.9	vps-33.1	III:8700926-8703304	0.388017	0.00145	0.00577765	yes
Y110A2AR.1	Y110A2AR.1	II:2919714-2920846	0.340324	0.00145	0.00577765	yes
Y82E9BR.23	Y82E9BR.23	III:1401965-1403319	0.573356	0.0015	0.00594877	yes
K07D4.9	K07D4.9	II:4028576-4030017	0.539313	0.0015	0.00594877	yes
C36E8.4	C36E8.4	III:4012335-4015763	0.492693	0.0015	0.00594877	yes
ZK1025.1	ZK1025.1	I:11443451-11446644	0.468737	0.0015	0.00594877	yes
C10H11.9	let-502	I:4738249-4744321	0.442701	0.0015	0.00594877	yes
Y73B6BL.27	Y73B6BL.27	IV:6472155-6473235	0.398808	0.0015	0.00594877	yes
R148.4	R148.4	III:3171666-3174894	0.38662	0.0015	0.00594877	yes
B0496.8	tes-1	IV:7447855-7451445	0.377071	0.0015	0.00594877	yes
F55D12.5	F55D12.5	I:7906812-7918341	0.349998	0.0015	0.00594877	yes
C04G2.8	C04G2.8	IV:10107034-10111577	0.327627	0.0015	0.00594877	yes
F22E5.7	F22E5.7	II:2642089-2642938	3.32347	0.00155	0.00612433	yes
C44H9.1	ugt-15	V:12827778-12830109	3.24571	0.00155	0.00612433	yes
B0205.14	B0205.14	I:10726917-10727351	0.940257	0.00155	0.00612433	yes
F31E3.1	ceh-20	III:6979881-6981788	0.441054	0.00155	0.00612433	yes
M110.3	M110.3	II:8214574-8216551	0.432321	0.00155	0.00612433	yes
ZC518.3	ccr-4	IV:12361569-12371828	0.427806	0.00155	0.00612433	yes
Y52B11A.9	Y52B11A.9	I:11032340-11038827	0.401135	0.00155	0.00612433	yes
Y48G9A.4	frl-1	III:2134474-2151554	0.338166	0.00155	0.00612433	yes
B0244.2	ida-1	III:5755538-5765815	0.335319	0.00155	0.00612433	yes
F40F12.5	cyld-1	III:9898601-9910658	0.320394	0.00155	0.00612433	yes
Y110A7A.18	ppw-2	I:5158514-5162204	0.317931	0.00155	0.00612433	yes
H39E23.3	H39E23.3	V:14107810-14110151	3.50411	0.0016	0.00628625	yes
F28G4.5	oac-18	V:16288787-16292154	1.71955	0.0016	0.00628625	yes
H11L12.1	H11L12.1	X:17710485-17711674	0.691682	0.0016	0.00628625	yes
T13A10.5	nlp-16	IV:6255111-6259842	0.619296	0.0016	0.00628625	yes
D2096.11	D2096.11	IV:8387627-8392863	0.566125	0.0016	0.00628625	yes
F52C12.3	F52C12.3	IV:1948197-1953327	0.491932	0.0016	0.00628625	yes
F54B3.1	F54B3.1	II:10251265-10270044	0.429377	0.0016	0.00628625	yes
F47A4.5	F47A4.5	X:9833381-9838039	0.37201	0.0016	0.00628625	yes
F20A1.10	F20A1.10	V:7052715-7053202	0.358202	0.0016	0.00628625	yes
F44B9.8	F44B9.8	III:8028132-8029649	0.351093	0.0016	0.00628625	yes
F58G11.6	ccz-1	V:13678875-13681669	0.350591	0.0016	0.00628625	yes
W06F12.1	lit-1	III:13701992-13724073	0.344139	0.0016	0.00628625	yes
ZK938.1	ZK938.1	II:9829417-9830754	0.329938	0.0016	0.00628625	yes
F20A1.1	F20A1.1	V:7051701-7052183	0.317956	0.0016	0.00628625	yes
C17E4.6	C17E4.6	I:9422555-9431112	0.313194	0.0016	0.00628625	yes
ZK355.3	ZK355.3	II:2927016-2927633	4.67365	0.00165	0.00645894	yes
F10A3.1	F10A3.1	V:16140313-16141164	4.08231	0.00165	0.00645894	yes
T17A3.1	ver-1	III:156823-163542	2.97969	0.00165	0.00645894	yes
B0212.3	B0212.3	IV:3540187-3543602	0.585115	0.00165	0.00645894	yes
ZK742.1	xpo-1	V:7805063-7814945	0.57384	0.00165	0.00645894	yes
Y17G7B.5	mcm-2	II:12001509-12006625	0.371918	0.00165	0.00645894	yes
F54C1.3	mes-3	I:4996838-5002350	0.35527	0.00165	0.00645894	yes
T23D8.1	mom-5	I:9965587-9969413	0.331849	0.00165	0.00645894	yes
F52C12.4	F52C12.4	IV:1923570-1946203	0.328554	0.00165	0.00645894	yes
C07G1.3	pct-1	IV:8176484-8188879	0.318933	0.00165	0.00645894	yes
Y54E2A.8	Y54E2A.8	II:14778365-14782725	0.445745	0.0017	0.0066336	yes
C14F5.5	sem-5	X:7959826-7961725	0.410385	0.0017	0.0066336	yes
F14B8.6	F14B8.6	X:6929260-6932359	0.345501	0.0017	0.0066336	yes
T26H5.13	linc-123	V:15443825-15444354	1.74218	0.00175	0.00680551	yes
K11D12.12	K11D12.12	V:5052272-5053492	0.589328	0.00175	0.00680551	yes
Y50D4A.2	wrb-1	V:1184875-1197142	0.487599	0.00175	0.00680551	yes
Y106G6H.7	sec-8	I:10446676-10452071	0.379952	0.00175	0.00680551	yes
W06B4.2	W06B4.2	II:4468169-4471037	0.371337	0.00175	0.00680551	yes
Y57G11B.1	Y57G11B.1	IV:14549826-14551957	1.86166	0.0018	0.00697288	yes
C03G6.17	C03G6.17	V:7379753-7381084	1.22699	0.0018	0.00697288	yes
F20G4.2	F20G4.2	I:7906812-7918341	1.18301	0.0018	0.00697288	yes
F54F7.5	mes-1	X:11857493-11862364	0.758306	0.0018	0.00697288	yes
Y51A2D.11	ttr-26	V:18558734-18560306	0.440038	0.0018	0.00697288	yes
F58G1.2	F58G1.2	II:12915433-12919018	0.413093	0.0018	0.00697288	yes
B0303.11	B0303.11	III:8703304-8710112	0.392578	0.0018	0.00697288	yes
Y119D3B.14	Y119D3B.14	III:1185245-1193812	0.347856	0.0018	0.00697288	yes
R07C12.4	R07C12.4	IV:4150752-4152325	1.38253	0.00185	0.00713724	yes
C13G3.1	C13G3.1	V:11011443-11012463	0.591149	0.00185	0.00713724	yes
ZC84.3	cls-3	III:9186076-9199507	0.507971	0.00185	0.00713724	yes
R03E9.3	abts-4	X:6747305-6761738	0.448612	0.00185	0.00713724	yes
K10D2.3	cid-1	III:5173944-5180510	0.399119	0.00185	0.00713724	yes
T01C3.8	mut-15	V:15002551-15005055	0.366049	0.00185	0.00713724	yes
C14B9.6	gei-8	III:8108789-8125475	0.360051	0.00185	0.00713724	yes
T03D8.1	num-1	V:20829810-20837552	0.325194	0.00185	0.00713724	yes
D1054.14	prp-38	V:10804725-10806040	0.322285	0.00185	0.00713724	yes
M01F1.1	gly-14	III:3490335-3493234	1.18229	0.0019	0.00729851	yes
T22F7.4	T22F7.4	III:525096-526933	0.868148	0.0019	0.00729851	yes
ZC190.5	ZC190.5	V:8671366-8673545	0.74595	0.0019	0.00729851	yes
Y69A2AR.32	Y69A2AR.32	IV:2610421-2613063	0.661148	0.0019	0.00729851	yes
Y82E9BL.13	fbxa-79	III:1305754-1308294	0.417738	0.0019	0.00729851	yes
C36E8.1	C36E8.1	III:3999287-4004143	0.405838	0.0019	0.00729851	yes
E02H1.4	pme-2	II:9593036-9595129	0.341436	0.0019	0.00729851	yes
C34B7.4	mys-4	I:8333153-8336183	0.332269	0.0019	0.00729851	yes
W09G10.3	ncs-6	II:3525149-3528516	1.17831	0.00195	0.00746553	yes
F14H12.2	F14H12.2	X:4350497-4352744	1.00211	0.00195	0.00746553	yes
Y48G1BL.5	Y48G1BL.5	I:219734-220560	0.65623	0.00195	0.00746553	yes
C02F12.3	snet-1	X:3668104-3668942	0.55747	0.00195	0.00746553	yes
ZK1058.2	pat-3	III:3908914-3914138	0.378101	0.00195	0.00746553	yes
T23H2.2	snt-4	I:6436097-6441191	0.340278	0.00195	0.00746553	yes
Y44E3B.1	zip-4	I:3264255-3266762	0.336392	0.00195	0.00746553	yes
C41D11.3	C41D11.3	I:4428474-4431916	0.314923	0.00195	0.00746553	yes
F11G11.5	F11G11.5	II:4857920-4859181	0.313942	0.00195	0.00746553	yes
E02H4.4	E02H4.4	X:14257968-14262435	2.425	0.002	0.00763506	yes
F08F3.8	F08F3.8	V:5431315-5432557	0.660436	0.002	0.00763506	yes
C48D1.5	C48D1.5	IV:13221977-13232028	0.648497	0.002	0.00763506	yes
F53B3.5	F53B3.5	X:2872766-2879619	0.526612	0.00205	0.00779808	yes
T08B6.9	T08B6.9	IV:4890843-4894087	0.502085	0.00205	0.00779808	yes
F07H5.10	F07H5.10	II:8807068-8808584	0.407523	0.00205	0.00779808	yes
K01G5.9	K01G5.9	III:10759349-10763013	0.407058	0.00205	0.00779808	yes
ZK328.2	eftu-2	III:6009561-6012839	0.386105	0.00205	0.00779808	yes
Y48G1C.11	Y48G1C.11	I:86825-91020	0.374816	0.00205	0.00779808	yes
R107.6	cls-2	III:9055051-9058882	0.322449	0.00205	0.00779808	yes
F48G7.2	F48G7.2	V:636586-637509	0.789411	0.0021	0.00797502	yes
C38H2.2	C38H2.2	III:10381772-10384763	0.420481	0.0021	0.00797502	yes
[truncated: 3,952 more rows]

## Sheet: hsf-1(-);+HS vs control
Transcript ID	Gene Name	Locus	log2 (fold_change)	p-value	q-value	significant
Y47H10A.5	Y47H10A.5	I:12095734-12097939	7.26884	5e-05	0.000855657	yes
T22F3.11	T22F3.11	V:3612172-3614551	6.46859	5e-05	0.000855657	yes
ZK863.2	col-37	V:12166705-12167753	6.00339	5e-05	0.000855657	yes
F02D10.1	col-183	X:13466636-13467820	5.94836	5e-05	0.000855657	yes
T28F2.8	col-51	I:3653957-3655329	5.93597	5e-05	0.000855657	yes
T21B4.2	col-85	II:12493699-12495106	5.8459	5e-05	0.000855657	yes
F33H12.7	F33H12.7	II:2586076-2586911	5.79826	5e-05	0.000855657	yes
ZK643.8	grl-25	III:8962294-8965690	5.77392	5e-05	0.000855657	yes
ZC487.4	grl-9	V:6730280-6731865	5.72606	5e-05	0.000855657	yes
W01B6.7	col-2	IV:10084441-10085438	5.67481	5e-05	0.000855657	yes
W09G10.1	col-72	II:3520702-3524180	5.65913	5e-05	0.000855657	yes
C23H5.9	grl-20	IV:2122796-2128852	5.6018	5e-05	0.000855657	yes
T28F2.6	col-50	I:3651229-3652599	5.55898	5e-05	0.000855657	yes
Y40C5A.3	Y40C5A.3	IV:7333104-7346851	5.50426	5e-05	0.000855657	yes
F54B11.2	col-44	X:13591497-13592461	5.46552	5e-05	0.000855657	yes
E02A10.2	grl-23	V:12575189-12577097	5.42961	5e-05	0.000855657	yes
C47G2.1	cut-1	II:11269037-11271599	5.42246	5e-05	0.000855657	yes
T13B5.4	col-40	II:1104944-1106973	5.40199	5e-05	0.000855657	yes
C08E3.6	fbxa-163	II:1609254-1610715	5.3838	5e-05	0.000855657	yes
C13A2.12	C13A2.12	V:7258807-7260157	5.36496	5e-05	0.000855657	yes
T26F2.3	T26F2.3	V:13979506-13980907	5.32771	5e-05	0.000855657	yes
C27H5.5	col-36	II:7167512-7168662	5.3138	5e-05	0.000855657	yes
Y53C10A.12	hsf-1	I:11953510-11961986	5.2873	5e-05	0.000855657	yes
T07H8.5	srg-31	V:6950834-6953897	5.25899	5e-05	0.000855657	yes
C18H7.3	col-102	IV:604443-605876	5.18329	5e-05	0.000855657	yes
ZK355.8	ZK355.8	II:2927812-2928149	5.09478	5e-05	0.000855657	yes
D2023.7	col-158	V:11829581-11843625	4.99855	5e-05	0.000855657	yes
T08E11.1	T08E11.1	II:1836503-1840292	4.91733	5e-05	0.000855657	yes
C54D10.7	dct-3	V:12441664-12443835	4.80071	5e-05	0.000855657	yes
ZK666.6	clec-60	II:10480101-10481846	4.79705	5e-05	0.000855657	yes
F49H12.12	F49H12.12	X:2093474-2094844	4.7907	5e-05	0.000855657	yes
D2024.8	col-114	IV:7245504-7246640	4.78641	5e-05	0.000855657	yes
F42C5.3	F42C5.3	IV:7286181-7287569	4.75306	5e-05	0.000855657	yes
B0507.8	B0507.8	V:8760686-8763194	4.61584	5e-05	0.000855657	yes
F22G12.1	F22G12.1	I:13139131-13141894	4.60745	5e-05	0.000855657	yes
F53G12.7	col-45	I:115738-117502	4.58916	5e-05	0.000855657	yes
F28F8.2	acs-2	V:15567391-15569889	4.55999	5e-05	0.000855657	yes
C02F5.8	tsp-1	III:8237994-8239423	4.55476	5e-05	0.000855657	yes
ZC239.12	sdz-35	II:3207682-3208751	4.51549	5e-05	0.000855657	yes
F07E5.9	F07E5.9	II:2076155-2080526	4.51352	5e-05	0.000855657	yes
C25F9.2	C25F9.2	V:19421470-19426774	4.48803	5e-05	0.000855657	yes
C56A3.1	grl-17	V:13561998-13563913	4.45591	5e-05	0.000855657	yes
B0284.1	B0284.1	III:4376502-4378883	4.42858	5e-05	0.000855657	yes
B0348.2	B0348.2	V:45462-46923	4.41953	5e-05	0.000855657	yes
W07B8.4	W07B8.4	V:1130087-1131930	4.397	5e-05	0.000855657	yes
ZC513.8	col-43	V:8049743-8050893	4.35421	5e-05	0.000855657	yes
T23F1.5	T23F1.5	V:15459409-15464425	4.3075	5e-05	0.000855657	yes
C08E8.4	C08E8.4	V:18371845-18373531	4.28086	5e-05	0.000855657	yes
F21C3.2	tyr-3	I:7274281-7278573	4.15721	5e-05	0.000855657	yes
Y37H2A.14	Y37H2A.14	V:18143737-18144721	4.12528	5e-05	0.000855657	yes
ZC47.4	fbxa-30	III:1274513-1275588	4.10589	5e-05	0.000855657	yes
C54D10.14	C54D10.14	V:12437498-12441266	4.04873	5e-05	0.000855657	yes
Y39B6A.24	Y39B6A.24	V:19035714-19037322	4.00663	5e-05	0.000855657	yes
C50F7.5	C50F7.5	IV:7726717-7727951	3.93717	5e-05	0.000855657	yes
F57G4.11	F57G4.11	V:17625126-17627598	3.81181	5e-05	0.000855657	yes
C02F5.11	tsp-2	III:8236916-8237893	3.69084	5e-05	0.000855657	yes
W01C9.2	W01C9.2	II:8536359-8538570	3.68111	5e-05	0.000855657	yes
B0462.5	B0462.5	V:18322214-18323327	3.66778	5e-05	0.000855657	yes
W02A2.9	W02A2.9	IV:13347686-13348575	3.61841	5e-05	0.000855657	yes
C54D10.12	C54D10.12	V:12434360-12436952	3.58487	5e-05	0.000855657	yes
T21E8.3	pgp-8	X:10859350-10864422	3.58329	5e-05	0.000855657	yes
T07D10.4	clec-15	I:12631184-12632555	3.57828	5e-05	0.000855657	yes
C49G7.12	C49G7.12	V:4038820-4039934	3.55209	5e-05	0.000855657	yes
C08E3.10	fbxa-158	II:1619796-1621261	3.52749	5e-05	0.000855657	yes
C38D9.2	C38D9.2	V:17567512-17571603	3.47454	5e-05	0.000855657	yes
T24E12.5	T24E12.5	II:3753920-3757356	3.45988	5e-05	0.000855657	yes
B0507.10	B0507.10	V:8758819-8760516	3.44896	5e-05	0.000855657	yes
F15D4.5	F15D4.5	II:13245429-13247774	3.44698	5e-05	0.000855657	yes
B0507.6	B0507.6	V:8746157-8750193	3.38202	5e-05	0.000855657	yes
F15B9.6	F15B9.6	V:13014141-13016654	3.34524	5e-05	0.000855657	yes
K08D9.6	K08D9.6	V:3231397-3234987	3.33255	5e-05	0.000855657	yes
C17H1.7	C17H1.7	I:13136466-13138521	3.3193	5e-05	0.000855657	yes
B0554.6	dod-20	V:422497-424166	3.23769	5e-05	0.000855657	yes
F36A4.6	col-33	IV:4263340-4265202	3.21293	5e-05	0.000855657	yes
W09C3.3	W09C3.3	I:4706763-4708762	3.18366	5e-05	0.000855657	yes
F53F4.4	F53F4.4	V:13593382-13598493	3.12539	5e-05	0.000855657	yes
H02F09.3	H02F09.3	X:1568677-1572854	3.07233	5e-05	0.000855657	yes
F47H4.10	skr-5	V:17343311-17350176	3.04646	5e-05	0.000855657	yes
C25F9.11	C25F9.11	V:19432440-19433158	3.01266	5e-05	0.000855657	yes
R03H10.6	R03H10.6	II:4171293-4173875	3.01254	5e-05	0.000855657	yes
F46A8.1	F46A8.1	I:11250138-11251602	2.98021	5e-05	0.000855657	yes
C08E3.5	fbxa-162	II:1607991-1609001	2.93738	5e-05	0.000855657	yes
F46C5.1	F46C5.1	II:8820198-8821200	2.93161	5e-05	0.000855657	yes
T19D12.4	T19D12.4	II:6631153-6643119	2.92102	5e-05	0.000855657	yes
M01G12.12	rrf-2	I:12098667-12105977	2.91417	5e-05	0.000855657	yes
C49G7.7	C49G7.7	V:4034475-4038054	2.89383	5e-05	0.000855657	yes
T14B1.1	T14B1.1	X:9665423-9668755	2.86127	5e-05	0.000855657	yes
F07C4.12	F07C4.12	V:7647835-7649817	2.85099	5e-05	0.000855657	yes
Y54F10BM.11	fbxa-66	III:2309923-2314073	2.82978	5e-05	0.000855657	yes
ZC239.14	ZC239.14	II:3221124-3222010	2.81153	5e-05	0.000855657	yes
F53B2.8	F53B2.8	IV:12526246-12527339	2.79507	5e-05	0.000855657	yes
C17H1.5	C17H1.5	I:13113486-13116434	2.79322	5e-05	0.000855657	yes
Y48G9A.10	cpt-3	III:2082818-2088272	2.7795	5e-05	0.000855657	yes
F55F3.4	F55F3.4	X:13785572-13789238	2.7604	5e-05	0.000855657	yes
K08C7.5	fmo-2	IV:10682523-10684385	2.74058	5e-05	0.000855657	yes
C06E7.88	C06E7.88	IV:5864528-5867372	2.73181	5e-05	0.000855657	yes
W09G12.7	W09G12.7	IV:1229079-1230795	2.69868	5e-05	0.000855657	yes
Y43F8B.15	Y43F8B.15	V:19460817-19462102	2.69478	5e-05	0.000855657	yes
T28F3.5	T28F3.5	IV:17294792-17302033	2.69101	5e-05	0.000855657	yes
C10C5.2	C10C5.2	IV:9371507-9373636	2.68409	5e-05	0.000855657	yes
T12A7.1	gem-4	IV:11745639-11748685	2.6435	5e-05	0.000855657	yes
Y54E10BR.7	mod-5	I:3035237-3047794	2.63097	5e-05	0.000855657	yes
C24G7.1	C24G7.1	I:4109406-4112385	2.61398	5e-05	0.000855657	yes
Y26D4A.3	Y26D4A.3	I:13072066-13073062	2.60742	5e-05	0.000855657	yes
W07A12.4	W07A12.4	II:9148355-9152311	2.60536	5e-05	0.000855657	yes
F09B9.1	oac-14	X:10139373-10142013	2.57472	5e-05	0.000855657	yes
Y22F5A.6	lys-3	V:10282203-10283448	2.48906	5e-05	0.000855657	yes
F07G11.4	F07G11.4	V:7292662-7295381	2.48211	5e-05	0.000855657	yes
F20G2.5	F20G2.5	V:13771507-13773700	2.47981	5e-05	0.000855657	yes
F47B8.4	F47B8.4	V:14323531-14324631	2.43452	5e-05	0.000855657	yes
C13D9.1	srr-6	V:5012993-5015212	2.38389	5e-05	0.000855657	yes
C23H4.6	C23H4.6	X:12235620-12240799	2.32937	5e-05	0.000855657	yes
C25F9.12	C25F9.12	V:19402187-19402949	2.32921	5e-05	0.000855657	yes
Y58A7A.5	Y58A7A.5	V:5085885-5087121	2.32314	5e-05	0.000855657	yes
K07B1.8	K07B1.8	V:9340417-9340934	2.30093	5e-05	0.000855657	yes
W06D12.3	fat-5	V:17723779-17730381	2.28344	5e-05	0.000855657	yes
M142.2	cut-6	III:10911459-10916665	2.25979	5e-05	0.000855657	yes
C05A9.1	pgp-5	X:10854319-10859293	2.20318	5e-05	0.000855657	yes
Y38H8A.8	Y38H8A.8	IV:13456973-13458841	2.19485	5e-05	0.000855657	yes
Y71G12B.2	Y71G12B.2	I:1816149-1818509	2.19423	5e-05	0.000855657	yes
T07H3.1	bath-47	II:1601788-1604618	2.17446	5e-05	0.000855657	yes
F47H4.2	F47H4.2	V:17353322-17360317	2.16532	5e-05	0.000855657	yes
F44F1.4	F44F1.4	I:13263802-13265570	2.13334	5e-05	0.000855657	yes
F54B8.4	F54B8.4	V:15816463-15817143	2.12273	5e-05	0.000855657	yes
T28B11.1	T28B11.1	V:10712689-10732422	2.12238	5e-05	0.000855657	yes
C06E4.8	C06E4.8	IV:7284218-7285873	2.11398	5e-05	0.000855657	yes
F44G3.10	F44G3.10	V:16138760-16139627	2.10462	5e-05	0.000855657	yes
C49G7.5	irg-2	V:4042403-4043600	2.08728	5e-05	0.000855657	yes
K11G9.6	mtl-1	V:6691368-6691863	2.06528	5e-05	0.000855657	yes
F08G2.5	F08G2.5	II:13832852-13833631	2.05381	5e-05	0.000855657	yes
M01G12.9	M01G12.9	I:12109060-12112513	2.05195	5e-05	0.000855657	yes
C23G10.11	C23G10.11	III:6215164-6215542	2.04071	5e-05	0.000855657	yes
C12C8.3	lin-41	I:9335771-9342496	2.03627	5e-05	0.000855657	yes
F23H11.8	pef-1	III:919527-926314	2.01956	5e-05	0.000855657	yes
K08F4.11	gst-3	IV:10139379-10140243	1.99149	5e-05	0.000855657	yes
T24D11.1	tbc-4	X:16406206-16413306	1.9886	5e-05	0.000855657	yes
K10G4.3	K10G4.3	V:17264065-17265345	1.97699	5e-05	0.000855657	yes
Y48G1BL.3	puf-10	I:212255-215491	1.97155	5e-05	0.000855657	yes
M28.8	M28.8	II:10628268-10633217	1.97083	5e-05	0.000855657	yes
C31B8.4	C31B8.4	V:2896636-2898417	1.96944	5e-05	0.000855657	yes
F21H12.4	ptc-2	II:6083627-6085858	1.95791	5e-05	0.000855657	yes
F28F8.7	F28F8.7	V:15579092-15580846	1.94167	5e-05	0.000855657	yes
E03H4.10	clec-17	I:12430028-12431474	1.91172	5e-05	0.000855657	yes
B0024.4	B0024.4	V:10297398-10298982	1.91024	5e-05	0.000855657	yes
M01E10.2	dpy-1	III:2034976-2047997	1.88961	5e-05	0.000855657	yes
F57B9.3	F57B9.3	III:6939918-6941736	1.87687	5e-05	0.000855657	yes
C07G3.2	irg-1	V:3523584-3524575	1.87528	5e-05	0.000855657	yes
ZK596.1	ZK596.1	IV:10900371-10901383	1.87275	5e-05	0.000855657	yes
Y6G8.5	Y6G8.5	V:17615226-17615709	1.86883	5e-05	0.000855657	yes
T09F5.9	clec-47	V:15175695-15176326	1.854	5e-05	0.000855657	yes
Y73B3A.13	Y73B3A.13	X:131021-132689	1.84616	5e-05	0.000855657	yes
W03D2.6	W03D2.6	IV:4057299-4058243	1.84147	5e-05	0.000855657	yes
F21D12.1	nhr-21	II:7339228-7349476	1.83925	5e-05	0.000855657	yes
Y52B11A.11	Y52B11A.11	I:11065939-11068927	1.8331	5e-05	0.000855657	yes
ZK177.1	ZK177.1	II:5528138-5529637	1.8286	5e-05	0.000855657	yes
F16B4.8	cdc-25.2	V:1577689-1584934	1.81314	5e-05	0.000855657	yes
F26F12.3	F26F12.3	V:5839149-5845721	1.78739	5e-05	0.000855657	yes
ZK75.1	ins-4	II:5996369-5997003	1.78462	5e-05	0.000855657	yes
F20D6.3	srp-8	V:8184317-8185548	1.78409	5e-05	0.000855657	yes
R52.9	math-37	II:2117058-2122181	1.77305	5e-05	0.000855657	yes
F54D12.6	rog-1	II:1369045-1374985	1.77298	5e-05	0.000855657	yes
H06H21.10	tat-2	IV:4827871-4841127	1.75035	5e-05	0.000855657	yes
K09F6.10	K09F6.10	II:2287285-2290077	1.74736	5e-05	0.000855657	yes
F22B3.4	F22B3.4	IV:11410484-11413001	1.74459	5e-05	0.000855657	yes
C25F9.7	srw-86	V:19400141-19400715	1.7441	5e-05	0.000855657	yes
Y55D5A.5	daf-2	III:2995762-3028800	1.74255	5e-05	0.000855657	yes
F26G5.1	F26G5.1	V:4975484-4977499	1.73884	5e-05	0.000855657	yes
ZC302.2	wdr-5.3	V:10737115-10741457	1.73576	5e-05	0.000855657	yes
T12B5.8	fbxa-59	III:940878-943458	1.7206	5e-05	0.000855657	yes
C41D11.4	C41D11.4	I:4441645-4444341	1.71232	5e-05	0.000855657	yes
K10C3.4	K10C3.4	I:9860502-9862403	1.70379	5e-05	0.000855657	yes
F09E10.11	tts-1	X:1504130-1504841	1.69599	5e-05	0.000855657	yes
D1044.2	dex-1	III:5526070-5535481	1.68036	5e-05	0.000855657	yes
T07A9.6	daf-18	IV:419986-425173	1.6729	5e-05	0.000855657	yes
ZC443.3	ZC443.3	V:12812290-12814124	1.67064	5e-05	0.000855657	yes
C08E3.13	C08E3.13	II:1631994-1634089	1.67004	5e-05	0.000855657	yes
T14F9.4	peb-1	X:2215629-2218980	1.66376	5e-05	0.000855657	yes
F53G12.5	mex-3	I:127296-134065	1.65597	5e-05	0.000855657	yes
C41C4.6	ulp-4	II:8129959-8133262	1.65116	5e-05	0.000855657	yes
Y11D7A.12	flh-1	IV:9261805-9264265	1.64019	5e-05	0.000855657	yes
F18A11.1	puf-6	II:13039251-13043476	1.63904	5e-05	0.000855657	yes
Y58A7A.4	Y58A7A.4	V:5082001-5085007	1.63756	5e-05	0.000855657	yes
C37E2.5	ceh-37	X:14197361-14209153	1.63711	5e-05	0.000855657	yes
Y105C5A.13	Y105C5A.13	IV:15641214-15645546	1.62736	5e-05	0.000855657	yes
K01A2.2	far-7	II:319792-321107	1.619	5e-05	0.000855657	yes
T10H4.12	cpr-3	V:15296833-15298676	1.61616	5e-05	0.000855657	yes
B0244.8	egg-1	III:5728177-5731011	1.61121	5e-05	0.000855657	yes
Y76B12C.2	xpc-1	IV:1993088-2008292	1.61007	5e-05	0.000855657	yes
T06D4.1	T06D4.1	II:3381835-3384020	1.6082	5e-05	0.000855657	yes
D2092.5	maco-1	I:6599984-6607517	1.60381	5e-05	0.000855657	yes
ZC373.7	col-176	X:10077612-10078738	1.59195	5e-05	0.000855657	yes
Y50D4C.1	unc-34	V:982533-995404	1.58698	5e-05	0.000855657	yes
T23D8.7	hpo-24	I:9989799-9994015	1.58459	5e-05	0.000855657	yes
C48D1.2	ced-3	IV:13199229-13204129	1.57783	5e-05	0.000855657	yes
T01D3.3	T01D3.3	V:13704928-13711090	1.57334	5e-05	0.000855657	yes
Y54G2A.8	clec-82	IV:2835663-2838593	1.57033	5e-05	0.000855657	yes
F34D10.4	F34D10.4	III:3736599-3739763	1.56831	5e-05	0.000855657	yes
F07G6.7	fbxa-53	X:1716432-1718568	1.5642	5e-05	0.000855657	yes
Y49G5B.1	Y49G5B.1	V:5223422-5229687	1.5596	5e-05	0.000855657	yes
F55A8.1	egl-18	IV:1902322-1917614	1.55003	5e-05	0.000855657	yes
T09B4.1	T09B4.1	I:6185459-6188150	1.54806	5e-05	0.000855657	yes
T23D8.9	sys-1	I:9980165-9984825	1.54703	5e-05	0.000855657	yes
K04D7.5	gon-4	IV:10197819-10203009	1.54535	5e-05	0.000855657	yes
F19B10.13	F19B10.13	II:3662257-3662986	1.54406	5e-05	0.000855657	yes
Y17G7B.21	Y17G7B.21	II:11975966-11977659	1.53361	5e-05	0.000855657	yes
R31.1	sma-1	V:11899563-11916623	1.52771	5e-05	0.000855657	yes
F26F4.7	nhl-2	III:4894646-4899085	1.51491	5e-05	0.000855657	yes
ZC443.4	ZC443.4	V:12816920-12819545	1.51363	5e-05	0.000855657	yes
F54C9.8	puf-5	II:8575540-8577722	1.50466	5e-05	0.000855657	yes
K12G11.3	sodh-1	V:11888235-11889650	1.50438	5e-05	0.000855657	yes
ZC239.22	ZC239.22	II:3219686-3220774	1.49875	5e-05	0.000855657	yes
H43E16.1	H43E16.1	II:6674267-6679363	1.48315	5e-05	0.000855657	yes
F54D10.2	fbxa-24	II:3816960-3818238	1.47878	5e-05	0.000855657	yes
C27H2.2	C27H2.2	IV:13952714-13964001	1.47718	5e-05	0.000855657	yes
C50A2.2	cec-2	IV:1170705-1177065	1.47665	5e-05	0.000855657	yes
T13F2.6	T13F2.6	IV:9778287-9784686	1.46932	5e-05	0.000855657	yes
K08D9.3	apx-1	V:3210190-3223130	1.46613	5e-05	0.000855657	yes
C09G9.6	oma-1	IV:8888972-8890856	1.46284	5e-05	0.000855657	yes
F21H7.4	clec-233	V:16233923-16234896	1.4551	5e-05	0.000855657	yes
K08E7.3	let-99	IV:12567855-12571053	1.45389	5e-05	0.000855657	yes
F52D2.4	gei-12	X:1986202-1989605	1.45097	5e-05	0.000855657	yes
C17E4.3	C17E4.3	I:9416702-9418876	1.45066	5e-05	0.000855657	yes
F26D10.10	gln-5	IV:17272230-17273652	1.44938	5e-05	0.000855657	yes
C50B6.3	C50B6.3	V:13313597-13315814	1.44635	5e-05	0.000855657	yes
C08E3.9	fbxa-166	II:1616911-1619004	1.44298	5e-05	0.000855657	yes
B0273.2	puf-7	IV:5486684-5490331	1.44269	5e-05	0.000855657	yes
C16C4.5	math-15	II:1866385-1867894	1.43948	5e-05	0.000855657	yes
Y34F4.4	Y34F4.4	III:1023282-1024561	1.43873	5e-05	0.000855657	yes
F54E12.2	F54E12.2	IV:11333077-11337184	1.43484	5e-05	0.000855657	yes
F34H10.3	F34H10.3	X:9633296-9635647	1.43397	5e-05	0.000855657	yes
W03A3.2	polq-1	III:5791170-5803042	1.43007	5e-05	0.000855657	yes
T24D1.1	sqv-5	I:9947804-9953351	1.42479	5e-05	0.000855657	yes
F59A6.5	F59A6.5	II:4999523-5003808	1.42184	5e-05	0.000855657	yes
C07G2.1	cpg-1	III:4489356-4491396	1.41928	5e-05	0.000855657	yes
C40H1.1	cpb-1	III:9322315-9324733	1.41869	5e-05	0.000855657	yes
T05F1.2	T05F1.2	I:9622547-9624725	1.4128	5e-05	0.000855657	yes
C06G8.1	swt-3	IV:10778985-10780711	1.41144	5e-05	0.000855657	yes
F55G1.4	rod-1	IV:7478451-7485519	1.4105	5e-05	0.000855657	yes
K07A12.2	egg-6	I:8676662-8681334	1.40864	5e-05	0.000855657	yes
F32A11.7	mltn-1	II:13139478-13145310	1.40334	5e-05	0.000855657	yes
Y47G6A.2	inx-22	I:3608394-3611844	1.40114	5e-05	0.000855657	yes
T12G3.1	T12G3.1	IV:12034251-12037051	1.39624	5e-05	0.000855657	yes
ZK507.6	cya-1	III:9103980-9109272	1.3828	5e-05	0.000855657	yes
C45G7.5	cdh-10	IV:2436514-2463369	1.3729	5e-05	0.000855657	yes
Y108G3AL.7	arid-1	V:186304-200686	1.37217	5e-05	0.000855657	yes
F52E1.1	pos-1	V:8414084-8415255	1.36699	5e-05	0.000855657	yes
T12B5.10	fbxa-60	III:944779-946292	1.35586	5e-05	0.000855657	yes
F26F4.3	rom-1	III:4907225-4908822	1.34471	5e-05	0.000855657	yes
R01H2.3	egg-2	III:7058517-7060597	1.34017	5e-05	0.000855657	yes
K09F6.9	K09F6.9	II:2280677-2282876	1.33348	5e-05	0.000855657	yes
ZK809.5	ZK809.5	IV:11656736-11659425	1.33109	5e-05	0.000855657	yes
W02A2.7	mex-5	IV:13353715-13356089	1.32882	5e-05	0.000855657	yes
F27C8.6	trcs-1	IV:9587097-9588834	1.32401	5e-05	0.000855657	yes
B0523.5	fli-1	III:8675521-8683693	1.32245	5e-05	0.000855657	yes
B0280.5	cpg-2	III:7102085-7103992	1.32147	5e-05	0.000855657	yes
H05L14.2	H05L14.2	I:7980236-7993137	1.32074	5e-05	0.000855657	yes
C18D1.1	die-1	II:10061544-10074443	1.31951	5e-05	0.000855657	yes
ZK20.6	nep-1	II:11654211-11657173	1.31858	5e-05	0.000855657	yes
R10E11.1	cbp-1	III:9766515-9774807	1.31783	5e-05	0.000855657	yes
K07G5.1	crml-1	I:7152459-7156786	1.30874	5e-05	0.000855657	yes
C29F9.3	C29F9.3	III:124774-126419	1.30665	5e-05	0.000855657	yes
T01C3.3	T01C3.3	V:14991705-14992677	1.30586	5e-05	0.000855657	yes
C28G1.5	C28G1.5	X:8826706-8828532	1.30482	5e-05	0.000855657	yes
Y38H6C.11	fbxa-150	V:20522620-20524513	1.30273	5e-05	0.000855657	yes
R102.5	R102.5	IV:10695308-10697073	1.29621	5e-05	0.000855657	yes
K08E7.7	cul-6	IV:12586485-12590428	1.29411	5e-05	0.000855657	yes
K10D2.2	pup-2	III:5185917-5188647	1.29296	5e-05	0.000855657	yes
C03B8.4	lin-13	III:7694553-7709472	1.28902	5e-05	0.000855657	yes
ZK675.1	ptc-1	II:7893228-7900484	1.28688	5e-05	0.000855657	yes
F20C5.3	F20C5.3	IV:8753241-8754812	1.28525	5e-05	0.000855657	yes
F28B12.3	vrk-1	II:5921964-5924839	1.27843	5e-05	0.000855657	yes
T28H10.3	T28H10.3	V:12513020-12517205	1.27594	5e-05	0.000855657	yes
C27A12.6	C27A12.6	I:6053596-6055823	1.27333	5e-05	0.000855657	yes
F43D9.4	sip-1	III:10506105-10506825	1.27175	5e-05	0.000855657	yes
M04C3.2	M04C3.2	V:19445874-19448903	1.27136	5e-05	0.000855657	yes
C37C3.9	C37C3.9	V:7852291-7853902	1.26657	5e-05	0.000855657	yes
Y60A3A.8	Y60A3A.8	V:19949995-19955117	1.26463	5e-05	0.000855657	yes
AH6.5	mex-6	II:9524171-9526366	1.26308	5e-05	0.000855657	yes
F56A3.1	fncm-1	I:5190147-5195246	1.26063	5e-05	0.000855657	yes
H31G24.4	cyb-2.2	I:4114733-4116369	1.25687	5e-05	0.000855657	yes
T21E3.1	egg-4	I:3932209-3934814	1.25269	5e-05	0.000855657	yes
F54D1.6	F54D1.6	IV:11287810-11294913	1.25262	5e-05	0.000855657	yes
F11E6.7	F11E6.7	IV:17457829-17461279	1.25042	5e-05	0.000855657	yes
T21C9.13	T21C9.13	V:10597315-10598665	1.24358	5e-05	0.000855657	yes
Y73B6BL.38	puf-11	IV:6421591-6423500	1.24085	5e-05	0.000855657	yes
Y57A10A.31	Y57A10A.31	II:12289404-12300073	1.23964	5e-05	0.000855657	yes
ZC404.8	spn-4	V:6780636-6784922	1.23762	5e-05	0.000855657	yes
F02A9.6	glp-1	III:9092240-9101258	1.23643	5e-05	0.000855657	yes
K02D7.5	swt-1	IV:307502-311235	1.23582	5e-05	0.000855657	yes
Y20F4.4	Y20F4.4	I:2034323-2043811	1.22169	5e-05	0.000855657	yes
C04D8.1	pac-1	III:8493877-8518882	1.21936	5e-05	0.000855657	yes
C32E8.8	ptr-2	I:3789305-3792797	1.2165	5e-05	0.000855657	yes
C29A12.3	lig-1	V:10814112-10816717	1.21303	5e-05	0.000855657	yes
F11A10.1	lex-1	IV:12079470-12084360	1.20785	5e-05	0.000855657	yes
B0414.7	mtk-1	I:5795403-5801299	1.20292	5e-05	0.000855657	yes
F55C5.4	capg-2	V:12271883-12277007	1.1982	5e-05	0.000855657	yes
C01F1.6	C01F1.6	II:4282278-4288210	1.19716	5e-05	0.000855657	yes
T11F8.3	rme-2	IV:5469994-5473175	1.16947	5e-05	0.000855657	yes
C36B1.12	imp-1	I:8752235-8755678	1.16866	5e-05	0.000855657	yes
ZK1055.7	ZK1055.7	V:6602736-6605377	1.15949	5e-05	0.000855657	yes
B0365.1	acly-2	V:13116502-13120135	1.13825	5e-05	0.000855657	yes
F40F11.2	mig-38	IV:11594324-11601787	1.13774	5e-05	0.000855657	yes
ZK973.1	ZK973.1	I:4382564-4385225	1.13443	5e-05	0.000855657	yes
ZK863.10	ZK863.10	V:12166705-12167753	6.0005	0.0001	0.00155239	yes
K12D12.3	col-84	II:11865522-11874714	4.95059	0.0001	0.00155239	yes
C54D10.8	C54D10.8	V:12445161-12446963	4.08082	0.0001	0.00155239	yes
R07C12.1	R07C12.1	IV:4152546-4154029	3.91184	0.0001	0.00155239	yes
ZK1037.10	wrt-7	V:15334781-15337505	2.74351	0.0001	0.00155239	yes
B0403.3	B0403.3	X:7061848-7063330	2.63898	0.0001	0.00155239	yes
Y48E1B.11	fbxc-23	II:13595005-13596551	2.02457	0.0001	0.00155239	yes
F08F8.5	numr-1	III:7362618-7363464	2.00512	0.0001	0.00155239	yes
B0511.1	fkb-7	I:10667954-10671016	1.80023	0.0001	0.00155239	yes
F17E9.1	col-116	IV:8356765-8357920	1.78817	0.0001	0.00155239	yes
F58E2.3	F58E2.3	IV:3467427-3469828	1.73691	0.0001	0.00155239	yes
F48F7.2	syx-2	X:13960078-13962812	1.73272	0.0001	0.00155239	yes
Y73B3A.4	Y73B3A.4	X:96341-104777	1.63663	0.0001	0.00155239	yes
K07C10.1	ptr-13	II:11157290-11162331	1.6059	0.0001	0.00155239	yes
Y55F3AM.14	Y55F3AM.14	IV:1058844-1063187	1.59549	0.0001	0.00155239	yes
Y56A3A.16	Y56A3A.16	III:11911110-11914315	1.54177	0.0001	0.00155239	yes
ZK858.1	gld-4	I:9118114-9121761	1.53469	0.0001	0.00155239	yes
C49F5.6	C49F5.6	X:11988313-11991287	1.4827	0.0001	0.00155239	yes
K01C8.3	tdc-1	II:8270566-8276021	1.44932	0.0001	0.00155239	yes
C05B10.1	lip-1	IV:6842956-6844966	1.43029	0.0001	0.00155239	yes
F08F1.8	tth-1	X:8422478-8423733	1.40222	0.0001	0.00155239	yes
F14F9.4	F14F9.4	V:5132740-5137100	1.39209	0.0001	0.00155239	yes
C33D9.13	C33D9.13	IV:8783321-8785239	1.38891	0.0001	0.00155239	yes
Y48C3A.8	sam-10	II:13322012-13330825	1.36021	0.0001	0.00155239	yes
Y54F10BM.1	Y54F10BM.1	III:2331575-2342014	1.35261	0.0001	0.00155239	yes
D1005.3	cebp-1	X:1452694-1454000	1.35119	0.0001	0.00155239	yes
Y46C8AL.5	clec-72	IV:3944806-3947364	1.34751	0.0001	0.00155239	yes
K08D8.4	K08D8.4	IV:12907468-12909998	1.33461	0.0001	0.00155239	yes
C08B11.3	swsn-7	II:8022649-8027758	1.309	0.0001	0.00155239	yes
F44F4.2	egg-3	II:10880927-10884462	1.3046	0.0001	0.00155239	yes
F19C7.2	F19C7.2	IV:4599951-4602776	1.29193	0.0001	0.00155239	yes
F43B10.2	tag-343	X:16665115-16674732	1.29008	0.0001	0.00155239	yes
C47D12.1	trr-1	II:11661579-11675927	1.28727	0.0001	0.00155239	yes
B0457.1	lat-1	II:8896840-8908653	1.28706	0.0001	0.00155239	yes
C34E10.8	C34E10.8	III:5249074-5254191	1.27082	0.0001	0.00155239	yes
C01H6.5	nhr-23	I:7214744-7221348	1.25765	0.0001	0.00155239	yes
F17C11.10	F17C11.10	V:10961832-10965539	1.24694	0.0001	0.00155239	yes
Y48G1C.1	Y48G1C.1	I:93030-94881	1.23133	0.0001	0.00155239	yes
T08G5.5	vps-39	V:14033994-14038372	1.22688	0.0001	0.00155239	yes
T01H8.1	rskn-1	I:8573850-8580157	1.21722	0.0001	0.00155239	yes
F58D5.4	ksr-2	I:12047339-12059800	1.21272	0.0001	0.00155239	yes
F16H6.10	F16H6.10	V:18222797-18224447	1.20624	0.0001	0.00155239	yes
T04H1.2	T04H1.2	V:12242317-12245059	1.17657	0.0001	0.00155239	yes
C36B1.11	C36B1.11	I:8755842-8757605	1.16012	0.0001	0.00155239	yes
C26C6.5	dcp-66	I:7536203-7542157	1.15511	0.0001	0.00155239	yes
Y41D4A.2	col-108	IV:1768620-1769667	7.39677	0.00015	0.00217151	yes
F07G11.1	F07G11.1	V:7307388-7309556	4.26459	0.00015	0.00217151	yes
T02G5.11	T02G5.11	II:7078766-7081923	1.79374	0.00015	0.00217151	yes
Y47H9C.1	Y47H9C.1	I:11830984-11833166	1.77501	0.00015	0.00217151	yes
T24B8.7	T24B8.7	II:9042775-9053664	1.55032	0.00015	0.00217151	yes
F53H2.3	F53H2.3	V:20397244-20408353	1.51138	0.00015	0.00217151	yes
Y65B4BL.3	Y65B4BL.3	I:496204-502043	1.50275	0.00015	0.00217151	yes
Y59A8B.14	par-4	V:18098675-18106868	1.43807	0.00015	0.00217151	yes
F42H10.5	F42H10.5	III:8467032-8478377	1.42703	0.00015	0.00217151	yes
Y37B11A.2	Y37B11A.2	III:5774677-5782019	1.4247	0.00015	0.00217151	yes
C37A2.2	pqn-20	I:6791024-6797470	1.39204	0.00015	0.00217151	yes
K03H1.10	K03H1.10	III:9923171-9924793	1.36129	0.00015	0.00217151	yes
F56E10.2	daam-1	V:64563-83770	1.35147	0.00015	0.00217151	yes
C04B4.2	C04B4.2	X:12283300-12285314	1.35061	0.00015	0.00217151	yes
B0336.1	wrm-1	III:5722849-5727114	1.33588	0.00015	0.00217151	yes
F54C1.3	mes-3	I:4996838-5002350	1.30031	0.00015	0.00217151	yes
T06D8.1	srap-1	II:11203821-11220642	1.26404	0.00015	0.00217151	yes
C04F5.1	sid-1	V:5119969-5126916	1.24581	0.00015	0.00217151	yes
F41E6.4	smk-1	V:8607799-8615079	1.22359	0.00015	0.00217151	yes
Y42H9AR.4	Y42H9AR.4	IV:8107765-8112225	1.19657	0.00015	0.00217151	yes
C13F10.6	C13F10.6	V:7219121-7221041	1.19309	0.00015	0.00217151	yes
DY3.7	sup-17	I:8792964-8797293	1.1901	0.00015	0.00217151	yes
Y55F3AL.1	plx-1	IV:959451-984392	1.16365	0.00015	0.00217151	yes
F26G1.1	F26G1.1	II:4790315-4795668	1.15466	0.00015	0.00217151	yes
Y43E12A.1	cyb-2.1	IV:10985984-10987426	1.12297	0.00015	0.00217151	yes
K09H11.3	rga-3	V:5717882-5722087	1.10504	0.00015	0.00217151	yes
F46H5.6	grd-7	X:7267988-7272067	4.8769	0.0002	0.00275473	yes
W08D2.6	col-123	IV:9817410-9824632	4.37485	0.0002	0.00275473	yes
B0284.2	B0284.2	III:4381738-4384141	3.95947	0.0002	0.00275473	yes
F22E5.6	F22E5.6	II:2649869-2650899	3.41114	0.0002	0.00275473	yes
C17H1.10	C17H1.10	I:13133637-13136156	2.97119	0.0002	0.00275473	yes
F39G3.6	oac-24	V:4710763-4714911	2.60296	0.0002	0.00275473	yes
H23N18.2	ugt-14	V:4906282-4908302	2.17757	0.0002	0.00275473	yes
C44H9.7	C44H9.7	V:12853014-12854839	2.02339	0.0002	0.00275473	yes
K02B9.2	meg-2	X:13922778-13926176	1.92838	0.0002	0.00275473	yes
C44B9.3	C44B9.3	III:10878190-10880185	1.47266	0.0002	0.00275473	yes
ZK6.10	dod-19	V:411778-414760	1.32127	0.0002	0.00275473	yes
Y39A1A.9	Y39A1A.9	III:10630077-10633501	1.29476	0.0002	0.00275473	yes
T24D1.3	T24D1.3	I:9958780-9960155	1.29315	0.0002	0.00275473	yes
Y55F3BR.2	Y55F3BR.2	IV:858929-874529	1.25221	0.0002	0.00275473	yes
F42A9.1	dgk-4	IV:8631333-8644004	1.21876	0.0002	0.00275473	yes
C05C10.2	C05C10.2	II:9922247-9930830	1.19593	0.0002	0.00275473	yes
Y102A11A.3	Y102A11A.3	X:2019169-2025376	1.18951	0.0002	0.00275473	yes
C45B11.1	pak-2	V:11036467-11039425	1.18256	0.0002	0.00275473	yes
T26H5.9	T26H5.9	V:15444909-15445372	1.1492	0.0002	0.00275473	yes
F57B10.12	mei-2	I:6564745-6565868	1.13958	0.0002	0.00275473	yes
R12E2.10	egg-5	I:4168986-4171589	1.13409	0.0002	0.00275473	yes
ZC513.6	oma-2	V:8029437-8031214	1.12495	0.0002	0.00275473	yes
R05A10.1	R05A10.1	IV:14182374-14192674	4.32592	0.00025	0.00328663	yes
Y34F4.2	Y34F4.2	III:1010534-1011374	2.74002	0.00025	0.00328663	yes
Y59A8B.21	Y59A8B.21	V:17986257-17994264	1.77074	0.00025	0.00328663	yes
Y43F8B.12	Y43F8B.12	V:19468382-19469554	1.73403	0.00025	0.00328663	yes
F58D5.5	F58D5.5	I:12041034-12042986	1.45867	0.00025	0.00328663	yes
Y53G8AL.1	Y53G8AL.1	III:3233101-3241297	1.45799	0.00025	0.00328663	yes
E01G4.1	tbc-14	II:13443184-13447595	1.40918	0.00025	0.00328663	yes
K03E5.3	cdk-2	I:3408032-3415070	1.39808	0.00025	0.00328663	yes
F22D3.2	flcn-1	II:6928762-6947571	1.35675	0.00025	0.00328663	yes
F39B2.1	F39B2.1	I:14791037-14793988	1.28069	0.00025	0.00328663	yes
Y39E4B.5	Y39E4B.5	III:13169917-13173106	1.24666	0.00025	0.00328663	yes
Y54G2A.19	Y54G2A.19	IV:2893818-2894714	1.23749	0.00025	0.00328663	yes
F35C11.5	F35C11.5	II:8252134-8255322	1.20626	0.00025	0.00328663	yes
F54E7.3	par-3	III:5664233-5676732	1.19663	0.00025	0.00328663	yes
K09E10.1	oac-57	IV:12304463-12307820	1.18117	0.00025	0.00328663	yes
F42A9.2	lin-49	IV:8620552-8626144	1.1475	0.00025	0.00328663	yes
W05F2.3	W05F2.3	I:3367638-3368552	1.1299	0.00025	0.00328663	yes
F18A1.7	F18A1.7	II:7662702-7663756	1.11586	0.00025	0.00328663	yes
F44C4.4	gon-14	V:6606434-6611163	1.11424	0.00025	0.00328663	yes
F49E11.1	mbk-2	IV:13009134-13035876	1.07888	0.00025	0.00328663	yes
C38D4.3	mel-28	III:4786077-4792393	1.07408	0.00025	0.00328663	yes
F11A5.9	F11A5.9	V:16214889-16218605	1.06737	0.00025	0.00328663	yes
ZK858.4	mel-26	I:9132537-9135749	1.06685	0.00025	0.00328663	yes
F55G1.8	plk-3	IV:7470858-7473340	1.05778	0.00025	0.00328663	yes
H16D19.1	clec-13	I:12635171-12636542	4.32026	0.0003	0.00377819	yes
C08E3.8	fbxa-165	II:1614792-1616463	4.18719	0.0003	0.00377819	yes
R11E3.2	R11E3.2	IV:4772091-4775189	2.7546	0.0003	0.00377819	yes
F44G3.8	fbxa-144	V:16131183-16133283	2.55961	0.0003	0.00377819	yes
F08F3.9	F08F3.9	V:5437084-5439161	1.93822	0.0003	0.00377819	yes
Y57A10A.1	Y57A10A.1	II:12133534-12147134	1.70322	0.0003	0.00377819	yes
C04G6.6	C04G6.6	II:5099437-5100242	1.68986	0.0003	0.00377819	yes
H23N18.3	ugt-8	V:4903973-4905917	1.42576	0.0003	0.00377819	yes
W07A12.7	rhy-1	II:9161378-9165764	1.4001	0.0003	0.00377819	yes
Y76B12C.6	Y76B12C.6	IV:1981405-1991720	1.33813	0.0003	0.00377819	yes
F09E5.10	F09E5.10	II:5348095-5350546	1.32764	0.0003	0.00377819	yes
C34D10.2	C34D10.2	X:8018018-8025888	1.31635	0.0003	0.00377819	yes
F56A3.4	spd-5	I:5165090-5175522	1.28761	0.0003	0.00377819	yes
W03F11.5	W03F11.5	I:2216099-2219442	1.26117	0.0003	0.00377819	yes
DY3.6	mfb-1	I:8779736-8785415	1.25296	0.0003	0.00377819	yes
F47B8.2	F47B8.2	V:14315859-14316624	1.23802	0.0003	0.00377819	yes
C49G7.10	C49G7.10	V:4040408-4042004	1.22298	0.0003	0.00377819	yes
T01H3.4	perm-1	II:7880809-7882767	1.20094	0.0003	0.00377819	yes
K02B9.1	meg-1	X:13927032-13929631	1.18842	0.0003	0.00377819	yes
T23G4.1	tlp-1	IV:13701239-13704027	1.17427	0.0003	0.00377819	yes
C10C6.1	kin-4	IV:11425741-11447065	1.17364	0.0003	0.00377819	yes
F56D1.4	clr-1	II:5466362-5473805	1.15966	0.0003	0.00377819	yes
K01B6.1	fozi-1	III:9286050-9297394	1.15641	0.0003	0.00377819	yes
Y37D8A.13	unc-71	III:12881040-12891738	1.13222	0.0003	0.00377819	yes
C30G12.7	puf-8	II:7296109-7298247	1.12825	0.0003	0.00377819	yes
T10F2.3	ulp-1	III:5165660-5169799	1.0656	0.0003	0.00377819	yes
F25H2.8	ubc-25	I:10562967-10564914	1.04765	0.0003	0.00377819	yes
D1022.7	aka-1	II:7472728-7478959	1.04289	0.0003	0.00377819	yes
Y46C8AL.2	clec-174	IV:3940212-3941702	4.67565	0.00035	0.00426909	yes
F10A3.1	F10A3.1	V:16140313-16141164	4.22199	0.00035	0.00426909	yes
F23B2.10	F23B2.10	IV:9152818-9154320	3.13483	0.00035	0.00426909	yes
Y6E2A.4	Y6E2A.4	V:15712205-15715644	2.68293	0.00035	0.00426909	yes
T21D12.7	T21D12.7	IV:288802-291425	2.2292	0.00035	0.00426909	yes
F55H12.8	linc-84	I:8865944-8866624	1.72591	0.00035	0.00426909	yes
T04F3.2	T04F3.2	V:11757667-11758592	1.4528	0.00035	0.00426909	yes
Y20F4.3	gap-3	I:1988722-2010479	1.40377	0.00035	0.00426909	yes
F42G2.4	fbxa-182	II:2410772-2412741	1.29015	0.00035	0.00426909	yes
Y48E1C.3	tbc-15	II:13437597-13441406	1.21713	0.00035	0.00426909	yes
M01G5.1	M01G5.1	III:1496398-1508554	1.15664	0.00035	0.00426909	yes
C28D4.3	gln-6	IV:9738509-9740901	1.1196	0.00035	0.00426909	yes
F45D3.4	F45D3.4	V:12552210-12553229	1.07975	0.00035	0.00426909	yes
B0414.5	cpb-3	I:5788630-5791752	1.07933	0.00035	0.00426909	yes
ZC308.4	ZC308.4	I:6368270-6369598	1.06943	0.00035	0.00426909	yes
T25E12.5	gyg-2	V:16745106-16746262	1.06894	0.00035	0.00426909	yes
T22D1.5	T22D1.5	IV:6903947-6905546	1.05194	0.00035	0.00426909	yes
F08B1.1	vhp-1	II:5323006-5340818	1.02038	0.00035	0.00426909	yes
C08B11.1	zyg-11	II:8017570-8020759	1.01518	0.00035	0.00426909	yes
R13D7.11	cnc-9	V:7399903-7400199	4.14479	0.0004	0.00473353	yes
C08E3.4	fbxa-161	II:1606589-1607584	3.29193	0.0004	0.00473353	yes
C13A2.3	C13A2.3	V:7282353-7284756	1.93292	0.0004	0.00473353	yes
F41E6.14	oac-29	V:8631891-8634835	1.85324	0.0004	0.00473353	yes
C08E3.1	C08E3.1	II:1631994-1634089	1.81698	0.0004	0.00473353	yes
C16C8.12	C16C8.12	II:3452641-3453602	1.43425	0.0004	0.00473353	yes
T04C4.1	T04C4.1	IV:2222827-2235711	1.3909	0.0004	0.00473353	yes
C06A1.4	C06A1.4	II:10574841-10578193	1.25876	0.0004	0.00473353	yes
H41C03.1	H41C03.1	II:5854421-5857066	1.21695	0.0004	0.00473353	yes
Y59A8B.1	dpy-21	V:17936759-17949028	1.18373	0.0004	0.00473353	yes
C09F9.2	C09F9.2	II:14705515-14712600	1.18268	0.0004	0.00473353	yes
R06C7.9	ztf-15	I:7255508-7258700	1.16478	0.0004	0.00473353	yes
C18F3.2	sax-7	IV:8062583-8083478	1.13741	0.0004	0.00473353	yes
F18H3.3	pab-2	X:13522848-13527415	1.12182	0.0004	0.00473353	yes
Y39A1A.1	epg-6	III:10596614-10600184	1.09413	0.0004	0.00473353	yes
Y58A7A.3	Y58A7A.3	V:5077848-5080896	1.07428	0.0004	0.00473353	yes
F42C5.10	ttm-4	IV:7320731-7326663	1.0719	0.0004	0.00473353	yes
H38K22.1	evl-14	III:4302835-4313124	1.06243	0.0004	0.00473353	yes
C01H6.7	swsn-9	I:7224655-7227765	1.05801	0.0004	0.00473353	yes
C46C2.1	wnk-1	IV:9200115-9212232	1.03803	0.0004	0.00473353	yes
F15D3.2	clec-101	I:11560621-11564387	5.96243	0.00045	0.00515245	yes
K03B8.7	grl-3	V:11411510-11412769	4.80797	0.00045	0.00515245	yes
B0238.13	B0238.13	V:5243728-5248040	2.45254	0.00045	0.00515245	yes
W02G9.10	W02G9.10	V:2653082-2654931	1.97218	0.00045	0.00515245	yes
B0564.3	best-1	IV:13107656-13111503	1.95644	0.00045	0.00515245	yes
Y105E8A.29	Y105E8A.29	I:14585411-14590812	1.7594	0.00045	0.00515245	yes
C34B7.1	C34B7.1	I:8330551-8332719	1.62169	0.00045	0.00515245	yes
K04G2.8	2014-04-01	I:8050042-8057031	1.51415	0.00045	0.00515245	yes
C06A5.1	C06A5.1	I:6012057-6021983	1.3174	0.00045	0.00515245	yes
T08B2.11	T08B2.11	I:6221244-6223115	1.23228	0.00045	0.00515245	yes
T07F8.3	gld-3	II:7132642-7137217	1.20374	0.00045	0.00515245	yes
T08A11.1	T08A11.1	III:4248154-4263048	1.17395	0.00045	0.00515245	yes
H20J04.2	athp-2	II:4340150-4350984	1.12735	0.00045	0.00515245	yes
W09D10.2	tat-3	III:10722146-10730174	1.11538	0.00045	0.00515245	yes
F47D12.9	F47D12.9	III:6298453-6303217	1.08261	0.00045	0.00515245	yes
B0393.2	rbg-3	III:4754431-4757019	1.06499	0.00045	0.00515245	yes
Y73B3A.1	Y73B3A.1	X:42874-47060	1.0505	0.00045	0.00515245	yes
C49C3.9	C49C3.9	IV:17339655-17342314	1.03106	0.00045	0.00515245	yes
C50C3.8	bath-42	III:8161448-8163385	1.02808	0.00045	0.00515245	yes
T07A9.3	kgb-1	IV:405622-410026	1.00515	0.00045	0.00515245	yes
T06E6.5	fbxa-135	V:15402276-15404399	2.56685	0.0005	0.00559584	yes
Y116F11B.10	Y116F11B.10	V:19870505-19873931	1.45887	0.0005	0.00559584	yes
F54D5.5	F54D5.5	II:11564444-11567020	1.24253	0.0005	0.00559584	yes
F59B10.1	pqn-47	II:10497363-10502541	1.21431	0.0005	0.00559584	yes
C50C3.7	cil-1	III:8159156-8161338	1.20483	0.0005	0.00559584	yes
Y95B8A.5	gpa-16	I:897283-906004	1.1972	0.0005	0.00559584	yes
F39B2.4	sur-2	I:14777137-14787804	1.19496	0.0005	0.00559584	yes
T11F9.12	T11F9.12	V:11493555-11496373	1.11658	0.0005	0.00559584	yes
K08B4.1	lag-1	IV:6095411-6110641	1.09317	0.0005	0.00559584	yes
F21A10.2	F21A10.2	X:10181138-10194377	1.08001	0.0005	0.00559584	yes
C06A5.3	C06A5.3	I:5986491-5990581	1.0577	0.0005	0.00559584	yes
Y43F8B.25	Y43F8B.25	V:19462911-19463759	2.31759	0.00055	0.00600726	yes
Y2H9A.6	Y2H9A.6	V:13443834-13445170	2.02025	0.00055	0.00600726	yes
C34C6.2	C34C6.2	II:8680196-8684897	1.66667	0.00055	0.00600726	yes
T28D6.2	tba-7	III:11366751-11371775	1.36346	0.00055	0.00600726	yes
F11C1.6	nhr-25	X:13008492-13013961	1.27765	0.00055	0.00600726	yes
Y104H12BR.1	plst-1	IV:1289296-1295726	1.27505	0.00055	0.00600726	yes
Y67H2A.10	Y67H2A.10	IV:13282986-13289499	1.22841	0.00055	0.00600726	yes
Y113G7B.3	fbxa-115	V:20190583-20192137	1.19346	0.00055	0.00600726	yes
Y48G1BL.2	atm-1	I:183363-208467	1.19084	0.00055	0.00600726	yes
R12C12.5	R12C12.5	II:6044065-6045174	1.14302	0.00055	0.00600726	yes
K12B6.3	fil-2	V:6279004-6280146	1.09403	0.00055	0.00600726	yes
T19B10.8	T19B10.8	V:11241902-11244730	1.08689	0.00055	0.00600726	yes
F36A2.13	F36A2.13	I:8828043-8838719	1.07264	0.00055	0.00600726	yes
F44E2.4	F44E2.4	III:8832466-8838424	1.07032	0.00055	0.00600726	yes
F31E3.4	panl-2	III:6963622-6968115	1.06687	0.00055	0.00600726	yes
F57B10.9	F57B10.9	I:6550532-6552646	1.0468	0.00055	0.00600726	yes
B0511.12	B0511.12	I:10654297-10666877	1.04255	0.00055	0.00600726	yes
C04A2.7	dnj-5	II:6852218-6858298	1.03352	0.00055	0.00600726	yes
C07H6.5	cgh-1	III:7495704-7497834	1.03038	0.00055	0.00600726	yes
R04F11.3	R04F11.3	V:12314999-12317182	1.02799	0.00055	0.00600726	yes
C43E11.3	met-1	I:4254379-4264683	1.01129	0.00055	0.00600726	yes
C29F7.6	jmjd-3.3	X:13436453-13441011	2.6883	0.0006	0.00642955	yes
K03H4.2	K03H4.2	V:13152893-13154024	1.79116	0.0006	0.00642955	yes
F35E12.4	F35E12.4	V:13731505-13733387	1.67112	0.0006	0.00642955	yes
R08E3.2	R08E3.2	X:4822658-4824680	1.49952	0.0006	0.00642955	yes
T04F8.7	T04F8.7	X:11677508-11680930	1.42804	0.0006	0.00642955	yes
B0334.8	age-1	II:11518487-11527062	1.38205	0.0006	0.00642955	yes
Y105E8A.22	exc-4	I:14512662-14518719	1.3691	0.0006	0.00642955	yes
Y39A1A.5	rabx-5	III:10605348-10613169	1.31155	0.0006	0.00642955	yes
K11H3.8	K11H3.8	III:9835191-9838311	1.2545	0.0006	0.00642955	yes
T04A11.3	igdb-1	IV:12479010-12482426	1.2034	0.0006	0.00642955	yes
R10F2.1	cdh-1	III:2910969-2935606	1.16965	0.0006	0.00642955	yes
F31C3.3	F31C3.3	I:15041431-15050702	1.12137	0.0006	0.00642955	yes
ZC302.1	mre-11	V:10733928-10736844	1.09076	0.0006	0.00642955	yes
Y32F6A.3	pap-1	V:10441978-10446469	1.02059	0.0006	0.00642955	yes
F20D12.4	czw-1	IV:7943613-7946819	0.99667	0.0006	0.00642955	yes
ZK355.3	ZK355.3	II:2927016-2927633	5.8037	0.00065	0.00685435	yes
M6.11	M6.11	X:640802-641563	4.40956	0.00065	0.00685435	yes
K01D12.10	K01D12.10	V:12406228-12407017	3.90446	0.00065	0.00685435	yes
F28B3.4	F28B3.4	I:4934036-4940509	1.61508	0.00065	0.00685435	yes
Y105C5A.1	Y105C5A.1	IV:15550852-15554720	1.24324	0.00065	0.00685435	yes
F45E10.1	unc-53	II:11058100-11089456	1.05076	0.00065	0.00685435	yes
F35G2.1	F35G2.1	IV:12200977-12207930	1.0191	0.00065	0.00685435	yes
F22B5.7	zyg-9	II:8457817-8464565	1.00324	0.00065	0.00685435	yes
R07H5.10	zip-6	IV:11213445-11218137	3.14778	0.0007	0.00726582	yes
F59B1.10	F59B1.10	V:3644744-3647954	2.10418	0.0007	0.00726582	yes
Y102A11A.9	Y102A11A.9	X:2014141-2018084	1.3043	0.0007	0.00726582	yes
T22C8.5	sptf-2	II:8625727-8627620	1.26101	0.0007	0.00726582	yes
Y48G1BM.6	Y48G1BM.6	I:231573-238252	1.11712	0.0007	0.00726582	yes
R06F6.2	vps-11	II:10788180-10793493	1.09103	0.0007	0.00726582	yes
T24D1.5	har-2	I:9956151-9958359	1.0695	0.0007	0.00726582	yes
F46B6.5	F46B6.5	V:9779549-9783064	1.03791	0.0007	0.00726582	yes
ZK20.2	kin-6	II:11640453-11641778	2.1951	0.00075	0.00761557	yes
T07H3.6	bath-26	II:1598028-1600714	1.70261	0.00075	0.00761557	yes
Y49F6A.9	linc-17	II:3596225-3596812	1.31117	0.00075	0.00761557	yes
Y34D9A.7	Y34D9A.7	I:1041483-1048246	1.30322	0.00075	0.00761557	yes
K12H4.8	dcr-1	III:8071915-8080274	1.13822	0.00075	0.00761557	yes
T07G12.10	zim-2	IV:10555648-10558221	1.08577	0.00075	0.00761557	yes
F52F12.3	mom-4	I:9895691-9900819	1.08253	0.00075	0.00761557	yes
C10G6.1	egal-1	IV:5820369-5830200	1.03045	0.00075	0.00761557	yes
Y73B6A.5	lin-45	IV:6742537-6748424	1.01118	0.00075	0.00761557	yes
C14B1.9	C14B1.9	III:3725073-3726502	0.989965	0.00075	0.00761557	yes
C04A2.3	egl-27	II:6835080-6847908	0.980233	0.00075	0.00761557	yes
T21D9.1	col-164	X:2093474-2094844	5.80992	0.0008	0.0079804	yes
K07E8.2	K07E8.2	II:662328-664816	2.32111	0.0008	0.0079804	yes
Y51B9A.9	Y51B9A.9	II:9395492-9397550	1.69867	0.0008	0.0079804	yes
M03A1.3	M03A1.3	II:4557786-4559573	1.41963	0.0008	0.0079804	yes
F16F9.2	dpy-6	X:8447273-8455640	1.41143	0.0008	0.0079804	yes
Y105E8A.25	Y105E8A.25	I:14591942-14604138	1.36653	0.0008	0.0079804	yes
C36B1.9	C36B1.9	I:8743848-8746925	1.31551	0.0008	0.0079804	yes
C07E3.3	C07E3.3	II:10353632-10357520	1.30288	0.0008	0.0079804	yes
C14F5.1	dct-1	X:7954354-7956191	1.26611	0.0008	0.0079804	yes
Y54F10AM.10	rbc-2	III:2512647-2528628	1.26491	0.0008	0.0079804	yes
C34B4.1	max-1	V:13098909-13110337	1.18258	0.0008	0.0079804	yes
Y54G2A.36	Y54G2A.36	IV:2896969-2901648	1.15248	0.0008	0.0079804	yes
F38A6.1	pha-4	V:20752935-20760303	1.15101	0.0008	0.0079804	yes
H34C03.2	H34C03.2	IV:6757310-6761776	1.11078	0.0008	0.0079804	yes
K07C5.8	cash-1	V:10362260-10365377	1.07864	0.0008	0.0079804	yes
D1044.6	D1044.6	III:5535657-5543168	1.06925	0.0008	0.0079804	yes
ZK856.13	tftc-3	V:10206618-10210345	1.06922	0.0008	0.0079804	yes
F18E2.3	scc-3	V:12763944-12767938	1.03386	0.0008	0.0079804	yes
C15A11.1	col-35	I:7384397-7388795	5.34788	0.00085	0.00832748	yes
Y22D7AR.2	Y22D7AR.2	III:1705945-1713729	1.44872	0.00085	0.00832748	yes
K10G9.3	pad-2	III:10279128-10281476	1.32645	0.00085	0.00832748	yes
M01G5.5	snf-6	III:1520223-1532768	1.30302	0.00085	0.00832748	yes
ZK783.4	flt-1	III:7650551-7656032	1.14803	0.00085	0.00832748	yes
R02F2.4	R02F2.4	III:5484199-5486002	1.11069	0.00085	0.00832748	yes
Y53C12A.1	wee-1.3	II:9713660-9716469	1.06205	0.00085	0.00832748	yes
C36A4.5	C36A4.5	III:3844892-3848262	1.04973	0.00085	0.00832748	yes
F35B12.5	sas-5	V:11610707-11613054	1.04566	0.00085	0.00832748	yes
F20H11.2	let-765	III:6592566-6601171	1.0368	0.00085	0.00832748	yes
C03D6.4	npp-14	I:9660174-9665144	1.03261	0.00085	0.00832748	yes
F44B9.6	lin-36	III:8016661-8020870	1.02758	0.00085	0.00832748	yes
T01B7.6	trcs-2	II:8722473-8725515	0.995046	0.00085	0.00832748	yes
F01D4.8	F01D4.8	IV:10450807-10453098	2.39207	0.0009	0.00868341	yes
Y110A2AL.4	Y110A2AL.4	II:2839303-2840386	2.12239	0.0009	0.00868341	yes
C32F10.6	nhr-2	I:5818478-5821108	1.65439	0.0009	0.00868341	yes
F59H6.8	bath-21	II:2025641-2026610	1.63884	0.0009	0.00868341	yes
H37N21.1	hpo-11	I:7140277-7147230	1.32273	0.0009	0.00868341	yes
F26A1.13	F26A1.13	III:4847071-4848967	1.16714	0.0009	0.00868341	yes
T28F12.3	sos-1	V:4517681-4549291	1.15469	0.0009	0.00868341	yes
F12A10.8	F12A10.8	II:5498709-5501409	1.11108	0.0009	0.00868341	yes
C27B7.4	rad-26	IV:8894080-8901385	1.07839	0.0009	0.00868341	yes
VC5.4	mys-1	V:7081543-7084891	0.996066	0.0009	0.00868341	yes
C25A1.8	clec-87	I:10184243-10185468	0.992563	0.0009	0.00868341	yes
T13B5.3	pho-14	II:1097925-1100812	0.969578	0.0009	0.00868341	yes
Y6E2A.5	Y6E2A.5	V:15716418-15718660	2.6965	0.00095	0.0090287	yes
Y46H3C.7	Y46H3C.7	V:1692560-1693510	1.83085	0.00095	0.0090287	yes
R03G5.6	R03G5.6	X:7805682-7809085	1.25716	0.00095	0.0090287	yes
F52H3.4	F52H3.4	II:10041133-10042515	1.17281	0.00095	0.0090287	yes
R09A1.1	ergo-1	V:1008800-1022911	1.16613	0.00095	0.0090287	yes
Y6B3B.4	Y6B3B.4	I:13756736-13771773	1.13782	0.00095	0.0090287	yes
M4.1	M4.1	IV:3213771-3217668	1.13376	0.00095	0.0090287	yes
M01F1.9	M01F1.9	III:3493810-3499057	1.05374	0.00095	0.0090287	yes
Y47G6A.12	2014-09-01	I:3427176-3438543	0.995697	0.00095	0.0090287	yes
T17E9.1	kin-18	III:6118631-6124067	0.983031	0.00095	0.0090287	yes
C10H11.1	viln-1	I:4747626-4759601	0.979146	0.00095	0.0090287	yes
F41E6.13	atg-18	V:8629220-8631327	0.96975	0.00095	0.0090287	yes
C48B6.3	C48B6.3	I:6915046-6916592	0.959718	0.00095	0.0090287	yes
C43E11.11	cogc-5	I:4249481-4253169	0.958606	0.00095	0.0090287	yes
C04E6.6	grd-9	V:5895387-5900040	3.92831	0.001	0.00936932	yes
F09C12.2	F09C12.2	II:5110028-5112232	3.66178	0.001	0.00936932	yes
F26F2.1	F26F2.1	V:20559079-20561895	2.89804	0.001	0.00936932	yes
B0414.2	rnt-1	I:5776153-5788609	1.82071	0.001	0.00936932	yes
C48D5.1	nhr-6	III:3573584-3578772	1.4193	0.001	0.00936932	yes
M04F3.6	M04F3.6	I:4761930-4762359	1.2254	0.001	0.00936932	yes
F16B4.2	F16B4.2	V:1601013-1603916	1.07232	0.001	0.00936932	yes
F11A1.3	daf-12	X:10644406-10666869	1.02661	0.001	0.00936932	yes
F54D5.14	smc-6	II:11578715-11582758	1.00002	0.001	0.00936932	yes
F01G4.1	swsn-4	IV:11126023-11131164	0.994104	0.001	0.00936932	yes
B0393.3	B0393.3	III:4757247-4759731	0.984182	0.001	0.00936932	yes
Y22D7AL.15	Y22D7AL.15	III:1658247-1659863	0.97398	0.001	0.00936932	yes
Y53C12A.2	glt-5	II:9706495-9708887	1.37747	0.00105	0.00971174	yes
Y48A6C.1	Y48A6C.1	III:11101267-11107206	1.32212	0.00105	0.00971174	yes
C44H9.4	C44H9.4	V:12835707-12839783	1.21308	0.00105	0.00971174	yes
C34B7.4	mys-4	I:8333153-8336183	1.16508	0.00105	0.00971174	yes
F15A8.6	F15A8.6	X:4430865-4434502	1.14595	0.00105	0.00971174	yes
ZC449.5	ZC449.5	X:5035026-5037775	1.05823	0.00105	0.00971174	yes
T22H9.2	atg-9	V:348788-358841	1.05105	0.00105	0.00971174	yes
C10H11.9	let-502	I:4738249-4744321	0.99315	0.00105	0.00971174	yes
ZK863.4	ZK863.4	V:12181497-12184196	0.924139	0.00105	0.00971174	yes
C14A11.1	tsp-6	X:2820447-2822027	2.53101	0.0011	0.0100628	yes
K08D10.9	K08D10.9	IV:4158190-4161789	2.181	0.0011	0.0100628	yes
F16B3.1	egl-2	V:1289372-1299332	1.28405	0.0011	0.0100628	yes
F02H6.2	F02H6.2	IV:14196448-14198824	1.2435	0.0011	0.0100628	yes
F45D3.2	F45D3.2	V:12541039-12542951	1.08645	0.0011	0.0100628	yes
C17H12.6	C17H12.6	IV:6821341-6822489	1.07113	0.0011	0.0100628	yes
R05H10.6	cdh-7	II:14843217-14850834	1.04159	0.0011	0.0100628	yes
C07F11.1	tol-1	I:443998-461607	1.03238	0.0011	0.0100628	yes
T08D2.3	T08D2.3	X:173179-177000	1.02433	0.0011	0.0100628	yes
F35G12.8	smc-4	III:4587505-4593123	0.988171	0.0011	0.0100628	yes
F49H6.5	F49H6.5	V:17023472-17025529	3.49351	0.00115	0.0103827	yes
Y71H2AM.2	Y71H2AM.2	III:2819281-2824667	1.2185	0.00115	0.0103827	yes
Y57A10A.15	polg-1	II:12189876-12199959	1.16842	0.00115	0.0103827	yes
C06B8.7	C06B8.7	V:15498742-15511421	1.13549	0.00115	0.0103827	yes
Y41D4B.4	Y41D4B.4	IV:1660111-1669683	1.12524	0.00115	0.0103827	yes
Y75B8A.22	tim-1	III:12240366-12250164	1.00431	0.00115	0.0103827	yes
C34D1.1	dmd-10	V:13222655-13225941	4.05858	0.0012	0.0107425	yes
B0507.7	B0507.7	V:8756489-8758720	2.70949	0.0012	0.0107425	yes
B0564.4	best-2	IV:13111519-13113082	2.31584	0.0012	0.0107425	yes
ZC190.4	ZC190.4	V:8666064-8670969	1.19802	0.0012	0.0107425	yes
Y111B2A.8	aakg-1	III:12538879-12548081	1.15665	0.0012	0.0107425	yes
F10E9.8	sas-4	III:8314345-8318588	1.08801	0.0012	0.0107425	yes
W02D3.10	fnci-1	I:6746017-6753031	1.04736	0.0012	0.0107425	yes
D1043.1	D1043.1	II:11582848-11592060	1.02316	0.0012	0.0107425	yes
T06E6.3	fbxa-199	V:15397384-15398828	2.23645	0.00125	0.0111149	yes
K07A12.6	hot-5	I:8683219-8687109	1.54063	0.00125	0.0111149	yes
Y97E10AR.1	Y97E10AR.1	V:8001450-8004690	1.19403	0.00125	0.0111149	yes
C28G1.1	ubc-23	X:8844285-8846275	1.14204	0.00125	0.0111149	yes
Y50D7A.8	Y50D7A.8	III:335955-343241	1.10036	0.00125	0.0111149	yes
F56F3.1	ifet-1	III:4472085-4475143	1.05557	0.00125	0.0111149	yes
C28C12.2	mesp-1	IV:8499318-8500105	1.01726	0.00125	0.0111149	yes
F55A3.7	F55A3.7	I:10785467-10787863	1.20258	0.0013	0.0114505	yes
Y94H6A.6	ubc-8	IV:2704692-2707231	1.11819	0.0013	0.0114505	yes
F38A5.3	lec-11	IV:6588189-6590205	1.08439	0.0013	0.0114505	yes
C25G4.5	dpy-26	IV:12445981-12451294	0.985103	0.0013	0.0114505	yes
C27F2.8	C27F2.8	III:4987243-4998161	0.982434	0.0013	0.0114505	yes
C48B4.4	ced-7	III:9568748-9579873	0.970983	0.0013	0.0114505	yes
C09C7.1	zig-4	X:7925436-7926589	1.79412	0.00135	0.0117928	yes
Y71H2AM.3	Y71H2AM.3	III:2805430-2811002	1.15301	0.00135	0.0117928	yes
F14D2.12	bath-30	II:3345279-3346371	1.04549	0.00135	0.0117928	yes
T04D1.4	chd-7	I:4685867-4698575	1.03588	0.00135	0.0117928	yes
Y119C1B.8	bet-1	I:4526377-4534800	1.03214	0.00135	0.0117928	yes
M04F3.5	M04F3.5	I:4773817-4777717	1.01976	0.00135	0.0117928	yes
H02I12.5	H02I12.5	IV:11401947-11403337	1.01714	0.00135	0.0117928	yes
C29F9.4	C29F9.4	III:120491-124686	0.984969	0.00135	0.0117928	yes
ZK285.2	ZK285.2	V:16046872-16047600	3.73859	0.0014	0.0121693	yes
M01B2.13	M01B2.13	V:15264652-15265786	1.92593	0.0014	0.0121693	yes
C06A5.8	C06A5.8	I:6008077-6009606	1.17735	0.0014	0.0121693	yes
Y50D7A.2	Y50D7A.2	III:268457-282882	1.14083	0.0014	0.0121693	yes
F52D2.12	F52D2.12	X:1978070-1980896	1.11699	0.0014	0.0121693	yes
T19A5.2	gck-1	V:8947798-8955892	1.03675	0.0014	0.0121693	yes
C02F5.1	knl-1	III:8250635-8253943	0.99836	0.0014	0.0121693	yes
F53C11.6	twk-32	V:13796640-13800549	1.82952	0.00145	0.0125013	yes
C24G7.4	acd-2	I:4094609-4098329	1.14204	0.00145	0.0125013	yes
Y44E3A.4	Y44E3A.4	I:3320920-3330673	1.1058	0.00145	0.0125013	yes
C23H5.15	C23H5.15	IV:2100151-2102859	1.06664	0.00145	0.0125013	yes
ZK484.4	ZK484.4	I:6070678-6078847	0.955013	0.00145	0.0125013	yes
F32D1.10	mcm-7	V:4347163-4361552	0.892055	0.00145	0.0125013	yes
C25F9.1	srw-85	V:19429439-19431687	1.53468	0.0015	0.0128004	yes
Y39A1C.4	hex-3	III:10849219-10854561	1.23661	0.0015	0.0128004	yes
ZC239.1	ZC239.1	II:3227257-3228295	1.21343	0.0015	0.0128004	yes
F13B6.1	F13B6.1	IV:7456747-7458035	1.06966	0.0015	0.0128004	yes
C09E7.8	C09E7.8	III:6553574-6558575	1.06776	0.0015	0.0128004	yes
H03A11.2	H03A11.2	X:15225868-15230621	1.01249	0.0015	0.0128004	yes
F42H11.2	lem-3	I:9578523-9581273	0.982419	0.0015	0.0128004	yes
F39H12.4	igcm-1	X:845729-851507	1.53861	0.00155	0.0131213	yes
Y50D4C.5	Y50D4C.5	V:998445-1003592	1.25152	0.00155	0.0131213	yes
C30B5.1	szy-4	II:6198728-6208218	1.12145	0.00155	0.0131213	yes
C37A2.5	pqn-21	I:6773993-6780151	1.03964	0.00155	0.0131213	yes
F13E9.1	F13E9.1	IV:10864328-10873608	1.02748	0.00155	0.0131213	yes
F37A4.8	isw-1	III:6675800-6710055	0.996439	0.00155	0.0131213	yes
F07B7.12	F07B7.12	V:8854992-8862049	1.34504	0.0016	0.0134017	yes
Y54G11A.1	Y54G11A.1	II:14256349-14269153	1.17698	0.0016	0.0134017	yes
C36C9.1	C36C9.1	X:1682951-1686383	1.16778	0.0016	0.0134017	yes
Y73B3B.1	Y73B3B.1	X:209107-211241	1.16749	0.0016	0.0134017	yes
Y51A2D.15	Y51A2D.15	V:18592756-18613944	1.11257	0.0016	0.0134017	yes
W02B9.1	hmr-1	I:11075757-11134667	1.04925	0.0016	0.0134017	yes
F59H5.1	F59H5.1	II:2504877-2514846	1.0153	0.0016	0.0134017	yes
F25B5.2	nop-1	III:5958778-5962328	0.962334	0.0016	0.0134017	yes
M60.4	M60.4	X:8232253-8236316	0.926093	0.0016	0.0134017	yes
C36E8.1	C36E8.1	III:3999287-4004143	0.924011	0.0016	0.0134017	yes
F37B1.1	gst-24	II:13610442-13611342	1.08545	0.00165	0.0136905	yes
C04A11.3	gck-4	X:13677191-13682078	1.08335	0.00165	0.0136905	yes
C35B1.1	ubc-1	IV:4103017-4105357	1.00386	0.00165	0.0136905	yes
C10F3.1	cpg-4	V:5996356-5999346	0.946838	0.00165	0.0136905	yes
Y92H12A.1	src-1	I:1566930-1580196	0.925536	0.00165	0.0136905	yes
C26E6.2	flh-2	III:4952123-4955123	1.17717	0.0017	0.0139884	yes
C09G12.9	tsg-101	IV:3510473-3514562	1.08669	0.0017	0.0139884	yes
F58A3.2	egl-15	X:11016409-11023395	1.01417	0.0017	0.0139884	yes
F29D10.4	hum-1	I:8845806-8851118	0.987166	0.0017	0.0139884	yes
Y2H9A.1	mes-4	V:13433053-13437547	0.969442	0.0017	0.0139884	yes
F38A1.4	clec-167	IV:1253338-1255732	2.57623	0.00175	0.0142815	yes
F54D8.4	cah-1	III:5083205-5085289	1.45389	0.00175	0.0142815	yes
H05G16.1	frm-3	X:11576246-11580940	1.35494	0.00175	0.0142815	yes
K02C4.3	K02C4.3	II:8078456-8086849	1.16494	0.00175	0.0142815	yes
Y37E11AM.2	Y37E11AM.2	IV:3722887-3725461	1.03047	0.00175	0.0142815	yes
F30F8.10	F30F8.10	I:7840464-7846841	1.01316	0.00175	0.0142815	yes
T05F1.6	hsr-9	I:9626259-9630847	0.945896	0.00175	0.0142815	yes
F28F9.1	zag-1	IV:3855842-3861124	1.24635	0.0018	0.014592	yes
C09H6.1	spr-4	I:8103600-8109227	1.02189	0.0018	0.014592	yes
C31H1.8	C31H1.8	IV:5811581-5814140	1.00385	0.0018	0.014592	yes
Y18D10A.13	pad-1	I:12878594-12902804	0.96488	0.0018	0.014592	yes
B0336.6	abi-1	III:5690106-5692740	0.919958	0.0018	0.014592	yes
C13A2.1	C13A2.1	V:7289026-7291831	1.87366	0.00185	0.0149136	yes
C27C12.2	egrh-1	X:14845936-14849194	1.09744	0.00185	0.0149136	yes
Y105E8A.24	Y105E8A.24	I:14567331-14580979	1.07794	0.00185	0.0149136	yes
F09E10.8	toca-1	X:1511067-1521487	1.03932	0.00185	0.0149136	yes
C03D6.5	asfl-1	I:9658273-9660073	0.97049	0.00185	0.0149136	yes
D1081.7	D1081.7	I:8487619-8490938	0.896174	0.00185	0.0149136	yes
Y43F8C.3	Y43F8C.3	V:19614557-19622466	1.05766	0.0019	0.0152393	yes
F20G4.3	nmy-2	I:7926622-7934577	0.974535	0.0019	0.0152393	yes
T10H10.1	hum-6	X:2303081-2319333	1.24027	0.00195	0.0155618	yes
ZK637.7	lin-9	III:8900236-8904133	0.986555	0.00195	0.0155618	yes
W02C12.3	hlh-30	IV:4015485-4028129	0.957341	0.00195	0.0155618	yes
C14A6.16	C14A6.16	V:18146964-18154396	1.60454	0.002	0.0158572	yes
B0212.3	B0212.3	IV:3540187-3543602	1.33853	0.002	0.0158572	yes
Y46E12BL.4	spsb-1	II:15207442-15226728	1.12875	0.002	0.0158572	yes
F21C3.4	rde-2	I:7280551-7282873	0.938262	0.002	0.0158572	yes
F59E12.1	F59E12.1	II:5654512-5657371	0.919105	0.002	0.0158572	yes
F29D11.2	capg-1	I:7634497-7639780	0.913303	0.002	0.0158572	yes
Y71G12B.32	Y71G12B.32	I:1814101-1816061	1.85575	0.00205	0.0161809	yes
R07B5.9	lsy-12	V:9843865-9859963	1.05773	0.00205	0.0161809	yes
Y119C1A.1	Y119C1A.1	I:4641265-4644277	0.975158	0.00205	0.0161809	yes
Y43F8C.6	Y43F8C.6	V:19633061-19640908	1.16902	0.0021	0.0164773	yes
C33H5.15	sgo-1	IV:7794856-7796304	1.01955	0.0021	0.0164773	yes
T23D8.1	mom-5	I:9965587-9969413	1.00739	0.0021	0.0164773	yes
R10E9.1	msi-1	III:3965166-3976397	0.976036	0.0021	0.0164773	yes
T05E8.3	T05E8.3	I:5472320-5479438	0.961158	0.0021	0.0164773	yes
F55F8.1	ptr-10	I:5662142-5668837	1.20633	0.00215	0.016762	yes
C11H1.5	C11H1.5	X:14298090-14303140	1.11927	0.00215	0.016762	yes
F29D11.1	lrp-1	I:7614175-7634143	1.02951	0.00215	0.016762	yes
F43G6.1	dna-2	II:11778150-11782482	0.998976	0.00215	0.016762	yes
Y87G2A.7	Y87G2A.7	I:13572378-13575640	0.981637	0.00215	0.016762	yes
F28D1.10	gex-3	IV:12404430-12408689	0.944459	0.00215	0.016762	yes
F56D1.7	daz-1	II:5456304-5458616	0.906808	0.00215	0.016762	yes
W08A12.4	W08A12.4	V:3673915-3676632	4.30673	0.0022	0.0170763	yes
C42D8.1	C42D8.1	X:5109503-5112378	1.15604	0.0022	0.0170763	yes
E03H4.8	E03H4.8	I:12424554-12426766	1.02881	0.0022	0.0170763	yes
Y55F3AM.6	Y55F3AM.6	IV:992288-997652	0.96336	0.0022	0.0170763	yes
ZK858.3	clec-91	I:9126136-9127072	0.962078	0.0022	0.0170763	yes
R11D1.1	R11D1.1	V:12704381-12707755	0.938408	0.0022	0.0170763	yes
R02D3.6	grl-19	IV:251969-252554	5.36776	0.00225	0.0173626	yes
T06E6.15	T06E6.15	V:15398938-15399791	2.69399	0.00225	0.0173626	yes
F26A1.14	F26A1.14	III:4849265-4849850	1.64243	0.00225	0.0173626	yes
Y47G6A.29	Y47G6A.29	I:3578691-3600677	1.15053	0.00225	0.0173626	yes
Y71F9AR.3	Y71F9AR.3	I:2986106-2995913	1.0264	0.00225	0.0173626	yes
Y51F10.5	hex-4	I:1924299-1932260	0.954635	0.00225	0.0173626	yes
F26D11.13	F26D11.13	V:7953353-7954758	3.58709	0.0023	0.0176541	yes
T12C9.3	twk-2	II:4441093-4453151	1.32704	0.0023	0.0176541	yes
F21C10.7	F21C10.7	V:9112789-9122180	1.02368	0.0023	0.0176541	yes
Y54E10A.15	cdt-1	I:3223161-3228022	0.980967	0.0023	0.0176541	yes
F35E12.7	dct-17	V:13727760-13730776	0.90187	0.0023	0.0176541	yes
T16A1.7	trpl-5	II:2086718-2090618	2.07353	0.00235	0.0178652	yes
K11H12.9	K11H12.9	IV:649663-651792	1.48834	0.00235	0.0178652	yes
Y50D4C.4	sqv-6	V:951586-964800	1.05486	0.00235	0.0178652	yes
C13F10.4	C13F10.4	V:7205621-7214903	0.967016	0.00235	0.0178652	yes
C37A2.4	cye-1	I:6780805-6784534	0.927551	0.00235	0.0178652	yes
H37A05.1	lpin-1	V:13650285-13654129	0.91418	0.00235	0.0178652	yes
W06B4.1	W06B4.1	II:4471400-4473745	0.912041	0.00235	0.0178652	yes
Y69A2AL.2	Y69A2AL.2	IV:2482256-2484112	0.881965	0.00235	0.0178652	yes
K08H10.1	lea-1	V:10011870-10031094	1.15811	0.0024	0.018193	yes
Y48G1C.10	Y48G1C.10	I:81200-84959	1.28161	0.00245	0.0184663	yes
R13D7.7	gst-41	V:7398464-7399302	1.22396	0.00245	0.0184663	yes
M01E5.3	M01E5.3	I:13281423-13286499	0.963709	0.00245	0.0184663	yes
F56H1.5	ccpp-1	I:5754377-5760793	0.920855	0.00245	0.0184663	yes
Y55D9A.1	efa-6	IV:12605695-12614723	0.917437	0.00245	0.0184663	yes
T19B10.7	ima-1	V:11239674-11241780	0.888158	0.00245	0.0184663	yes
C46C2.3	C46C2.3	IV:9225124-9227934	1.50439	0.0025	0.0187364	yes
C30D11.1	unc-103	III:4121463-4146447	1.19864	0.0025	0.0187364	yes
K02B12.5	K02B12.5	I:8513918-8526623	1.04155	0.0025	0.0187364	yes
C26E6.7	eri-9	III:4932449-4934943	0.923124	0.0025	0.0187364	yes
W09G12.8	W09G12.8	IV:1226181-1227668	2.79357	0.00255	0.0190214	yes
F46C5.14	linc-72	II:8819811-8820154	1.46667	0.00255	0.0190214	yes
Y48C3A.12	Y48C3A.12	II:13376411-13388762	1.06333	0.00255	0.0190214	yes
T23F4.2	T23F4.2	II:1163574-1165486	1.00589	0.00255	0.0190214	yes
F44E7.5	F44E7.5	V:5778817-5781015	1.00386	0.00255	0.0190214	yes
T04A8.16	clp-2	III:4700324-4704054	0.990983	0.00255	0.0190214	yes
ZK675.2	rev-1	II:7900646-7904636	0.982238	0.00255	0.0190214	yes
ZK638.1	ZK638.1	III:8962294-8965690	5.38801	0.0026	0.0192947	yes
C25D7.6	mcm-3	V:15053757-15059601	1.01071	0.0026	0.0192947	yes
C48B6.6	smg-1	I:6900971-6913579	0.916734	0.0026	0.0192947	yes
F37A8.5	F37A8.5	III:3956623-3957475	1.50715	0.00265	0.0196016	yes
F31D4.5	F31D4.5	V:20854142-20858576	1.3505	0.00265	0.0196016	yes
C11D2.6	unc-77	IV:6157309-6173040	1.19778	0.00265	0.0196016	yes
F25E2.4	ifd-2	X:813851-815929	0.893159	0.00265	0.0196016	yes
C02C6.2	olrn-1	X:15537661-15546323	1.33452	0.0027	0.0198604	yes
T19C3.3	T19C3.3	III:610877-614549	1.03808	0.0027	0.0198604	yes
F10D11.2	F10D11.2	I:8435961-8438638	1.01279	0.0027	0.0198604	yes
B0205.13	B0205.13	I:10727750-10728795	0.996763	0.0027	0.0198604	yes
F56C9.10	F56C9.10	III:7329719-7335128	0.868962	0.0027	0.0198604	yes
Y60C6A.1	Y60C6A.1	V:4783612-4786140	6.14806	0.00275	0.0200887	yes
B0412.2	daf-7	III:811827-813764	1.63161	0.00275	0.0200887	yes
T08D2.8	T08D2.8	X:194447-197901	1.41816	0.00275	0.0200887	yes
C13E3.1	C13E3.1	X:8893128-8898517	1.15548	0.00275	0.0200887	yes
C34B7.2	C34B7.2	I:8336981-8346023	1.06864	0.00275	0.0200887	yes
F55H2.4	lrg-1	III:9504763-9507081	0.998301	0.00275	0.0200887	yes
W03C9.7	mex-1	II:11968636-11973691	0.961999	0.00275	0.0200887	yes
F33H1.4	F33H1.4	II:10174647-10180187	0.915238	0.00275	0.0200887	yes
C01G8.1	C01G8.1	I:5272845-5274322	0.912047	0.00275	0.0200887	yes
C05D11.8	C05D11.8	III:6422458-6427305	1.22423	0.0028	0.0203509	yes
R03H10.7	R03H10.7	II:4177248-4178927	1.20106	0.0028	0.0203509	yes
C06A5.6	C06A5.6	I:5978689-5985869	1.0015	0.0028	0.0203509	yes
C34H3.2	odd-2	X:6159387-6160485	0.99909	0.0028	0.0203509	yes
R10E12.1	alx-1	III:9957356-9973865	0.890268	0.0028	0.0203509	yes
Y45F10C.3	fbxa-215	IV:13665343-13666911	0.868726	0.0028	0.0203509	yes
K01G12.3	K01G12.3	IV:14193497-14196173	1.84072	0.00285	0.0206294	yes
Y38F2AR.5	tftc-1	IV:2357766-2376116	1.24359	0.00285	0.0206294	yes
Y62E10A.16	gcl-1	IV:13409012-13412897	1.07266	0.00285	0.0206294	yes
C28C12.10	tag-77	IV:8503492-8510511	0.929553	0.00285	0.0206294	yes
M01E11.3	M01E11.3	I:5573206-5576747	0.964862	0.0029	0.0208961	yes
C46F9.3	math-24	II:1900237-1901921	0.935633	0.0029	0.0208961	yes
F14H3.6	F14H3.6	V:16057321-16058892	0.926696	0.0029	0.0208961	yes
T12E12.4	drp-1	IV:5538489-5541365	0.887168	0.0029	0.0208961	yes
F33E11.3	F33E11.3	V:300035-304715	0.883767	0.0029	0.0208961	yes
T04A8.14	emb-5	III:4715290-4720670	0.860162	0.0029	0.0208961	yes
Y75B8A.39	Y75B8A.39	III:12313286-12314403	5.53829	0.00295	0.0211603	yes
Y39G10AR.3	nekl-1	I:2357882-2372964	1.6722	0.00295	0.0211603	yes
Y82E9BR.19	Y82E9BR.19	III:1484970-1495330	1.2291	0.00295	0.0211603	yes
F48C5.1	igeg-2	X:11444353-11446620	1.12829	0.00295	0.0211603	yes
F57F5.5	pkc-1	V:12015096-12032131	0.952058	0.00295	0.0211603	yes
F16A11.1	F16A11.1	I:9393943-9404024	0.907099	0.00295	0.0211603	yes
C04E7.3	C04E7.3	X:344126-346289	1.32298	0.003	0.021403	yes
T13F2.3	pis-1	IV:9791939-9796589	0.955357	0.003	0.021403	yes
C30F12.4	C30F12.4	I:6972156-6973789	0.913992	0.003	0.021403	yes
F16A11.3	ppfr-1	I:9359072-9390093	0.89316	0.003	0.021403	yes
R07G3.1	cdc-42	II:7616449-7617931	0.850638	0.003	0.021403	yes
K11C4.5	unc-68	V:6901686-6929038	0.977482	0.00305	0.021643	yes
Y111B2A.3	Y111B2A.3	III:12496085-12499348	0.942585	0.00305	0.021643	yes
F10E7.8	farl-11	II:7101263-7105001	0.911994	0.00305	0.021643	yes
K02A11.1	gfi-2	I:9737815-9744122	0.862172	0.00305	0.021643	yes
F16B4.6	F16B4.6	V:1587205-1587936	2.27913	0.0031	0.0218902	yes
C26E6.9	set-2	III:4922870-4930206	1.30406	0.0031	0.0218902	yes
T03G11.1	pqn-62	X:5196123-5204242	1.07537	0.0031	0.0218902	yes
F22D3.1	ceh-38	II:6951639-6965687	1.05475	0.0031	0.0218902	yes
K07C6.4	cyp-35B1	V:3939126-3941235	1.03419	0.0031	0.0218902	yes
Y46C8AL.4	clec-71	IV:3937463-3939924	3.05461	0.00315	0.0221155	yes
C06E1.1	C06E1.1	III:8605831-8606504	1.21577	0.00315	0.0221155	yes
Y41G9A.5	Y41G9A.5	X:2946666-2949135	1.10499	0.00315	0.0221155	yes
Y54G2A.21	Y54G2A.21	IV:2902373-2914816	1.00636	0.00315	0.0221155	yes
Y75B8A.28	Y75B8A.28	III:12319107-12323868	0.970468	0.00315	0.0221155	yes
R05D3.12	R05D3.12	III:8380942-8387499	0.967687	0.00315	0.0221155	yes
F01G4.4	F01G4.4	IV:11143342-11146018	0.935663	0.00315	0.0221155	yes
K10B2.5	ani-2	II:6361161-6365304	0.898037	0.00315	0.0221155	yes
ZC443.2	ZC443.2	V:12810217-12811158	2.03596	0.0032	0.0223185	yes
T05F1.9	T05F1.9	I:9645698-9649218	1.28834	0.0032	0.0223185	yes
F58E6.1	sta-2	V:9741222-9744231	1.14362	0.0032	0.0223185	yes
Y39G10AR.17	sydn-1	I:2377088-2381851	1.11095	0.0032	0.0223185	yes
T21E12.4	dhc-1	I:4386786-4404585	0.949678	0.0032	0.0223185	yes
D1007.7	nrd-1	I:4597889-4602666	0.883363	0.0032	0.0223185	yes
C50B6.2	nasp-2	V:13310183-13312266	0.873099	0.0032	0.0223185	yes
F52F10.3	oac-31	V:1538352-1541824	0.969872	0.00325	0.0225977	yes
C25F6.2	dlg-1	X:5479697-5484936	0.92746	0.00325	0.0225977	yes
C39H7.4	C39H7.4	IV:5611089-5614608	0.914488	0.00325	0.0225977	yes
D2030.6	prg-1	I:7583809-7588367	0.844278	0.00325	0.0225977	yes
F56D2.3	F56D2.3	III:5584686-5587049	2.04559	0.0033	0.0228255	yes
F38E11.2	hsp-12.6	IV:9446384-9446980	1.60108	0.0033	0.0228255	yes
F14H3.5	F14H3.5	V:16055814-16057037	1.39821	0.0033	0.0228255	yes
W06H12.1	ztf-6	I:11206921-11211384	1.04929	0.0033	0.0228255	yes
T19B4.5	T19B4.5	I:5674335-5676238	0.939062	0.0033	0.0228255	yes
B0205.14	B0205.14	I:10726917-10727351	1.44335	0.00335	0.0230309	yes
C53B7.1	rig-3	X:6853617-6860925	1.1247	0.00335	0.0230309	yes
F33E11.6	phf-10	V:305699-311535	0.991536	0.00335	0.0230309	yes
W02D9.3	hmg-20	I:12535321-12537671	0.967117	0.00335	0.0230309	yes
C14B1.7	C14B1.7	III:3719903-3723597	0.922762	0.00335	0.0230309	yes
C41H7.4	C41H7.4	II:3003981-3005597	0.92135	0.00335	0.0230309	yes
ZC504.4	mig-15	X:10421654-10428650	0.912207	0.00335	0.0230309	yes
R10E4.4	mcm-5	III:4288259-4291283	0.865034	0.00335	0.0230309	yes
T26H5.10	T26H5.10	V:15443331-15443808	1.06093	0.0034	0.0232338	yes
ZC376.6	ZC376.6	V:14185784-14192158	0.942812	0.0034	0.0232338	yes
F13B12.6	F13B12.6	IV:10414071-10417888	0.940048	0.0034	0.0232338	yes
W04A8.7	taf-1	I:13861471-13887653	0.933661	0.0034	0.0232338	yes
F15E6.1	set-9	IV:4307758-4317260	0.901508	0.0034	0.0232338	yes
Y74C9A.4	rcor-1	I:17482-26781	0.895171	0.0034	0.0232338	yes
K02F3.8	dos-3	III:835814-839591	2.17689	0.00345	0.0234644	yes
ZK1127.7	cin-4	II:7038293-7041689	0.991276	0.00345	0.0234644	yes
R11A8.7	R11A8.7	IV:10374904-10387296	0.91658	0.00345	0.0234644	yes
R07E5.8	cku-80	III:4419847-4423372	0.890092	0.00345	0.0234644	yes
T24A11.1	mtm-3	III:3789981-3800465	0.838096	0.00345	0.0234644	yes
F55A3.5	gpx-8	I:10781973-10782890	2.08644	0.0035	0.0236425	yes
W03A5.3	grl-22	III:5413222-5413993	1.16843	0.0035	0.0236425	yes
F25H8.3	gon-1	IV:9935066-9945775	1.13153	0.0035	0.0236425	yes
F10B5.7	rrf-3	II:8162505-8170358	1.07221	0.0035	0.0236425	yes
F18E3.12	F18E3.12	V:7414940-7415344	1.00575	0.0035	0.0236425	yes
C35D10.7	C35D10.7	III:4856192-4859243	0.922309	0.0035	0.0236425	yes
C54G10.2	rfc-1	V:14642739-14645952	0.881512	0.0035	0.0236425	yes
M03A8.2	atg-2	X:6809103-6817632	0.879527	0.0035	0.0236425	yes
C32A3.1	sel-8	III:3613217-3627142	1.05181	0.00355	0.0238383	yes
K01A2.11	cbn-1	II:328563-332515	0.942589	0.00355	0.0238383	yes
Y55F3AM.10	Y55F3AM.10	IV:1027753-1030024	0.92551	0.00355	0.0238383	yes
C05C10.5	C05C10.5	II:9939153-9940337	0.905574	0.00355	0.0238383	yes
Y54E10A.9	vbh-1	I:3158513-3162376	0.896703	0.00355	0.0238383	yes
C46A5.9	hcf-1	IV:7770767-7774270	0.880593	0.00355	0.0238383	yes
F56C11.1	bli-3	I:146487-154850	0.872273	0.00355	0.0238383	yes
F13E6.4	F13E6.4	X:10691942-10694461	1.10647	0.0036	0.0240723	yes
C14F5.5	sem-5	X:7959826-7961725	1.05167	0.0036	0.0240723	yes
ZK112.7	cdh-3	III:7741272-7754448	1.03141	0.0036	0.0240723	yes
Y17G7B.13	Y17G7B.13	II:12042909-12049045	0.96277	0.0036	0.0240723	yes
B0507.2	B0507.2	V:8774331-8776516	0.909732	0.0036	0.0240723	yes
F18C12.2	rme-8	I:8083580-8095574	0.902762	0.0036	0.0240723	yes
Y82E9BR.12	fbxa-138	III:1379139-1383705	2.54963	0.00365	0.0243247	yes
C17C3.12	acdh-2	II:5544584-5547490	2.02536	0.00365	0.0243247	yes
ZK1127.1	nos-2	II:7065026-7069966	1.179	0.00365	0.0243247	yes
H09G03.2	frm-8	III:3200799-3219152	1.00665	0.00365	0.0243247	yes
F09E5.1	pkc-3	II:5380024-5387325	0.88786	0.00365	0.0243247	yes
C14F5.2	zig-3	X:7930737-7931808	1.8019	0.0037	0.0245856	yes
Y42H9B.2	rig-4	IV:7988687-8004121	1.58075	0.0037	0.0245856	yes
C10G11.6	C10G11.6	I:6289430-6293855	1.13387	0.0037	0.0245856	yes
C05A9.2	C05A9.2	X:10842681-10844674	1.13086	0.0037	0.0245856	yes
Y39A1A.12	orc-1	III:10640885-10646107	0.955947	0.0037	0.0245856	yes
ZK896.1	ZK896.1	IV:12872828-12875360	3.48181	0.00375	0.0248451	yes
R10H10.7	R10H10.7	IV:10409984-10413929	0.917172	0.00375	0.0248451	yes
ZC404.9	gck-2	V:6788453-6792665	0.891526	0.00375	0.0248451	yes
Y71F9AL.18	pme-1	I:2903595-2924715	1.18885	0.0038	0.0251031	yes
T04H1.4	rad-50	V:12245593-12252407	1.07947	0.0038	0.0251031	yes
C39F7.5	C39F7.5	V:1264772-1270104	1.0294	0.0038	0.0251031	yes
Y106G6E.6	csnk-1	I:10227756-10231216	0.952259	0.0038	0.0251031	yes
Y104H12A.1	nhr-41	IV:1386162-1399353	1.01577	0.00385	0.025349	yes
R07E3.6	R07E3.6	X:10317721-10321854	0.91231	0.00385	0.025349	yes
R53.7	aakg-5	II:9971063-9975046	0.870231	0.00385	0.025349	yes
Y9C9A.16	Y9C9A.16	IV:4973522-4976089	3.03075	0.0039	0.0256039	yes
C24A8.3	pqn-15	X:4303276-4311766	1.30411	0.0039	0.0256039	yes
T04A8.15	him-18	III:4712571-4715188	0.905251	0.0039	0.0256039	yes
C56C10.13	dnj-8	II:6594375-6598070	0.894949	0.0039	0.0256039	yes
R10E4.11	R10E4.11	III:4297485-4301039	1.17443	0.00395	0.0258574	yes
ZK829.5	tbx-36	IV:11950594-11952204	1.10912	0.00395	0.0258574	yes
C44B12.6	C44B12.6	IV:1129130-1132683	2.76627	0.004	0.0260451	yes
F08A8.5	F08A8.5	I:12955337-12957902	2.50973	0.004	0.0260451	yes
C14A11.12	linc-56	X:2822753-2826827	1.44452	0.004	0.0260451	yes
T24C12.2	gap-1	X:2192503-2195348	1.3291	0.004	0.0260451	yes
T07D1.4	fox-1	X:2445801-2450508	1.18509	0.004	0.0260451	yes
H42K12.1	pdk-1	X:1321352-1327985	0.992666	0.004	0.0260451	yes
Y55D9A.2	Y55D9A.2	IV:12601127-12605425	0.94347	0.004	0.0260451	yes
C04F12.1	C04F12.1	I:9673666-9678553	0.896857	0.004	0.0260451	yes
F43E2.4	haf-2	II:7353577-7356426	0.891244	0.004	0.0260451	yes
M05B5.5	hlh-2	I:7190847-7193916	1.0957	0.00405	0.026263	yes
C02H7.3	aex-3	X:751210-759732	0.9792	0.00405	0.026263	yes
M151.7	M151.7	II:3622313-3624055	1.21897	0.0041	0.0265547	yes
C54D1.5	lam-2	X:7144264-7151235	0.957116	0.0041	0.0265547	yes
F14H12.2	F14H12.2	X:4350497-4352744	2.59754	0.00415	0.0267368	yes
C44B9.5	com-1	III:10896387-10901838	1.06555	0.00415	0.0267368	yes
F14D7.2	F14D7.2	V:14291780-14293712	0.992153	0.00415	0.0267368	yes
F10G7.4	scc-1	II:4698720-4700994	0.929399	0.00415	0.0267368	yes
C02F12.7	tag-278	X:3681167-3689207	0.919016	0.00415	0.0267368	yes
C48A7.2	pitr-1	IV:7393220-7397110	0.909224	0.00415	0.0267368	yes
E02H4.4	E02H4.4	X:14257968-14262435	3.13627	0.0042	0.0270041	yes
Y55F3BR.7	Y55F3BR.7	IV:840828-842118	2.09874	0.0042	0.0270041	yes
F20D6.2	F20D6.2	V:8186038-8187319	2.51838	0.00425	0.0272264	yes
Y22D7AL.9	Y22D7AL.9	III:1604984-1614033	1.15887	0.00425	0.0272264	yes
C25D7.3	sdc-3	V:15039356-15048209	1.0556	0.00425	0.0272264	yes
Y44E3A.2	ace-2	I:3302091-3307465	1.01181	0.00425	0.0272264	yes
K10B3.10	spc-1	X:3117454-3127073	0.889105	0.00425	0.0272264	yes
C18H7.11	C18H7.11	IV:596901-598769	0.886404	0.00425	0.0272264	yes
Y105C5A.1271	Y105C5A.1271	IV:15649826-15650434	2.18709	0.0043	0.027403	yes
F44C4.5	ppt-1	V:6624700-6626341	1.12809	0.0043	0.027403	yes
C08F11.5	fbxa-98	IV:13633438-13635228	0.934072	0.0043	0.027403	yes
D1007.5	D1007.5	I:4580691-4583814	0.89317	0.0043	0.027403	yes
F23H11.4	F23H11.4	III:902211-907541	0.871101	0.0043	0.027403	yes
F42G2.6	ceh-86	II:2426371-2429944	1.76247	0.00435	0.0276109	yes
Y76B12C.11	Y76B12C.11	IV:1992194-1992329	1.34364	0.00435	0.0276109	yes
K04C2.4	brd-1	III:6885201-6889523	1.03976	0.00435	0.0276109	yes
T23B12.6	T23B12.6	V:8457612-8460419	0.915291	0.00435	0.0276109	yes
Y75B7AL.4	rga-4	V:1373588-1383239	0.912669	0.00435	0.0276109	yes
Y53F4B.45	Y53F4B.45	II:15037988-15048907	0.910921	0.00435	0.0276109	yes
F54E2.3	ketn-1	V:2781482-2801027	0.896923	0.00435	0.0276109	yes
F45F2.10	F45F2.10	V:8513561-8518657	0.870456	0.00435	0.0276109	yes
T03F1.9	hcp-4	I:3862774-3865938	0.850287	0.00435	0.0276109	yes
Y54F10BM.7	fbxa-48	III:2266423-2272175	1.72534	0.0044	0.0277839	yes
T26C11.7	ceh-39	X:1854147-1856172	1.35771	0.0044	0.0277839	yes
D1025.3	fbxa-141	X:14511247-14514097	1.1308	0.0044	0.0277839	yes
R107.8	lin-12	III:9060241-9071760	1.05523	0.0044	0.0277839	yes
F47G3.1	F47G3.1	X:2385764-2392695	1.00411	0.0044	0.0277839	yes
F09C8.2	F09C8.2	X:16141018-16147023	0.930825	0.0044	0.0277839	yes
M02A10.3	sli-1	X:720325-725957	0.922814	0.0044	0.0277839	yes
R12E2.2	R12E2.2	I:4178809-4182158	0.826847	0.0044	0.0277839	yes
F59H6.1	bath-19	II:2035701-2039386	1.13134	0.00445	0.0280216	yes
F20C5.6	F20C5.6	IV:8771710-8773195	1.08258	0.00445	0.0280216	yes
T10B11.7	T10B11.7	I:6946063-6950458	0.882143	0.00445	0.0280216	yes
K08H10.7	rde-1	V:9987914-9991642	0.879973	0.00445	0.0280216	yes
T08E11.8	T08E11.8	II:1833626-1835783	1.90745	0.0045	0.0282357	yes
T10H4.11	cyp-34A2	V:15288981-15291107	1.099	0.0045	0.0282357	yes
C27A12.2	C27A12.2	I:6041669-6046176	0.85033	0.0045	0.0282357	yes
T26A8.4	T26A8.4	IV:8428960-8431495	0.829747	0.0045	0.0282357	yes
Y11D7A.13	flh-3	IV:9270096-9271618	1.19082	0.00455	0.0284707	yes
K04B12.1	plx-2	II:14417887-14424891	1.11587	0.00455	0.0284707	yes
AC8.1	pme-6	X:242290-252767	1.0061	0.00455	0.0284707	yes
R05D3.2	R05D3.2	III:8372254-8375189	0.857808	0.00455	0.0284707	yes
R06F6.4	set-14	II:10793574-10796299	0.906522	0.0046	0.0287044	yes
C07A9.3	tlk-1	III:9699880-9713928	0.855198	0.0046	0.0287044	yes
Y48G1C.8	Y48G1C.8	I:101212-108161	0.998439	0.00465	0.0289481	yes
C01B7.6	rpm-1	V:8805415-8819955	0.993001	0.00465	0.0289481	yes
ZK688.5	ZK688.5	III:7885084-7891615	0.862519	0.0047	0.0291565	yes
K10B2.3	clec-88	II:6365737-6366948	0.807837	0.0047	0.0291565	yes
M106.2	M106.2	II:10844529-10855554	1.07147	0.00475	0.0293406	yes
F32E10.4	ima-3	IV:7559418-7561666	0.897283	0.00475	0.0293406	yes
K10G6.3	sea-2	II:3961688-3972138	0.886987	0.00475	0.0293406	yes
K08F4.1	K08F4.1	IV:10119459-10126675	0.842001	0.00475	0.0293406	yes
T28C6.10	T28C6.10	IV:8818647-8819130	1.54602	0.0048	0.0295003	yes
T25G3.2	chs-1	I:7554891-7562351	1.53552	0.0048	0.0295003	yes
ZK970.7	ZK970.7	II:10310399-10316219	1.10724	0.0048	0.0295003	yes
W10C8.2	pop-1	I:2823467-2830293	0.96969	0.0048	0.0295003	yes
F38B7.5	duo-1	V:11554636-11558126	0.92317	0.0048	0.0295003	yes
F10C2.4	F10C2.4	V:12041606-12045335	0.846135	0.0048	0.0295003	yes
Y17G7B.20	Y17G7B.20	II:11977783-11979859	0.81741	0.0048	0.0295003	yes
C27D9.1	C27D9.1	II:4753442-4756784	1.39934	0.00485	0.0297271	yes
C05G5.2	C05G5.2	X:14747319-14750390	1.07738	0.00485	0.0297271	yes
T12F5.4	lin-59	I:3713516-3721157	0.924029	0.00485	0.0297271	yes
C27A2.6	dsh-2	II:5078209-5081161	0.852426	0.00485	0.0297271	yes
C33D9.5	C33D9.5	IV:8778720-8780872	1.12849	0.0049	0.0299181	yes
F33G12.6	F33G12.6	II:5049914-5053957	0.913712	0.0049	0.0299181	yes
ZK593.8	fic-1	IV:10937453-10939935	0.878024	0.0049	0.0299181	yes
T10G3.5	eea-1	V:13491067-13497372	0.857296	0.0049	0.0299181	yes
Y71F9AM.4	cogc-3	I:2931459-2947152	0.844191	0.0049	0.0299181	yes
K03A11.5	K03A11.5	X:13064281-13066592	1.04112	0.00495	0.0301538	yes
ZK1025.1	ZK1025.1	I:11443451-11446644	1.03339	0.00495	0.0301538	yes
Y54F10AR.1	Y54F10AR.1	III:2573183-2575685	0.925028	0.00495	0.0301538	yes
F49E2.5	F49E2.5	X:9543669-9560316	0.838266	0.00495	0.0301538	yes
C08G5.7	C08G5.7	II:756193-765317	0.950285	0.005	0.0304001	yes
R12B2.5	mdt-15	III:5829677-5833745	0.93385	0.005	0.0304001	yes
ZK337.1	tep-1	I:14993820-15001680	0.843738	0.005	0.0304001	yes
W06E11.1	W06E11.1	III:642071-645529	0.878593	0.00505	0.0306103	yes
Y49E10.19	ani-1	III:12446355-12453204	0.848155	0.00505	0.0306103	yes
T12F5.5	larp-5	I:3732981-3740479	0.806888	0.00505	0.0306103	yes
Y39D8C.1	abt-4	V:323776-330727	0.802585	0.00505	0.0306103	yes
F45E4.4	tag-199	IV:7606480-7619117	1.33914	0.0051	0.0308076	yes
R07G3.3	npp-21	II:7599656-7608014	0.886536	0.0051	0.0308076	yes
F27E5.9	F27E5.9	II:10134937-10135829	0.874541	0.0051	0.0308076	yes
F28E10.5	F28E10.5	IV:4594056-4594897	1.79774	0.00515	0.031086	yes
T04H1.9	tbb-6	V:12261803-12263845	3.34772	0.0052	0.0312926	yes
F53G2.2	F53G2.2	II:2481920-2485922	2.10037	0.0052	0.0312926	yes
Y53F4B.13	Y53F4B.13	II:15026179-15037115	1.00931	0.0052	0.0312926	yes
Y51H4A.12	set-26	IV:16647124-16655833	0.905499	0.0052	0.0312926	yes
C09D4.4	C09D4.4	I:5479549-5484643	0.840984	0.0052	0.0312926	yes
W09G10.3	ncs-6	II:3525149-3528516	1.3317	0.00525	0.0314624	yes
Y39B6A.46	ztf-20	V:18958239-18960172	1.25716	0.00525	0.0314624	yes
ZK637.6	ZK637.6	III:8898983-8899529	1.13756	0.00525	0.0314624	yes
F36D4.5	F36D4.5	V:9417030-9425762	0.840076	0.00525	0.0314624	yes
C26G2.2	C26G2.2	X:14664288-14671300	0.909636	0.0053	0.0316783	yes
B0205.1	B0205.1	I:10713449-10718201	0.877252	0.0053	0.0316783	yes
F26G5.9	tam-1	V:4958603-4963086	0.826616	0.0053	0.0316783	yes
H11L12.1	H11L12.1	X:17710485-17711674	1.1416	0.00535	0.0319171	yes
E03A3.2	rcq-5	III:4052801-4057976	0.883781	0.00535	0.0319171	yes
C02F5.7	C02F5.7	III:8229724-8232561	0.881139	0.00535	0.0319171	yes
F30A10.6	sac-1	I:9488487-9492623	0.821045	0.00535	0.0319171	yes
K06A9.1	K06A9.1	X:1547504-1560558	1.02836	0.0054	0.0321309	yes
Y66A7A.5	ceh-91	III:11616758-11623990	0.990893	0.0054	0.0321309	yes
ZC317.7	ZC317.7	V:5468733-5470997	0.98277	0.0054	0.0321309	yes
F47A4.5	F47A4.5	X:9833381-9838039	0.980969	0.0054	0.0321309	yes
M03C11.8	M03C11.8	III:10428333-10435983	0.867099	0.0054	0.0321309	yes
F53H4.1	csb-1	X:15861292-15865912	1.08403	0.00545	0.0323557	yes
F28F8.4	fbxa-95	V:15571488-15574106	1.0827	0.00545	0.0323557	yes
K09D9.1	K09D9.1	V:4025090-4026204	0.978264	0.00545	0.0323557	yes
Y48A6C.3	sup-35	III:11117234-11119199	1.06022	0.0055	0.032543	yes
T09F5.12	T09F5.12	V:15165354-15166318	0.957575	0.0055	0.032543	yes
F54A5.1	hmbx-1	I:989670-992163	0.940723	0.0055	0.032543	yes
T08G11.1	T08G11.1	I:8905638-8916807	0.864847	0.0055	0.032543	yes
K09F5.5	set-12	X:7733338-7736270	1.76612	0.00555	0.03279	yes
B0284.5	B0284.5	III:4373178-4375323	3.46372	0.0056	0.0329628	yes
Y76A2B.6	scav-2	III:13551181-13555334	0.992746	0.0056	0.0329628	yes
F18E3.6	srw-71	V:7429683-7431116	2.67706	0.00565	0.0331588	yes
Y49F6B.1	cyh-1	II:3505016-3509623	1.05548	0.00565	0.0331588	yes
F33H1.1	daf-19	II:10157536-10169321	0.988273	0.00565	0.0331588	yes
F26E4.11	hrdl-1	I:9793755-9796677	0.81618	0.00565	0.0331588	yes
C16C8.2	C16C8.2	II:3429405-3436512	1.17011	0.0057	0.0333905	yes
ZK1055.1	hcp-1	V:6594193-6602606	0.947096	0.0057	0.0333905	yes
Y55F3BL.2	Y55F3BL.2	IV:808673-824204	0.927071	0.0057	0.0333905	yes
ZK154.5	ZK154.5	X:7783186-7787935	0.971634	0.00575	0.0336214	yes
F48B9.1	F48B9.1	X:2180897-2185854	1.93612	0.0058	0.0338266	yes
Y56A3A.28	Y56A3A.28	III:11961952-11971358	1.14159	0.0058	0.0338266	yes
F33H2.5	F33H2.5	I:15001853-15013874	1.10033	0.0058	0.0338266	yes
F12F6.5	srgp-1	IV:11570511-11578712	1.07224	0.0058	0.0338266	yes
F38E1.7	mom-2	V:8355987-8358188	0.840991	0.0058	0.0338266	yes
T06C12.10	cgt-1	V:15886723-15888853	0.974633	0.00585	0.0340682	yes
F32B6.9	best-13	IV:9903911-9905910	0.934844	0.00585	0.0340682	yes
B0041.2	ain-2	I:4653470-4659518	0.858973	0.00585	0.0340682	yes
Y45F10A.2	puf-3	IV:13506078-13521872	1.18798	0.0059	0.0342839	yes
Y17D7C.2	Y17D7C.2	V:18716074-18719944	1.12466	0.0059	0.0342839	yes
C02F4.1	ced-5	IV:10484109-10492952	0.844185	0.0059	0.0342839	yes
F53G12.3	duox-2	I:137844-144565	1.37537	0.00595	0.0344735	yes
F36H2.3	F36H2.3	I:9254512-9261640	1.00867	0.00595	0.0344735	yes
K06A5.1	K06A5.1	I:6473206-6488982	0.93859	0.00595	0.0344735	yes
F29G9.2	F29G9.2	V:6018991-6034814	0.862098	0.00595	0.0344735	yes
F42G9.6	F42G9.6	III:778240-783303	0.85506	0.00595	0.0344735	yes
T07H3.3	math-38	II:1577368-1579986	1.5377	0.006	0.0345991	yes
C13B9.4	pdfr-1	III:6632840-6652083	0.976114	0.006	0.0345991	yes
C04G6.3	pld-1	II:5083847-5091636	0.969806	0.006	0.0345991	yes
T20F5.6	T20F5.6	I:3920176-3925171	0.833223	0.006	0.0345991	yes
C43E11.10	cdc-6	I:4268068-4270287	0.829208	0.006	0.0345991	yes
C11D2.2	C11D2.2	IV:6185887-6189205	4.04632	0.00605	0.0348495	yes
F31E3.2	F31E3.2	III:6974342-6978025	2.07362	0.00605	0.0348495	yes
B0261.7	B0261.7	I:5269543-5270934	0.818716	0.00605	0.0348495	yes
H06A10.2	col-185	X:13507565-13511097	5.78864	0.0061	0.0350485	yes
Y54G2A.11	Y54G2A.11	IV:2765730-2771790	1.17994	0.0061	0.0350485	yes
H02I12.8	cyp-31A2	IV:11403958-11406058	0.837461	0.0061	0.0350485	yes
ZC204.3	btb-12	II:1655216-1656148	1.99142	0.00615	0.0352847	yes
F25H2.13	rtel-1	I:10571953-10577138	0.855369	0.00615	0.0352847	yes
F54E2.4	F54E2.4	V:2805967-2807860	1.58257	0.0062	0.0354819	yes
Y60A3A.12	chk-2	V:19908889-19915973	1.06183	0.00625	0.0357294	yes
ZK250.8	math-50	II:1956049-1958255	1.3412	0.0063	0.0359247	yes
K10B4.3	K10B4.3	II:111643-121219	1.02956	0.0063	0.0359247	yes
F13B10.1	tir-1	III:3869591-3901466	0.92314	0.0063	0.0359247	yes
C48A7.1	egl-19	IV:7405459-7418733	0.916811	0.0063	0.0359247	yes
C29E6.1	let-653	IV:11885529-11891080	0.892497	0.0063	0.0359247	yes
C32E8.11	ubr-1	I:3807456-3816796	0.85769	0.0063	0.0359247	yes
W04D2.4	W04D2.4	V:12494728-12497755	0.811821	0.0063	0.0359247	yes
F52C12.4	F52C12.4	IV:1923570-1946203	0.901462	0.00635	0.0361061	yes
Y15E3A.5	Y15E3A.5	X:15343097-15344147	0.866839	0.00635	0.0361061	yes
T13H5.2	ctg-2	II:8514825-8517106	0.86651	0.00635	0.0361061	yes
M01H9.3	M01H9.3	IV:4468501-4477061	0.803621	0.00635	0.0361061	yes
T28B4.4	T28B4.4	X:6597917-6598866	1.1752	0.0064	0.0362994	yes
M57.1	M57.1	IV:3533640-3539046	0.970914	0.0064	0.0362994	yes
C56E6.3	toe-2	II:6516358-6519845	0.832938	0.0064	0.0362994	yes
Y50D7A.11	Y50D7A.11	III:265096-266593	1.11027	0.00645	0.0364788	yes
W02B8.2	W02B8.2	II:13908924-13915253	1.01748	0.00645	0.0364788	yes
T10D4.5	srh-71	II:3123505-3124899	0.994517	0.00645	0.0364788	yes
C17H12.2	C17H12.2	IV:6786857-6789621	0.798303	0.00645	0.0364788	yes
C14B9.4	plk-1	III:8101346-8104076	0.775887	0.00645	0.0364788	yes
Y37H2A.4	fbxa-107	V:18123976-18125245	0.923154	0.0065	0.0367354	yes
F26A3.3	ego-1	I:7650417-7656336	0.835257	0.0065	0.0367354	yes
B0304.3	cyp-23A1	II:4512210-4516133	1.08007	0.00655	0.0368998	yes
F25C8.3	unc-80	V:20879853-20898907	0.977357	0.00655	0.0368998	yes
C36B1.8	gls-1	I:8737071-8742564	0.83724	0.00655	0.0368998	yes
Y39H10A.4	Y39H10A.4	V:3733142-3739578	1.36996	0.0066	0.0370632	yes
T07C12.12	T07C12.12	V:9926543-9930775	1.1054	0.0066	0.0370632	yes
B0496.8	tes-1	IV:7447855-7451445	0.943583	0.0066	0.0370632	yes
Y92H12A.5	Y92H12A.5	I:1491339-1514409	0.925348	0.0066	0.0370632	yes
F12B6.1	abt-2	I:2255922-2272866	0.876531	0.0066	0.0370632	yes
Y47G6A.11	msh-6	I:3449326-3462171	0.814448	0.0066	0.0370632	yes
F18A1.5	rpa-1	II:7664581-7667111	0.79514	0.0066	0.0370632	yes
Y46C8AR.1	clec-76	IV:3965245-3969025	1.14059	0.00665	0.0372386	yes
T13H2.4	pqn-65	X:4610925-4620423	0.972661	0.00665	0.0372386	yes
R09A8.1	R09A8.1	X:12612726-12618321	1.78612	0.0067	0.0374657	yes
Y44E3B.2	tyr-5	I:3259870-3264254	1.55948	0.0067	0.0374657	yes
F02E8.4	F02E8.4	X:4454127-4457304	0.919336	0.0067	0.0374657	yes
Y62E10A.14	Y62E10A.14	IV:13399066-13400513	0.874131	0.00675	0.0376525	yes
C44B9.4	athp-1	III:10882344-10893674	0.869467	0.00675	0.0376525	yes
R06C1.1	hda-3	I:11912790-11917719	0.839328	0.00675	0.0376525	yes
Y41D4B.10	dsl-3	IV:1610418-1612915	2.24673	0.0068	0.0378517	yes
C47A10.1	pgp-9	V:17755896-17764751	0.799559	0.0068	0.0378517	yes
C35A11.2	C35A11.2	V:5386102-5389448	1.00343	0.00685	0.0380234	yes
Y32H12A.8	Y32H12A.8	III:5385616-5404985	0.852713	0.00685	0.0380234	yes
F48E8.7	skpt-1	III:5446508-5448419	0.852309	0.00685	0.0380234	yes
D2030.8	D2030.8	I:7591296-7595198	0.838599	0.00685	0.0380234	yes
F45D3.3	F45D3.3	V:12549215-12550355	0.780231	0.00685	0.0380234	yes
K03D3.2	K03D3.2	IV:16328134-16328615	2.31761	0.00695	0.0383639	yes
T10B9.2	cyp-13A5	II:9798275-9800363	1.22323	0.00695	0.0383639	yes
T11G6.5	T11G6.5	IV:10835826-10842761	0.817272	0.00695	0.0383639	yes
H26D21.2	msh-2	I:3694298-3697551	0.802109	0.00695	0.0383639	yes
C10H11.5	ugt-27	I:4724064-4726779	2.83648	0.007	0.0385061	yes
F56E10.1	F56E10.1	V:104829-105964	1.1377	0.007	0.0385061	yes
Y57G11C.37	anoh-2	IV:14658318-14675141	1.02834	0.007	0.0385061	yes
C54H2.3	tag-294	X:5760288-5763376	0.937335	0.007	0.0385061	yes
K07E12.1	dig-1	III:6746307-6794764	0.840051	0.007	0.0385061	yes
F36H2.1	tat-5	I:9234170-9245926	0.787101	0.007	0.0385061	yes
R03H4.6	bus-1	V:9022318-9025028	0.918152	0.00705	0.0387007	yes
K04G7.3	ogt-1	III:7145815-7153770	0.822787	0.00705	0.0387007	yes
Y82E9BL.18	Y82E9BL.18	III:1328643-1331066	0.916565	0.0071	0.0389213	yes
Y47D3A.29	Y47D3A.29	III:11142447-11154223	0.810665	0.0071	0.0389213	yes
C55B7.5	uri-1	I:6494279-6496107	0.789329	0.00715	0.0391549	yes
T01E8.4	mec-15	II:10236935-10239697	0.854019	0.0072	0.0393067	yes
D2096.12	D2096.12	IV:8363461-8366379	0.836222	0.0072	0.0393067	yes
ZK666.7	clec-61	II:10488727-10490514	1.94956	0.00725	0.0394847	yes
C10F3.2	dhs-16	V:5983744-5986854	1.38528	0.00725	0.0394847	yes
Y48G1BL.6	Y48G1BL.6	I:221041-221575	1.25539	0.00725	0.0394847	yes
K08D10.1	K08D10.1	IV:4181301-4184462	0.995429	0.00725	0.0394847	yes
T12D8.1	set-16	III:13643917-13656785	0.827719	0.00725	0.0394847	yes
C23H5.12	C23H5.12	IV:2133480-2134708	2.89078	0.0073	0.0396482	yes
T21D12.11	T21D12.11	IV:269406-272099	1.83599	0.0073	0.0396482	yes
B0554.5	B0554.5	V:424439-426560	1.34472	0.0073	0.0396482	yes
F30F8.3	gras-1	I:7835811-7836968	0.839183	0.0073	0.0396482	yes
F45F2.11	F45F2.11	V:8518923-8520805	0.82954	0.0073	0.0396482	yes
Y38H6C.9	Y38H6C.9	V:20520253-20522284	1.1702	0.00735	0.0397837	yes
T06F4.2	clh-4	X:4094870-4100536	1.00244	0.00735	0.0397837	yes
T24A11.2	xbx-5	III:3802575-3804367	0.997175	0.00735	0.0397837	yes
C12D12.5	sox-4	X:3505439-3506391	0.927255	0.00735	0.0397837	yes
C49H3.5	ntl-4	IV:7910592-7914310	0.854341	0.00735	0.0397837	yes
F54F2.2	zfp-1	III:8792846-8807346	0.847734	0.00735	0.0397837	yes
W01G7.5	lem-2	II:14063449-14065904	0.806368	0.00735	0.0397837	yes
F13D2.1	F13D2.1	X:11163957-11189591	1.1012	0.0074	0.0399862	yes
F57C9.2	clec-90	I:4844907-4847336	1.00566	0.0074	0.0399862	yes
F48A11.1	chs-2	II:203458-211924	1.1045	0.00745	0.040188	yes
B0393.6	B0393.6	III:4780158-4781981	0.904663	0.00745	0.040188	yes
T01A4.1	gcy-28	I:4481237-4508361	0.869104	0.00745	0.040188	yes
F57C7.1	bet-2	X:10569118-10575721	0.865853	0.00745	0.040188	yes
Y48G1BL.5	Y48G1BL.5	I:219734-220560	1.09916	0.0075	0.0403891	yes
C18E3.8	hop-1	I:4203457-4210340	1.07776	0.0075	0.0403891	yes
K12D12.1	top-2	II:11875144-11880588	0.764166	0.0075	0.0403891	yes
M70.5	M70.5	IV:2264965-2275701	0.976553	0.00755	0.0405896	yes
Y73E7A.9	adpr-1	I:1610389-1619943	0.935618	0.00755	0.0405896	yes
C09H10.6	nasp-1	II:11106615-11109583	0.806232	0.00755	0.0405896	yes
T05C12.6	mig-5	II:8182320-8185023	0.860803	0.0076	0.0408169	yes
W10C6.1	mat-2	II:11112718-11120800	0.821713	0.0076	0.0408169	yes
C14A4.12	C14A4.12	II:10613019-10618335	1.10249	0.00765	0.0410161	yes
W02A2.6	rec-8	IV:13349119-13353193	0.852149	0.00765	0.0410161	yes
C53A5.9	C53A5.9	V:14557037-14558866	4.13812	0.0077	0.0411868	yes
C08B11.2	hda-2	II:8020778-8022561	0.833823	0.0077	0.0411868	yes
Y54E2A.4	Y54E2A.4	II:14754668-14778137	0.81028	0.0077	0.0411868	yes
T19B4.2	npp-7	I:5691837-5697450	0.789332	0.0077	0.0411868	yes
F48A11.5	ubxn-3	II:217264-220642	0.783923	0.0077	0.0411868	yes
F44B9.1	dpf-6	III:8038240-8041374	1.08242	0.00775	0.0413568	yes
C16C8.11	C16C8.11	II:3453763-3454680	0.94526	0.00775	0.0413568	yes
C01G6.5	C01G6.5	II:9275053-9280098	0.785147	0.00775	0.0413568	yes
B0563.9	B0563.9	X:9168538-9169022	5.21541	0.0078	0.0415398	yes
Y71H2AR.2	Y71H2AR.2	III:2838762-2840927	3.85406	0.0078	0.0415398	yes
F34D10.2	evl-18	III:3729644-3735042	1.05659	0.0078	0.0415398	yes
F20D12.2	F20D12.2	IV:7948673-7955898	0.800898	0.0078	0.0415398	yes
C08F11.3	C08F11.3	IV:13619507-13621513	2.56915	0.00785	0.0417501	yes
C07G1.3	pct-1	IV:8176484-8188879	0.783126	0.00785	0.0417501	yes
T01G6.5	nhr-211	V:486989-489110	1.00804	0.0079	0.042002	yes
Y47G7B.2	Y47G7B.2	II:2705920-2707982	1.19166	0.00795	0.0422113	yes
F28H6.4	F28H6.4	X:14127880-14133527	0.94106	0.00795	0.0422113	yes
Y48G1C.11	Y48G1C.11	I:86825-91020	0.899264	0.00795	0.0422113	yes
C04A11.4	adm-2	X:13687972-13695791	0.894461	0.00795	0.0422113	yes
R09A1.3	R09A1.3	V:1023781-1027065	0.849223	0.008	0.0424059	yes
F37D6.1	mus-101	I:10479300-10484969	0.829222	0.008	0.0424059	yes
C05C8.4	gei-6	V:7226374-7230848	0.808741	0.008	0.0424059	yes
F43D2.2	F43D2.2	V:14635581-14637751	1.31917	0.00805	0.0425714	yes
Y111B2A.9	Y111B2A.9	III:12559701-12575366	1.19823	0.00805	0.0425714	yes
C26E6.3	ntl-9	III:4944512-4946300	0.930149	0.00805	0.0425714	yes
ZK1086.1	obr-3	X:13798314-13809857	0.87046	0.00805	0.0425714	yes
F42H10.7	ess-2	III:8484157-8490349	1.00627	0.0081	0.0427647	yes
C56G2.1	C56G2.1	III:6353383-6365467	0.918574	0.0081	0.0427647	yes
T07A5.3	vglu-3	III:10300391-10303345	0.883079	0.0081	0.0427647	yes
F08B1.2	gcy-12	II:5312119-5319083	0.863092	0.0081	0.0427647	yes
C38D4.5	tag-325	III:4796838-4802910	0.807618	0.0081	0.0427647	yes
F43C11.8	F43C11.8	II:2332519-2334338	2.03504	0.00815	0.0429572	yes
Y56A3A.7	Y56A3A.7	III:11933993-11947017	0.880074	0.00815	0.0429572	yes
F22B8.5	str-7	V:16097529-16099534	1.102	0.00825	0.0433118	yes
C35E7.1	vet-2	I:10846777-10850101	1.01435	0.00825	0.0433118	yes
C06G4.1	C06G4.1	III:7987128-7990549	0.859437	0.00825	0.0433118	yes
Y45G5AM.3	Y45G5AM.3	V:4164843-4166758	0.836964	0.00825	0.0433118	yes
F36A4.7	ama-1	IV:4248067-4258173	0.746266	0.00825	0.0433118	yes
R05D11.8	edc-3	I:8602121-8605163	0.780866	0.0083	0.0434594	yes
F11A10.5	F11A10.5	IV:12094371-12096685	0.780012	0.0083	0.0434594	yes
T23G11.3	gld-1	I:7695660-7697872	0.777342	0.0083	0.0434594	yes
C25A1.5	C25A1.5	I:10177178-10178921	0.774191	0.0083	0.0434594	yes
T23H4.1	inx-20	I:9874697-9879119	2.01108	0.00835	0.0436924	yes
Y48A6B.10	Y48A6B.10	III:11036983-11045695	1.16137	0.0084	0.0438097	yes
T01B10.1	grd-4	X:8501338-8502282	0.928774	0.0084	0.0438097	yes
C41C4.4	ire-1	II:8112265-8124840	0.834138	0.0084	0.0438097	yes
R02D3.8	R02D3.8	IV:255966-257199	0.814557	0.0084	0.0438097	yes
F55C12.5	F55C12.5	II:5867253-5873614	0.801066	0.0084	0.0438097	yes
C16A3.7	nfx-1	III:6375378-6379177	0.798943	0.0084	0.0438097	yes
F14B8.7	otpl-3	X:6921647-6924452	0.990748	0.00845	0.0439549	yes
R17.2	R17.2	III:10840011-10844935	0.879375	0.0085	0.0441427	yes
C03C11.2	fog-3	I:10016777-10018115	1.25111	0.00855	0.0442865	yes
F59G1.5	ptp-2	II:5918625-5921617	0.794303	0.00855	0.0442865	yes
M05D6.2	M05D6.2	II:8468104-8471224	0.778615	0.00855	0.0442865	yes
R13H8.1	daf-16	I:10750342-10776700	0.768785	0.00855	0.0442865	yes
F56A3.5	bro-1	I:5186942-5188616	2.17203	0.0086	0.0444875	yes
F57C12.4	mrp-2	X:563719-572701	0.911294	0.0086	0.0444875	yes
ZK524.4	ZK524.4	I:7460853-7466424	0.826586	0.0086	0.0444875	yes
F15B9.7	fmi-1	V:13019067-13033399	0.943129	0.00865	0.0446443	yes
Y67A10A.1	oac-56	IV:14345434-14350751	1.42145	0.0087	0.044786	yes
K11D12.9	K11D12.9	V:5042379-5046203	0.936549	0.0087	0.044786	yes
Y54G2A.9	clec-81	IV:2823745-2828065	1.17974	0.00875	0.0449559	yes
Y38F2AR.6	Y38F2AR.6	IV:2349268-2355731	1.09599	0.00875	0.0449559	yes
C47E8.8	set-5	V:14698969-14707596	0.871816	0.00875	0.0449559	yes
C01B12.2	gmeb-1	II:19537-22170	0.853765	0.0088	0.0451398	yes
T24D1.2	T24D1.2	I:9953406-9955875	0.805671	0.0088	0.0451398	yes
C48D1.5	C48D1.5	IV:13221977-13232028	1.4311	0.00885	0.0453231	yes
T05E7.3	T05E7.3	I:6188158-6194899	1.23189	0.00885	0.0453231	yes
F31F6.2	F31F6.2	X:14869013-14870675	1.222	0.0089	0.0455204	yes
K03H1.11	K03H1.11	III:9950911-9951963	0.878642	0.0089	0.0455204	yes
ZK1098.8	mut-7	III:9539030-9542370	0.829526	0.0089	0.0455204	yes
T24F1.2	T24F1.2	II:11302888-11305680	0.812348	0.00895	0.0457614	yes
C25F9.5	C25F9.5	V:19407719-19410848	0.841557	0.009	0.0459136	yes
Y43C5A.6	rad-51	IV:10281636-10284244	0.803361	0.009	0.0459136	yes
W04G3.2	lpr-5	X:11062131-11064540	0.78259	0.009	0.0459136	yes
F55H12.2	F55H12.2	I:8867797-8868300	0.771955	0.009	0.0459136	yes
Y48G8AL.6	smg-2	I:1176472-1189651	0.916893	0.00905	0.0460503	yes
Y65A5A.2	Y65A5A.2	IV:16412019-16416683	0.908908	0.00905	0.0460503	yes
C06B3.6	C06B3.6	V:13908127-13909513	0.843477	0.00905	0.0460503	yes
R01H10.7	R01H10.7	III:10261757-10267381	0.833128	0.00905	0.0460503	yes
C06A5.7	unc-94	I:5992669-6001099	0.790645	0.00905	0.0460503	yes
M02B7.5	M02B7.5	IV:3808079-3819323	0.830297	0.0091	0.0462307	yes
B0205.9	B0205.9	I:10720825-10723591	0.829021	0.0091	0.0462307	yes
F52B5.3	F52B5.3	I:8318345-8323983	0.814267	0.0091	0.0462307	yes
Y92H12A.4	Y92H12A.4	I:1514761-1527349	0.963686	0.00915	0.0463956	yes
T27F2.4	zip-10	V:11645478-11650798	1.6664	0.0092	0.0465007	yes
T25E12.12	fbxa-127	V:16728730-16729960	1.47511	0.0092	0.0465007	yes
K02F6.7	K02F6.7	II:2525219-2529244	0.903721	0.0092	0.0465007	yes
C26E6.5	fsn-1	III:4937318-4939507	0.816294	0.0092	0.0465007	yes
F32G8.2	F32G8.2	V:10550016-10554493	2.53544	0.00925	0.0466199	yes
Y82E9BL.4	fbxa-25	III:1347733-1349420	1.75352	0.00925	0.0466199	yes
C02B8.6	C02B8.6	X:8133910-8136328	1.04098	0.00925	0.0466199	yes
R06A4.7	mes-2	II:14383975-14388490	0.871736	0.00925	0.0466199	yes
Y39A1B.3	dpy-28	III:10763146-10777342	0.820478	0.00925	0.0466199	yes
C55A6.2	ttll-5	V:11509135-11513421	0.779247	0.00925	0.0466199	yes
F11D11.3	F11D11.3	V:18757915-18760285	6.00216	0.0093	0.0467976	yes
K08C7.3	epi-1	IV:10666826-10679441	0.803463	0.0093	0.0467976	yes
K02E2.4	ins-35	V:20375539-20376299	3.7395	0.00935	0.0469748	yes
Y54E5B.1	smp-1	I:14807466-14820222	1.24957	0.00935	0.0469748	yes
Y75B8A.3	Y75B8A.3	III:12101744-12106535	0.965568	0.00935	0.0469748	yes
C13G3.3	pptr-2	V:11027170-11030845	0.752986	0.00935	0.0469748	yes
F53B2.6	ham-1	IV:12542033-12545724	1.1754	0.0094	0.0470771	yes
T23B3.6	T23B3.6	I:6706765-6708919	1.17305	0.0094	0.0470771	yes
Y18D10A.1	attf-6	I:12787942-12806581	0.81589	0.0094	0.0470771	yes
F32E10.3	clec-180	IV:7568901-7573778	0.77352	0.0094	0.0470771	yes
C27B7.8	rap-1	IV:8916251-8918890	0.764346	0.0094	0.0470771	yes
C06G3.2	klp-18	IV:7040208-7043694	0.752185	0.0094	0.0470771	yes
T12B5.4	fbxa-11	III:950881-952055	0.917	0.00945	0.0472828	yes
ZK131.11	ZK131.11	II:13792228-13817374	0.858628	0.0095	0.0474432	yes
T19A5.1	T19A5.1	V:8957042-8964099	0.798371	0.0095	0.0474432	yes
R08D7.6	pde-2	III:8975064-8981897	0.754099	0.0095	0.0474432	yes
F29G9.1	F29G9.1	V:6039100-6040582	1.49599	0.00965	0.0480563	yes
W01A11.7	W01A11.7	V:6504537-6505500	1.10761	0.00965	0.0480563	yes
F15B9.1	far-3	V:12995600-12997524	1.08941	0.00965	0.0480563	yes
C49A9.8	ugt-24	IV:6206829-6209527	0.972444	0.00965	0.0480563	yes
Y37D8A.16	Y37D8A.16	III:12915164-12918675	0.827394	0.00965	0.0480563	yes
F56G4.1	oac-34	I:11342086-11347288	1.56636	0.0097	0.0481694	yes
C31C9.7	C31C9.7	II:13669103-13669713	0.913572	0.0097	0.0481694	yes
F38A5.7	F38A5.7	IV:6601698-6602439	0.81078	0.0097	0.0481694	yes
T23G11.2	gna-2	I:7699542-7700962	0.786686	0.0097	0.0481694	yes
B0464.6	B0464.6	III:9462983-9467148	0.844688	0.00975	0.0483572	yes
F13G3.2	srd-53	I:7294037-7295687	1.14466	0.0098	0.0485294	yes
F22B7.9	F22B7.9	III:8652577-8653907	0.846467	0.0098	0.0485294	yes
F11A10.4	mon-2	IV:12096778-12105762	0.7807	0.0098	0.0485294	yes
Y105E8B.2	exoc-8	I:14634098-14642653	0.773653	0.0098	0.0485294	yes
EEED8.4	EEED8.4	II:5410466-5411245	1.78664	0.00985	0.0486859	yes
W04G5.2	rab-11.2	I:11633001-11633732	7.72242	0.0099	0.048857	yes
R107.4	ikke-1	III:9046010-9050695	0.780234	0.0099	0.048857	yes
C32D5.3	C32D5.3	II:6318085-6321159	0.775586	0.01	0.0492434	yes
R07B5.3	sru-40	V:9832430-9834000	1.20165	0.0101	0.0496742	yes
C07G1.5	hgrs-1	IV:8201378-8206048	0.768179	0.0101	0.0496742	yes
Y65B4BL.1	Y65B4BL.1	I:530968-532852	0.820244	0.01015	0.049843	yes
C55B7.4	acdh-1	I:6497437-6499559	-6.98299	5e-05	0.000855657	yes
F22A3.6	ilys-5	X:6533483-6536840	-4.64362	5e-05	0.000855657	yes
Y40H7A.10	Y40H7A.10	IV:15210102-15215626	-4.48401	5e-05	0.000855657	yes
F59D8.2	vit-4	X:3558838-3563991	-3.72165	5e-05	0.000855657	yes
K09F5.2	vit-1	X:7727900-7733308	-3.71616	5e-05	0.000855657	yes
F59D8.1	vit-3	X:3567396-3572566	-3.69318	5e-05	0.000855657	yes
F54F7.2	F54F7.2	X:11843660-11845339	-3.64823	5e-05	0.000855657	yes
C04F6.1	vit-5	X:3403470-3408605	-3.55251	5e-05	0.000855657	yes
Y94H6A.10	Y94H6A.10	IV:2709899-2710670	-3.44431	5e-05	0.000855657	yes
W02D7.2	clec-218	V:8307969-8310878	-3.36012	5e-05	0.000855657	yes
F23A7.8	F23A7.8	X:16213372-16213599	-3.33912	5e-05	0.000855657	yes
C23H5.8	C23H5.8	IV:2111889-2113422	-3.2526	5e-05	0.000855657	yes
H12C20.3	nhr-68	V:11573437-11575869	-3.2187	5e-05	0.000855657	yes
F40C5.3	grl-27	V:3575118-3575874	-3.17547	5e-05	0.000855657	yes
R11A5.3	R11A5.3	I:7862841-7863553	-3.1533	5e-05	0.000855657	yes
T08A9.8	spp-4	X:7318274-7318776	-3.05352	5e-05	0.000855657	yes
K10C2.8	K10C2.8	X:6436438-6437645	-3.03631	5e-05	0.000855657	yes
T10H9.5	pmp-5	V:6662190-6665815	-3.02285	5e-05	0.000855657	yes
F01D5.3	F01D5.3	II:13999157-14000065	-2.9997	5e-05	0.000855657	yes
F15E11.14	F15E11.14	V:2323013-2323524	-2.98321	5e-05	0.000855657	yes
F36G9.12	oac-20	V:15978715-15982854	-2.97141	5e-05	0.000855657	yes
F15E11.1	F15E11.1	V:2329443-2329954	-2.96977	5e-05	0.000855657	yes
C42D4.2	C42D4.2	IV:7180543-7182993	-2.95573	5e-05	0.000855657	yes
F58G6.3	F58G6.3	IV:9653534-9654227	-2.93466	5e-05	0.000855657	yes
F58E6.7	hrg-3	V:9756466-9757986	-2.92402	5e-05	0.000855657	yes
T03F1.10	clec-53	I:3871470-3873416	-2.90353	5e-05	0.000855657	yes
C14E2.12	C14E2.12	X:1831627-1831762	-2.88388	5e-05	0.000855657	yes
F23A7.4	F23A7.4	X:16212605-16213072	-2.86432	5e-05	0.000855657	yes
C44B7.5	C44B7.5	II:6871375-6872593	-2.85014	5e-05	0.000855657	yes
F37B4.7	folt-2	V:2872464-2875600	-2.84194	5e-05	0.000855657	yes
C32H11.4	C32H11.4	IV:12921287-12923292	-2.81541	5e-05	0.000855657	yes
Y4C6B.6	gba-4	IV:5344590-5350929	-2.7479	5e-05	0.000855657	yes
K07A1.13	K07A1.13	I:9583874-9584785	-2.73698	5e-05	0.000855657	yes
C06B3.3	cyp-35C1	V:13896656-13898488	-2.6665	5e-05	0.000855657	yes
H17B01.3	lips-14	II:1484093-1485951	-2.66302	5e-05	0.000855657	yes
F58B3.1	lys-4	IV:11621442-11623124	-2.62708	5e-05	0.000855657	yes
F58G6.7	F58G6.7	IV:9654314-9655575	-2.61843	5e-05	0.000855657	yes
Y19D10B.7	Y19D10B.7	V:2322037-2322566	-2.61065	5e-05	0.000855657	yes
C36C5.5	C36C5.5	V:3157094-3157870	-2.60869	5e-05	0.000855657	yes
F15E11.13	F15E11.13	V:2330428-2330930	-2.60592	5e-05	0.000855657	yes
F53F4.18	F53F4.18	V:13590154-13590747	-2.598	5e-05	0.000855657	yes
Y105C5B.17	Y105C5B.17	IV:15963249-15964425	-2.58282	5e-05	0.000855657	yes
W03G1.7	asm-3	IV:520209-523757	-2.57647	5e-05	0.000855657	yes
F09E10.1	F09E10.1	X:1502879-1503219	-2.55112	5e-05	0.000855657	yes
K10B2.2	K10B2.2	II:6366990-6369210	-2.53554	5e-05	0.000855657	yes
R07C3.13	R07C3.13	II:926530-927859	-2.5315	5e-05	0.000855657	yes
C14C6.2	C14C6.2	V:563134-564382	-2.5197	5e-05	0.000855657	yes
C47E8.11	C47E8.11	V:14688636-14688920	-2.51883	5e-05	0.000855657	yes
M199.5	col-135	IV:15129661-15131786	-2.51541	5e-05	0.000855657	yes
C08F11.8	ugt-22	IV:13639265-13644401	-2.50549	5e-05	0.000855657	yes
F54B11.11	F54B11.11	X:13578782-13581728	-2.50435	5e-05	0.000855657	yes
C04H5.7	C04H5.7	II:14537945-14540482	-2.48535	5e-05	0.000855657	yes
R08H2.1	dhs-23	V:15381096-15382305	-2.46642	5e-05	0.000855657	yes
F22H10.6	F22H10.6	X:16689365-16690860	-2.43789	5e-05	0.000855657	yes
F15E11.15	F15E11.15	V:2324509-2327262	-2.42608	5e-05	0.000855657	yes
T19H5.6	T19H5.6	II:9469025-9470082	-2.42347	5e-05	0.000855657	yes
F10G8.1	F10G8.1	I:10019705-10021087	-2.41812	5e-05	0.000855657	yes
Y38F1A.6	Y38F1A.6	II:12994357-12996571	-2.41138	5e-05	0.000855657	yes
K07C6.5	cyp-35A5	V:3936373-3938496	-2.40629	5e-05	0.000855657	yes
Y54G2A.3	Y54G2A.3	IV:3012604-3014441	-2.40385	5e-05	0.000855657	yes
F29B9.7	F29B9.7	IV:4649762-4650657	-2.40193	5e-05	0.000855657	yes
T12B5.15	T12B5.15	III:954294-954652	-2.40147	5e-05	0.000855657	yes
K01D12.11	cdr-4	V:12407363-12408592	-2.39891	5e-05	0.000855657	yes
H01M10.3	ttr-42	X:2577741-2580568	-2.39817	5e-05	0.000855657	yes
F36H1.5	hrg-4	IV:11030159-11031106	-2.39344	5e-05	0.000855657	yes
Y27F2A.3	sri-40	II:3177965-3180468	-2.39337	5e-05	0.000855657	yes
F58G6.9	F58G6.9	IV:9651425-9652484	-2.39298	5e-05	0.000855657	yes
K12B6.11	K12B6.11	V:6288907-6289656	-2.38707	5e-05	0.000855657	yes
T13F3.6	T13F3.6	V:16270215-16271221	-2.37683	5e-05	0.000855657	yes
C36C9.10	C36C9.10	X:1681751-1681886	-2.37611	5e-05	0.000855657	yes
Y38H6C.1	dct-16	V:20497914-20499073	-2.37265	5e-05	0.000855657	yes
T06E4.14	T06E4.14	V:9625424-9626269	-2.37138	5e-05	0.000855657	yes
ZK354.5	msp-51	IV:5294921-5295375	-2.35682	5e-05	0.000855657	yes
Y38E10A.4	clec-8	II:12575690-12577722	-2.35299	5e-05	0.000855657	yes
R09B5.5	pqn-54	V:1464989-1466350	-2.34613	5e-05	0.000855657	yes
F49E12.9	F49E12.9	II:8388124-8389891	-2.33771	5e-05	0.000855657	yes
R09D1.11	R09D1.11	II:9466904-9468619	-2.32625	5e-05	0.000855657	yes
Y39B6A.21	Y39B6A.21	V:19047046-19048669	-2.31582	5e-05	0.000855657	yes
C03G6.15	cyp-35A2	V:7362315-7364204	-2.31211	5e-05	0.000855657	yes
F49C12.7	F49C12.7	IV:9309107-9312927	-2.27214	5e-05	0.000855657	yes
F28A12.4	F28A12.4	V:8641490-8643225	-2.26928	5e-05	0.000855657	yes
F22F7.8	F22F7.8	V:2120946-2121703	-2.25318	5e-05	0.000855657	yes
F41H10.7	elo-5	IV:5369805-5377275	-2.24755	5e-05	0.000855657	yes
B0285.9	ckb-2	III:4367831-4370160	-2.2418	5e-05	0.000855657	yes
K07E12.2	K07E12.2	III:6737335-6737747	-2.23294	5e-05	0.000855657	yes
E02C12.13	ttr-49	V:9355504-9356515	-2.23001	5e-05	0.000855657	yes
D1081.3	D1081.3	I:8463322-8469309	-2.22364	5e-05	0.000855657	yes
H13N06.6	tbh-1	X:15497554-15505373	-2.22122	5e-05	0.000855657	yes
C36A4.1	cyp-25A1	III:3832599-3834589	-2.21861	5e-05	0.000855657	yes
Y62H9A.5	Y62H9A.5	X:11882114-11882917	-2.20733	5e-05	0.000855657	yes
C14A6.6	C14A6.6	V:18165293-18167231	-2.19778	5e-05	0.000855657	yes
F09G8.8	clec-160	III:8272955-8275971	-2.19347	5e-05	0.000855657	yes
R04B5.9	ugt-47	V:10094719-10098594	-2.18773	5e-05	0.000855657	yes
Y53F4B.11	Y53F4B.11	II:15010791-15014333	-2.18225	5e-05	0.000855657	yes
ZK354.10	msp-58	IV:5308463-5308825	-2.17097	5e-05	0.000855657	yes
E04F6.15	E04F6.15	II:7208800-7210272	-2.16299	5e-05	0.000855657	yes
R08A2.3	ssp-33	V:14711340-14711774	-2.15371	5e-05	0.000855657	yes
C54G6.5	spp-17	I:1016402-1017180	-2.15184	5e-05	0.000855657	yes
Y37E11B.7	Y37E11B.7	IV:3599522-3600066	-2.14086	5e-05	0.000855657	yes
F46B3.4	ttr-12	V:20607803-20608520	-2.1385	5e-05	0.000855657	yes
C52E12.6	C52E12.6	II:7022926-7024930	-2.13462	5e-05	0.000855657	yes
C17G1.2	C17G1.2	X:9921554-9922843	-2.13222	5e-05	0.000855657	yes
Y119D3B.13	Y119D3B.13	III:1182001-1184938	-2.12727	5e-05	0.000855657	yes
T01G5.2	ugt-30	V:15121728-15125214	-2.1265	5e-05	0.000855657	yes
Y105C5B.18	Y105C5B.18	IV:15964640-15965680	-2.11936	5e-05	0.000855657	yes
F21C3.7	F21C3.7	I:7278801-7279623	-2.11883	5e-05	0.000855657	yes
F32B6.7	ssp-32	IV:9895406-9896147	-2.11474	5e-05	0.000855657	yes
E02C12.4	ttr-40	V:9354520-9355477	-2.11369	5e-05	0.000855657	yes
F41H10.8	elo-6	IV:5386626-5388561	-2.111	5e-05	0.000855657	yes
F55G11.2	F55G11.2	IV:12967447-12969289	-2.10529	5e-05	0.000855657	yes
F10D2.9	fat-7	V:7151355-7153146	-2.10355	5e-05	0.000855657	yes
F55A4.9	rncs-1	X:1011500-1012347	-2.10299	5e-05	0.000855657	yes
F42A10.7	F42A10.7	III:6177914-6178702	-2.09516	5e-05	0.000855657	yes
Y39G8C.2	Y39G8C.2	II:14095451-14097390	-2.08385	5e-05	0.000855657	yes
F08H9.7	clec-56	V:14474440-14476795	-2.07997	5e-05	0.000855657	yes
W03F8.2	W03F8.2	IV:5189101-5195627	-2.07693	5e-05	0.000855657	yes
F56A4.2	F56A4.2	V:2459636-2460893	-2.07376	5e-05	0.000855657	yes
W02D7.4	W02D7.4	V:8296557-8297542	-2.072	5e-05	0.000855657	yes
E02H9.7	E02H9.7	III:2445222-2446142	-2.07062	5e-05	0.000855657	yes
Y57G11B.5	Y57G11B.5	IV:14574823-14576581	-2.05809	5e-05	0.000855657	yes
Y59E9AR.1	Y59E9AR.1	IV:5249427-5249820	-2.05388	5e-05	0.000855657	yes
K09D9.2	cyp-35A3	V:4022618-4024473	-2.05325	5e-05	0.000855657	yes
Y19D10A.9	clec-209	V:2351675-2352932	-2.04867	5e-05	0.000855657	yes
T02B5.3	T02B5.3	V:14157674-14160862	-2.04682	5e-05	0.000855657	yes
F53F1.5	cut-2	V:13415061-13417604	-2.04481	5e-05	0.000855657	yes
F40H6.1	F40H6.1	III:6057056-6058446	-2.04421	5e-05	0.000855657	yes
D2062.4	D2062.4	II:2623922-2624530	-2.03975	5e-05	0.000855657	yes
F44D12.6	F44D12.6	IV:10033354-10034836	-2.03321	5e-05	0.000855657	yes
Y105C5B.15	Y105C5B.15	IV:15951908-15954841	-2.02199	5e-05	0.000855657	yes
T05E12.6	T05E12.6	V:17084998-17090023	-2.02183	5e-05	0.000855657	yes
F42A9.3	F42A9.3	IV:8617252-8618190	-2.02032	5e-05	0.000855657	yes
R08F11.4	R08F11.4	V:3803856-3805527	-2.01984	5e-05	0.000855657	yes
T26C5.1	gst-13	II:9231496-9232341	-2.01335	5e-05	0.000855657	yes
K10C2.3	K10C2.3	X:6444184-6448999	-2.00854	5e-05	0.000855657	yes
F55B11.5	F55B11.5	IV:14427694-14428431	-2.0045	5e-05	0.000855657	yes
D1054.18	D1054.18	V:10800773-10801291	-2.00416	5e-05	0.000855657	yes
F56D6.12	F56D6.12	IV:3908137-3908509	-2.00177	5e-05	0.000855657	yes
ZK228.4	ZK228.4	V:18462803-18465320	-1.99827	5e-05	0.000855657	yes
ZK418.2	ZK418.2	III:7091304-7093415	-1.99642	5e-05	0.000855657	yes
T09F5.11	fbxa-84	V:15182439-15184130	-1.99225	5e-05	0.000855657	yes
F26A1.10	nspd-9	III:4830009-4830346	-1.99186	5e-05	0.000855657	yes
T08A9.7	spp-3	X:7314882-7315355	-1.98994	5e-05	0.000855657	yes
F35H10.2	F35H10.2	IV:8329224-8329866	-1.9891	5e-05	0.000855657	yes
Y6E2A.9	sfxn-1.3	V:15726862-15728353	-1.98591	5e-05	0.000855657	yes
F25D1.5	F25D1.5	V:10540380-10546862	-1.98561	5e-05	0.000855657	yes
F54H12.7	F54H12.7	III:7969335-7972102	-1.98442	5e-05	0.000855657	yes
R11D1.11	dhs-21	V:12729493-12733627	-1.98184	5e-05	0.000855657	yes
F44G4.5	F44G4.5	II:8999780-9000373	-1.97726	5e-05	0.000855657	yes
F42F12.4	F42F12.4	X:12351977-12352977	-1.97689	5e-05	0.000855657	yes
Y43D4A.2	Y43D4A.2	IV:16744865-16755802	-1.97477	5e-05	0.000855657	yes
Y69A2AR.3	Y69A2AR.3	IV:2641307-2642116	-1.97397	5e-05	0.000855657	yes
C12D8.19	fipr-9	V:10221661-10221963	-1.97143	5e-05	0.000855657	yes
C09B9.6	msp-55	IV:5055592-5056049	-1.95798	5e-05	0.000855657	yes
R13H9.4	msp-53	IV:5064640-5065153	-1.95529	5e-05	0.000855657	yes
C27D6.3	C27D6.3	II:5171909-5177996	-1.94932	5e-05	0.000855657	yes
T04G9.7	T04G9.7	X:770834-771969	-1.94849	5e-05	0.000855657	yes
Y43F8C.1	nlp-25	V:19607510-19608410	-1.94477	5e-05	0.000855657	yes
C53B4.2	C53B4.2	IV:8966132-8967834	-1.94168	5e-05	0.000855657	yes
T16G12.1	T16G12.1	III:10040180-10049781	-1.93537	5e-05	0.000855657	yes
C17E7.12	C17E7.12	V:3890964-3892026	-1.93525	5e-05	0.000855657	yes
H17B01.2	col-70	II:1470039-1472260	-1.93375	5e-05	0.000855657	yes
F56D6.13	F56D6.13	IV:3909395-3909799	-1.93219	5e-05	0.000855657	yes
F57C2.4	F57C2.4	II:14525311-14526033	-1.92638	5e-05	0.000855657	yes
Y67H2A.9	Y67H2A.9	IV:13318898-13321829	-1.92372	5e-05	0.000855657	yes
F30A10.14	F30A10.14	I:9476604-9477089	-1.92264	5e-05	0.000855657	yes
T25D10.5	btb-2	II:6401972-6403102	-1.92196	5e-05	0.000855657	yes
ZC581.10	ZC581.10	I:6642735-6643415	-1.91835	5e-05	0.000855657	yes
F18E2.1	F18E2.1	V:12757625-12759760	-1.91555	5e-05	0.000855657	yes
K07F5.5	nspd-2	IV:9844028-9844337	-1.91479	5e-05	0.000855657	yes
K08F4.7	gst-4	IV:10142161-10143101	-1.91058	5e-05	0.000855657	yes
F36A4.2	F36A4.2	IV:4271214-4271882	-1.90602	5e-05	0.000855657	yes
C43G2.3	C43G2.3	IV:6578168-6579416	-1.90356	5e-05	0.000855657	yes
ZK484.8	nspd-1	I:6097495-6097837	-1.90232	5e-05	0.000855657	yes
C12D8.18	fipr-5	V:10221036-10221417	-1.89884	5e-05	0.000855657	yes
F59F4.2	F59F4.2	X:15841571-15847589	-1.89752	5e-05	0.000855657	yes
D1086.11	D1086.11	V:14074455-14076716	-1.89596	5e-05	0.000855657	yes
F30A10.12	F30A10.12	I:9481607-9482278	-1.89135	5e-05	0.000855657	yes
C35D10.11	msd-4	III:4868333-4868769	-1.89132	5e-05	0.000855657	yes
ZK973.4	ZK973.4	I:4363414-4364074	-1.88719	5e-05	0.000855657	yes
ZK792.2	inx-8	IV:11673815-11675638	-1.88373	5e-05	0.000855657	yes
Y57G11C.14	Y57G11C.14	IV:14799344-14801064	-1.88369	5e-05	0.000855657	yes
C15C8.3	C15C8.3	V:12742038-12745050	-1.87706	5e-05	0.000855657	yes
W06B11.3	dct-11	X:5838038-5839757	-1.87433	5e-05	0.000855657	yes
K02E7.6	K02E7.6	II:1057182-1059280	-1.87135	5e-05	0.000855657	yes
B0379.2	B0379.2	I:10070922-10071830	-1.86997	5e-05	0.000855657	yes
C50D2.4	col-68	II:104533-105819	-1.86982	5e-05	0.000855657	yes
Y34D9A.11	spp-23	I:1018834-1019219	-1.86462	5e-05	0.000855657	yes
T05E7.1	T05E7.1	I:6203896-6206929	-1.85844	5e-05	0.000855657	yes
K11D2.2	asah-1	I:12505097-12508064	-1.85393	5e-05	0.000855657	yes
D1054.10	D1054.10	V:10791974-10792830	-1.85311	5e-05	0.000855657	yes
C23H4.3	C23H4.3	X:12226202-12229878	-1.85011	5e-05	0.000855657	yes
ZC455.6	ugt-5	V:12790699-12792965	-1.8457	5e-05	0.000855657	yes
Y47D7A.15	Y47D7A.15	V:4431762-4432103	-1.84402	5e-05	0.000855657	yes
ZK896.7	clec-186	IV:12866115-12869083	-1.84176	5e-05	0.000855657	yes
C04F12.9	rnh-1.3	I:9710087-9710767	-1.83824	5e-05	0.000855657	yes
Y59E9AR.7	Y59E9AR.7	IV:5241363-5241794	-1.83759	5e-05	0.000855657	yes
K07A1.6	K07A1.6	I:9591979-9593102	-1.83237	5e-05	0.000855657	yes
C18D4.8	C18D4.8	V:17544156-17546985	-1.83159	5e-05	0.000855657	yes
C03G5.9	nspc-2	X:8535468-8535819	-1.83114	5e-05	0.000855657	yes
T09A12.1	T09A12.1	IV:8244427-8246521	-1.83002	5e-05	0.000855657	yes
F26C11.1	F26C11.1	II:9895544-9897339	-1.82898	5e-05	0.000855657	yes
W10G11.3	W10G11.3	II:3561746-3562565	-1.82833	5e-05	0.000855657	yes
Y4C6A.4	Y4C6A.4	IV:5453012-5453641	-1.82675	5e-05	0.000855657	yes
B0207.9	B0207.9	I:5957459-5958359	-1.82597	5e-05	0.000855657	yes
C10G8.4	C10G8.4	V:5311934-5312316	-1.82498	5e-05	0.000855657	yes
D1014.2	D1014.2	V:8143760-8147835	-1.82127	5e-05	0.000855657	yes
Y46H3A.2	hsp-16.41	V:1805232-1805875	-1.81894	5e-05	0.000855657	yes
K04F1.9	K04F1.9	V:1665251-1665949	-1.81801	5e-05	0.000855657	yes
C32H11.12	dod-24	IV:12940141-12941368	-1.8168	5e-05	0.000855657	yes
W07B8.1	W07B8.1	V:1134602-1139171	-1.81394	5e-05	0.000855657	yes
T24D3.2	T24D3.2	X:12425800-12426808	-1.81389	5e-05	0.000855657	yes
K12H4.7	K12H4.7	III:8047704-8051155	-1.80793	5e-05	0.000855657	yes
Y45G12C.1	Y45G12C.1	V:2565683-2570743	-1.80562	5e-05	0.000855657	yes
Y38F2AR.9	Y38F2AR.9	IV:2388193-2388677	-1.80553	5e-05	0.000855657	yes
F31D4.9	F31D4.9	V:20850832-20851897	-1.8055	5e-05	0.000855657	yes
C02E7.1	catp-2	V:4934705-4939085	-1.8023	5e-05	0.000855657	yes
K09G1.2	K09G1.2	V:9590632-9591256	-1.8009	5e-05	0.000855657	yes
F38B2.6	F38B2.6	X:11280621-11281236	-1.79841	5e-05	0.000855657	yes
D1025.2	gcsh-1	X:14514115-14515081	-1.79707	5e-05	0.000855657	yes
Y105E8B.5	Y105E8B.5	I:14657354-14661414	-1.79616	5e-05	0.000855657	yes
F55C5.2	F55C5.2	V:12264001-12265492	-1.79532	5e-05	0.000855657	yes
C36A4.2	cyp-25A2	III:3835220-3837150	-1.7951	5e-05	0.000855657	yes
B0432.12	clec-117	II:296274-297017	-1.79498	5e-05	0.000855657	yes
C03G5.13	nspc-6	X:8541145-8541496	-1.7917	5e-05	0.000855657	yes
W04A4.2	W04A4.2	I:13682421-13684340	-1.79047	5e-05	0.000855657	yes
Y106G6A.4	Y106G6A.4	I:9930976-9934290	-1.7892	5e-05	0.000855657	yes
R173.1	cah-5	X:7020023-7023969	-1.78902	5e-05	0.000855657	yes
F59A6.12	F59A6.12	II:5011521-5012067	-1.78877	5e-05	0.000855657	yes
F56D6.17	F56D6.17	IV:3895962-3897997	-1.78678	5e-05	0.000855657	yes
Y11D7A.11	col-120	IV:9260609-9261767	-1.78592	5e-05	0.000855657	yes
C24D10.2	C24D10.2	IV:5163338-5164351	-1.78197	5e-05	0.000855657	yes
F31E9.11	F31E9.11	V:17315590-17315954	-1.78118	5e-05	0.000855657	yes
R102.4	R102.4	IV:10691990-10695303	-1.77906	5e-05	0.000855657	yes
C47D2.2	cdd-1	X:8208750-8211149	-1.77465	5e-05	0.000855657	yes
ZK970.8	ZK970.8	II:10309636-10310156	-1.77376	5e-05	0.000855657	yes
B0511.3	fbxa-125	I:10646761-10647777	-1.76743	5e-05	0.000855657	yes
T02D1.8	T02D1.8	IV:17386791-17387499	-1.76685	5e-05	0.000855657	yes
T13F2.9	T13F2.9	IV:9768056-9768984	-1.76344	5e-05	0.000855657	yes
D1081.12	D1081.12	I:8474081-8474732	-1.7618	5e-05	0.000855657	yes
C08B6.1	ugt-17	V:10102590-10104946	-1.75972	5e-05	0.000855657	yes
T05C3.6	T05C3.6	V:5490369-5493646	-1.75851	5e-05	0.000855657	yes
C14A6.13	C14A6.13	V:18159652-18161339	-1.75739	5e-05	0.000855657	yes
ZK39.6	clec-97	I:11152713-11155369	-1.75645	5e-05	0.000855657	yes
F10C1.3	F10C1.3	II:5756948-5758421	-1.75474	5e-05	0.000855657	yes
ZK112.1	pcp-1	III:7758729-7761273	-1.74717	5e-05	0.000855657	yes
F36A2.11	F36A2.11	I:8822187-8823637	-1.74698	5e-05	0.000855657	yes
R107.5	R107.5	III:9051591-9053786	-1.74304	5e-05	0.000855657	yes
C49G7.8	cyp-35A4	V:4031626-4033387	-1.74244	5e-05	0.000855657	yes
T22C1.9	T22C1.9	I:7958692-7960018	-1.74079	5e-05	0.000855657	yes
F11G11.9	mpst-4	II:4862314-4863457	-1.73625	5e-05	0.000855657	yes
R03D7.6	gst-5	II:10950349-10953165	-1.73607	5e-05	0.000855657	yes
C46F2.1	C46F2.1	X:8078062-8080253	-1.73089	5e-05	0.000855657	yes
T01H3.5	T01H3.5	II:7879755-7880464	-1.7293	5e-05	0.000855657	yes
C31C9.1	tag-10	II:13632654-13636982	-1.72263	5e-05	0.000855657	yes
F10G8.2	F10G8.2	I:10021701-10022828	-1.72177	5e-05	0.000855657	yes
F59C6.2	dhhc-12	I:10522110-10523905	-1.71683	5e-05	0.000855657	yes
ZK1225.6	ssp-31	I:13219085-13219545	-1.71612	5e-05	0.000855657	yes
W05G11.3	col-88	III:41060-42018	-1.71438	5e-05	0.000855657	yes
F55D12.6	F55D12.6	I:7899036-7903334	-1.71383	5e-05	0.000855657	yes
Y39H10B.2	Y39H10B.2	V:3668757-3670595	-1.71302	5e-05	0.000855657	yes
Y22D7AR.10	Y22D7AR.10	III:1701709-1702436	-1.7104	5e-05	0.000855657	yes
ZK813.1	ZK813.1	X:3446311-3448253	-1.70934	5e-05	0.000855657	yes
F36A2.12	F36A2.12	I:8826165-8826653	-1.70922	5e-05	0.000855657	yes
ZC373.2	ZC373.2	X:10057924-10058437	-1.70892	5e-05	0.000855657	yes
W02D9.7	W02D9.7	I:12559274-12559672	-1.70697	5e-05	0.000855657	yes
ZK1290.5	ZK1290.5	II:7529645-7530991	-1.70484	5e-05	0.000855657	yes
F36D1.4	F36D1.4	I:11271707-11272346	-1.70375	5e-05	0.000855657	yes
F41H10.2	F41H10.2	IV:5381633-5383443	-1.70287	5e-05	0.000855657	yes
D2092.7	tsp-19	I:6616303-6618542	-1.69222	5e-05	0.000855657	yes
E04F6.7	dhs-7	II:7206989-7208379	-1.69198	5e-05	0.000855657	yes
T22B3.3	T22B3.3	IV:11703181-11703785	-1.69084	5e-05	0.000855657	yes
M05D6.4	lact-4	II:8477951-8480479	-1.69004	5e-05	0.000855657	yes
H06H21.8	H06H21.8	IV:4817387-4821131	-1.6894	5e-05	0.000855657	yes
F36H12.7	msp-19	IV:5260553-5261010	-1.68912	5e-05	0.000855657	yes
R186.8	R186.8	V:12967307-12967982	-1.68697	5e-05	0.000855657	yes
F55G11.8	F55G11.8	IV:12962807-12964624	-1.6854	5e-05	0.000855657	yes
H20E11.3	H20E11.3	IV:6824893-6826761	-1.68411	5e-05	0.000855657	yes
ZK1251.1	htas-1	IV:9682983-9683532	-1.68346	5e-05	0.000855657	yes
Y37D8A.19	Y37D8A.19	III:12928378-12931867	-1.68145	5e-05	0.000855657	yes
R07H5.4	sdz-27	IV:11187012-11188270	-1.68097	5e-05	0.000855657	yes
F31E9.1	fbxa-180	V:17319595-17322444	-1.68014	5e-05	0.000855657	yes
T03E6.7	cpl-1	V:16592570-16595348	-1.67942	5e-05	0.000855657	yes
R03G5.5	gpx-7	X:7798952-7799780	-1.67882	5e-05	0.000855657	yes
C28C12.11	C28C12.11	IV:8474098-8475280	-1.67854	5e-05	0.000855657	yes
Y45G12C.2	gst-10	V:2561689-2564708	-1.67838	5e-05	0.000855657	yes
K07A1.4	K07A1.4	I:9588660-9589931	-1.67598	5e-05	0.000855657	yes
ZK1248.5	ZK1248.5	II:5810578-5811750	-1.67462	5e-05	0.000855657	yes
ZK287.9	ZK287.9	V:9679402-9680243	-1.67147	5e-05	0.000855657	yes
W02D9.6	W02D9.6	I:12560259-12560709	-1.66997	5e-05	0.000855657	yes
F56F3.4	F56F3.4	III:4468877-4470809	-1.6689	5e-05	0.000855657	yes
F48E3.4	F48E3.4	X:7493730-7495591	-1.66813	5e-05	0.000855657	yes
B0041.6	ptps-1	I:4652142-4652906	-1.66559	5e-05	0.000855657	yes
F37C12.18	F37C12.18	III:7194093-7195424	-1.6641	5e-05	0.000855657	yes
F35C5.9	clec-66	II:12904399-12906607	-1.66398	5e-05	0.000855657	yes
F33D11.7	F33D11.7	I:5850037-5851828	-1.65956	5e-05	0.000855657	yes
C04E6.5	C04E6.5	V:5902132-5904846	-1.65541	5e-05	0.000855657	yes
F49E12.1	F49E12.1	II:8399842-8404850	-1.65419	5e-05	0.000855657	yes
ZK354.1	msp-65	IV:5316487-5316944	-1.65227	5e-05	0.000855657	yes
F36H9.4	F36H9.4	V:1778324-1779202	-1.65018	5e-05	0.000855657	yes
F32B4.2	F32B4.2	I:11512820-11513833	-1.64985	5e-05	0.000855657	yes
T27E4.2	hsp-16.11	V:9090076-9090604	-1.64927	5e-05	0.000855657	yes
W03F11.1	W03F11.1	I:2219470-2222313	-1.64691	5e-05	0.000855657	yes
C53H9.3	C53H9.3	I:1832114-1832641	-1.64541	5e-05	0.000855657	yes
ZK813.2	ZK813.2	X:3443815-3444270	-1.64506	5e-05	0.000855657	yes
ZK354.11	msp-59	IV:5312689-5313146	-1.64367	5e-05	0.000855657	yes
Y67A6A.1	Y67A6A.1	I:9829758-9830578	-1.63949	5e-05	0.000855657	yes
F52D2.13	linc-6	X:1982709-1982935	-1.63677	5e-05	0.000855657	yes
Y57A10A.11	rol-1	II:12172572-12176071	-1.63345	5e-05	0.000855657	yes
C04G6.2	C04G6.2	II:5093235-5094214	-1.63321	5e-05	0.000855657	yes
F38E1.3	F38E1.3	V:8376140-8377946	-1.63285	5e-05	0.000855657	yes
T28H11.7	T28H11.7	IV:5015280-5016273	-1.6318	5e-05	0.000855657	yes
W09C3.8	W09C3.8	I:4716058-4717441	-1.62965	5e-05	0.000855657	yes
K02D7.4	dsc-4	IV:315052-320576	-1.62759	5e-05	0.000855657	yes
F57F5.1	F57F5.1	V:12003027-12004600	-1.62483	5e-05	0.000855657	yes
ZK813.3	ZK813.3	X:3441838-3442460	-1.62234	5e-05	0.000855657	yes
C55A6.7	C55A6.7	V:11519334-11520484	-1.62001	5e-05	0.000855657	yes
C35B8.1	col-175	X:9233641-9234616	-1.61986	5e-05	0.000855657	yes
F19B2.5	F19B2.5	V:20162647-20163732	-1.61912	5e-05	0.000855657	yes
B0035.4	pfd-4	IV:11315204-11315877	-1.61903	5e-05	0.000855657	yes
B0213.15	cyp-34A9	V:3968132-3970514	-1.61576	5e-05	0.000855657	yes
C05D12.4	C05D12.4	II:11431867-11432766	-1.61292	5e-05	0.000855657	yes
R13H9.2	msp-57	IV:5062542-5062997	-1.61261	5e-05	0.000855657	yes
C44B12.5	perm-4	IV:1121456-1125283	-1.60809	5e-05	0.000855657	yes
Y39G10AR.25	peel-1	I:2352834-2356238	-1.60373	5e-05	0.000855657	yes
F44E2.9	F44E2.9	III:8849990-8850532	-1.60226	5e-05	0.000855657	yes
C44B12.1	perm-2	IV:1126790-1128848	-1.60219	5e-05	0.000855657	yes
M88.1	ugt-62	III:4537276-4540637	-1.5969	5e-05	0.000855657	yes
C35E7.9	C35E7.9	I:10806921-10808238	-1.59257	5e-05	0.000855657	yes
F32D1.2	hpo-18	V:4346087-4346919	-1.58988	5e-05	0.000855657	yes
R12E2.14	R12E2.14	I:4149980-4150637	-1.58699	5e-05	0.000855657	yes
T05C12.5	dylt-3	II:8181385-8182309	-1.58599	5e-05	0.000855657	yes
ZC477.7	ZC477.7	IV:7110456-7111469	-1.58333	5e-05	0.000855657	yes
ZK1098.6	ZK1098.6	III:9527174-9528781	-1.5807	5e-05	0.000855657	yes
Y51B9A.5	Y51B9A.5	II:9404137-9404745	-1.58003	5e-05	0.000855657	yes
D1054.8	D1054.8	V:10784272-10785369	-1.57811	5e-05	0.000855657	yes
F55A12.4	dhs-2	I:5354159-5357028	-1.57753	5e-05	0.000855657	yes
ZK287.3	ZK287.3	V:9678274-9679301	-1.57744	5e-05	0.000855657	yes
K07C5.5	ceeh-2	V:10356281-10357903	-1.57733	5e-05	0.000855657	yes
T27E4.8	hsp-16.1	V:9087292-9087782	-1.57327	5e-05	0.000855657	yes
F13H8.3	F13H8.3	II:6264060-6265508	-1.56872	5e-05	0.000855657	yes
C50F4.10	C50F4.10	V:9530008-9531577	-1.56676	5e-05	0.000855657	yes
F26D10.3	hsp-1	IV:17278956-17281335	-1.56189	5e-05	0.000855657	yes
W09C3.7	W09C3.7	I:4714319-4715485	-1.56	5e-05	0.000855657	yes
C04G2.3	C04G2.3	IV:10093060-10093511	-1.55927	5e-05	0.000855657	yes
B0252.5	B0252.5	II:6916992-6918922	-1.55525	5e-05	0.000855657	yes
T24A6.20	T24A6.20	V:3553148-3554570	-1.55403	5e-05	0.000855657	yes
F53H4.2	F53H4.2	X:15852934-15860608	-1.55368	5e-05	0.000855657	yes
T27E4.3	hsp-16.48	V:9088130-9088617	-1.5514	5e-05	0.000855657	yes
C05D2.4	bas-1	III:5612273-5614679	-1.54725	5e-05	0.000855657	yes
F08H9.8	clec-54	V:14476910-14478997	-1.54642	5e-05	0.000855657	yes
R107.7	gst-1	III:9058903-9060183	-1.54638	5e-05	0.000855657	yes
ZK354.4	msp-113	IV:5297926-5298383	-1.54499	5e-05	0.000855657	yes
F17B5.8	F17B5.8	I:13191115-13191921	-1.54246	5e-05	0.000855657	yes
F22D6.10	col-60	I:7105318-7106924	-1.53959	5e-05	0.000855657	yes
F21D5.8	mrps-33	IV:8739504-8740026	-1.53928	5e-05	0.000855657	yes
F38A1.5	clec-166	IV:1247385-1251517	-1.53862	5e-05	0.000855657	yes
Y62H9A.6	Y62H9A.6	X:11883126-11884043	-1.53729	5e-05	0.000855657	yes
F45D11.1	F45D11.1	II:1021504-1023520	-1.53606	5e-05	0.000855657	yes
C35B1.4	C35B1.4	IV:4079804-4080946	-1.5289	5e-05	0.000855657	yes
Y14H12A.1	Y14H12A.1	II:3993253-3993847	-1.52506	5e-05	0.000855657	yes
C24H11.6	immp-1	III:11775115-11776678	-1.52481	5e-05	0.000855657	yes
F25B4.8	F25B4.8	V:5690105-5691715	-1.52135	5e-05	0.000855657	yes
R13A5.10	R13A5.10	III:7582111-7583047	-1.5186	5e-05	0.000855657	yes
ZK354.7	ZK354.7	IV:5302140-5303100	-1.51821	5e-05	0.000855657	yes
K08C9.1	K08C9.1	I:11484769-11486536	-1.51757	5e-05	0.000855657	yes
C03G5.12	nspc-5	X:8538739-8539090	-1.51596	5e-05	0.000855657	yes
T04F3.4	T04F3.4	V:11760670-11763067	-1.51307	5e-05	0.000855657	yes
C52D10.13	col-138	IV:17182799-17183740	-1.51209	5e-05	0.000855657	yes
T05G5.6	ech-6	III:9751439-9752922	-1.51094	5e-05	0.000855657	yes
T27E4.9	hsp-16.49	V:9089279-9089766	-1.51079	5e-05	0.000855657	yes
F58G1.4	dct-18	II:12930616-12933524	-1.50777	5e-05	0.000855657	yes
M7.12	M7.12	IV:11096721-11097851	-1.5073	5e-05	0.000855657	yes
C08F11.11	C08F11.11	IV:13646734-13647658	-1.50702	5e-05	0.000855657	yes
C23H5.1	prmt-6	IV:2130997-2133028	-1.50654	5e-05	0.000855657	yes
Y51F10.7	Y51F10.7	I:1895160-1923096	-1.50571	5e-05	0.000855657	yes
F58A6.9	F58A6.9	II:5158592-5158967	-1.50383	5e-05	0.000855657	yes
R10H10.3	R10H10.3	IV:10388492-10393294	-1.50222	5e-05	0.000855657	yes
W07B8.5	cpr-5	V:1132596-1133993	-1.4988	5e-05	0.000855657	yes
Y71G12B.3	Y71G12B.3	I:1812954-1813584	-1.49818	5e-05	0.000855657	yes
Y43C5A.1	nspd-7	IV:10268661-10269228	-1.49652	5e-05	0.000855657	yes
F53F1.4	F53F1.4	V:13411076-13411714	-1.49542	5e-05	0.000855657	yes
Y43F8C.2	nlp-26	V:19613527-19614521	-1.49519	5e-05	0.000855657	yes
F07A11.5	F07A11.5	II:11612274-11614391	-1.49511	5e-05	0.000855657	yes
C12C8.2	cbl-1	I:9327856-9330930	-1.49217	5e-05	0.000855657	yes
ZK265.2	col-63	I:8243692-8244961	-1.49066	5e-05	0.000855657	yes
T08G5.10	mtl-2	V:14018271-14018643	-1.48857	5e-05	0.000855657	yes
F40H3.2	F40H3.2	II:6173641-6174866	-1.48836	5e-05	0.000855657	yes
ZC416.6	ZC416.6	IV:3606795-3613079	-1.48729	5e-05	0.000855657	yes
T11F9.3	nas-20	V:11470799-11472311	-1.487	5e-05	0.000855657	yes
F55B11.3	F55B11.3	IV:14424692-14425859	-1.48663	5e-05	0.000855657	yes
K09H9.3	col-49	I:3137187-3138446	-1.48656	5e-05	0.000855657	yes
C54G4.3	C54G4.3	I:8005126-8006296	-1.4857	5e-05	0.000855657	yes
Y49F6B.10	col-71	II:3500072-3502449	-1.48404	5e-05	0.000855657	yes
T10G3.3	T10G3.3	V:13487022-13489628	-1.48105	5e-05	0.000855657	yes
W10D9.5	tomm-22	II:468369-470482	-1.47978	5e-05	0.000855657	yes
F09E10.3	dhs-25	X:1486501-1489329	-1.47898	5e-05	0.000855657	yes
C33A12.1	C33A12.1	IV:9523747-9524895	-1.47747	5e-05	0.000855657	yes
F54A3.4	cbs-2	II:2220431-2223540	-1.47696	5e-05	0.000855657	yes
F59B1.2	F59B1.2	V:3633338-3634685	-1.47641	5e-05	0.000855657	yes
C30G12.2	C30G12.2	II:7290372-7291943	-1.47627	5e-05	0.000855657	yes
D2013.8	scp-1	II:9334011-9338897	-1.47534	5e-05	0.000855657	yes
C14B9.10	C14B9.10	III:8130861-8132442	-1.474	5e-05	0.000855657	yes
C39B5.5	C39B5.5	III:2208269-2211296	-1.47393	5e-05	0.000855657	yes
F32D8.6	emo-1	V:10896655-10897145	-1.46772	5e-05	0.000855657	yes
D1054.11	D1054.11	V:10793794-10794924	-1.46599	5e-05	0.000855657	yes
T12B5.14	T12B5.14	III:954872-955304	-1.46531	5e-05	0.000855657	yes
DY3.1	tin-13	I:8759192-8759790	-1.46514	5e-05	0.000855657	yes
Y106G6E.3	Y106G6E.3	I:10220454-10221252	-1.46063	5e-05	0.000855657	yes
W02D3.5	lbp-6	I:6724916-6729378	-1.4602	5e-05	0.000855657	yes
R09E10.1	R09E10.1	IV:10319350-10321152	-1.45989	5e-05	0.000855657	yes
F22E5.1	F22E5.1	II:2675787-2677588	-1.45843	5e-05	0.000855657	yes
Y38F2AR.2	trap-3	IV:2389442-2390386	-1.45521	5e-05	0.000855657	yes
Y22F5A.5	lys-2	V:10280309-10281470	-1.45517	5e-05	0.000855657	yes
F33D4.8	mrps-24	IV:7710044-7710825	-1.45505	5e-05	0.000855657	yes
F28H7.3	F28H7.3	V:10749369-10750786	-1.45437	5e-05	0.000855657	yes
C03G5.11	nspc-4	X:8537948-8538359	-1.45397	5e-05	0.000855657	yes
F36H12.6	msp-52	IV:5265591-5265825	-1.45011	5e-05	0.000855657	yes
W07G1.3	zip-3	II:13951904-13957523	-1.44993	5e-05	0.000855657	yes
K01D12.12	cdr-6	V:12412500-12413698	-1.44979	5e-05	0.000855657	yes
F13G11.3	F13G11.3	IV:14635125-14636059	-1.44966	5e-05	0.000855657	yes
R07E4.3	R07E4.3	X:5953449-5953783	-1.44965	5e-05	0.000855657	yes
C34D4.3	C34D4.3	IV:7153661-7154198	-1.4485	5e-05	0.000855657	yes
F15D4.3	rmo-1	II:13237404-13237908	-1.44718	5e-05	0.000855657	yes
F53G12.8	F53G12.8	I:113806-114711	-1.4467	5e-05	0.000855657	yes
R09A8.4	col-182	X:12636152-12637056	-1.44621	5e-05	0.000855657	yes
Y69H2.3	Y69H2.3	V:18650342-18664118	-1.44419	5e-05	0.000855657	yes
C12D8.16	fipr-7	V:10229811-10230134	-1.44304	5e-05	0.000855657	yes
C32D5.4	C32D5.4	II:6321339-6323079	-1.44268	5e-05	0.000855657	yes
C52E4.7	C52E4.7	V:11994301-11995839	-1.4403	5e-05	0.000855657	yes
T27C10.7	nspd-10	I:10876208-10879572	-1.43351	5e-05	0.000855657	yes
B0403.4	tag-320	X:7066344-7068563	-1.43313	5e-05	0.000855657	yes
Y71F9AM.6	trap-1	I:2928392-2929679	-1.43299	5e-05	0.000855657	yes
Y73B6BL.34	bli-6	IV:6377093-6378195	-1.43285	5e-05	0.000855657	yes
ZK228.3	ZK228.3	V:18458235-18461231	-1.43177	5e-05	0.000855657	yes
C08F11.10	C08F11.10	IV:13648036-13649210	-1.42995	5e-05	0.000855657	yes
C55B6.2	dnj-7	X:7194563-7198279	-1.42954	5e-05	0.000855657	yes
F07G6.10	F07G6.10	X:1737908-1739229	-1.42885	5e-05	0.000855657	yes
F52F12.5	F52F12.5	I:9921210-9921938	-1.42716	5e-05	0.000855657	yes
C04F12.12	C04F12.12	I:9694621-9695212	-1.42584	5e-05	0.000855657	yes
C03C11.1	C03C11.1	I:10014730-10015497	-1.42279	5e-05	0.000855657	yes
F54C9.4	col-38	II:8568032-8569088	-1.42197	5e-05	0.000855657	yes
C02E7.7	C02E7.7	V:4918153-4918585	-1.41782	5e-05	0.000855657	yes
C44B7.11	C44B7.11	II:6894157-6897531	-1.41692	5e-05	0.000855657	yes
T07C4.5	ttr-15	III:10337839-10339435	-1.41631	5e-05	0.000855657	yes
F58A6.5	F58A6.5	II:5146967-5148461	-1.41485	5e-05	0.000855657	yes
C35A11.4	C35A11.4	V:5389478-5393148	-1.41329	5e-05	0.000855657	yes
R05F9.8	msp-33	II:4891579-4893574	-1.41237	5e-05	0.000855657	yes
C18E9.4	C18E9.4	II:8964237-8964901	-1.40902	5e-05	0.000855657	yes
C49F5.7	C49F5.7	X:11994783-11995839	-1.40721	5e-05	0.000855657	yes
F28D1.11	dpm-3	IV:12391590-12392122	-1.40336	5e-05	0.000855657	yes
C15H9.6	hsp-3	X:6089027-6092124	-1.40261	5e-05	0.000855657	yes
Y37D8A.14	cco-2	III:12905488-12906611	-1.40184	5e-05	0.000855657	yes
F56A4.3	F56A4.3	V:2453413-2456147	-1.40167	5e-05	0.000855657	yes
F41E7.4	fip-5	X:10302646-10303167	-1.3996	5e-05	0.000855657	yes
C28C12.5	spp-8	IV:8481663-8483710	-1.39851	5e-05	0.000855657	yes
C25B8.3	cpr-6	X:6607202-6609046	-1.39557	5e-05	0.000855657	yes
T16G1.10	pqn-68	V:12952637-12953206	-1.39326	5e-05	0.000855657	yes
F21F8.4	F21F8.4	V:8269253-8272058	-1.39292	5e-05	0.000855657	yes
ZK265.9	ZK265.9	I:8253373-8254926	-1.39246	5e-05	0.000855657	yes
C50E10.1	C50E10.1	II:12301082-12302414	-1.3913	5e-05	0.000855657	yes
F40G9.2	F40G9.2	III:190983-191981	-1.38875	5e-05	0.000855657	yes
F54D5.8	dnj-13	II:11545700-11547366	-1.38794	5e-05	0.000855657	yes
M195.1	col-77	II:8358227-8359378	-1.38604	5e-05	0.000855657	yes
F58A4.9	rpac-19	III:9629245-9629917	-1.38284	5e-05	0.000855657	yes
C05D11.10	mrps-17	III:6431036-6431792	-1.38241	5e-05	0.000855657	yes
ZK813.7	ZK813.7	X:3444801-3445395	-1.38136	5e-05	0.000855657	yes
C47B2.6	gale-1	I:12975183-12978781	-1.38082	5e-05	0.000855657	yes
ZK652.11	cuc-1	III:7860465-7861004	-1.38001	5e-05	0.000855657	yes
F08H9.6	clec-57	V:14469216-14472455	-1.38001	5e-05	0.000855657	yes
F22A3.7	ttr-36	X:6510892-6512199	-1.37975	5e-05	0.000855657	yes
ZK622.1	ZK622.1	II:5293816-5295628	-1.37675	5e-05	0.000855657	yes
C34G6.3	C34G6.3	I:5896639-5897405	-1.37636	5e-05	0.000855657	yes
F42F12.9	nspc-10	X:12343613-12344043	-1.37562	5e-05	0.000855657	yes
F43E2.8	hsp-4	II:7350118-7352636	-1.37538	5e-05	0.000855657	yes
ZC21.10	ZC21.10	III:8529224-8531135	-1.36909	5e-05	0.000855657	yes
F32H5.1	F32H5.1	V:13346277-13358037	-1.36877	5e-05	0.000855657	yes
F54D5.4	F54D5.4	II:11569810-11571002	-1.3668	5e-05	0.000855657	yes
F27C1.1	F27C1.1	I:5433906-5443026	-1.3666	5e-05	0.000855657	yes
B0310.5	ugt-46	X:525927-530176	-1.36469	5e-05	0.000855657	yes
K11D12.13	K11D12.13	V:5033352-5034175	-1.36275	5e-05	0.000855657	yes
Y43F8C.13	Y43F8C.13	V:19693895-19697398	-1.36239	5e-05	0.000855657	yes
Y22D7AL.10	Y22D7AL.10	III:1617152-1618954	-1.36169	5e-05	0.000855657	yes
B0546.1	mai-2	IV:3385637-3386907	-1.35893	5e-05	0.000855657	yes
C46C2.5	C46C2.5	IV:9191637-9192622	-1.35593	5e-05	0.000855657	yes
ZK1248.6	msp-64	II:5809923-5810342	-1.35562	5e-05	0.000855657	yes
C45B2.1	C45B2.1	X:6086123-6086569	-1.35547	5e-05	0.000855657	yes
F46A9.2	F46A9.2	I:9459286-9460550	-1.35336	5e-05	0.000855657	yes
R151.9	pfd-5	III:7198151-7198886	-1.35137	5e-05	0.000855657	yes
C02E7.6	C02E7.6	V:4919206-4919581	-1.35131	5e-05	0.000855657	yes
Y69F12A.2	alh-12	III:7454011-7455982	-1.34737	5e-05	0.000855657	yes
F54D1.1	F54D1.1	IV:11261863-11263009	-1.34687	5e-05	0.000855657	yes
K11H3.6	mrpl-36	III:9847623-9848116	-1.34676	5e-05	0.000855657	yes
K06A4.5	haao-1	V:9505688-9507114	-1.34323	5e-05	0.000855657	yes
ZK593.1	pyk-2	IV:10909914-10913079	-1.343	5e-05	0.000855657	yes
F22A3.2	ttr-35	X:6512282-6512918	-1.33966	5e-05	0.000855657	yes
D2062.7	D2062.7	II:2616904-2617371	-1.33611	5e-05	0.000855657	yes
F11G11.8	nspd-5	II:4860062-4860407	-1.33344	5e-05	0.000855657	yes
F23D12.11	F23D12.11	X:14423404-14424749	-1.33236	5e-05	0.000855657	yes
D1037.3	ftn-2	I:3680177-3680944	-1.33102	5e-05	0.000855657	yes
F54D7.6	F54D7.6	I:4789232-4789592	-1.33071	5e-05	0.000855657	yes
T23F6.3	T23F6.3	IV:12723102-12724602	-1.33061	5e-05	0.000855657	yes
Y71G12B.14	lsm-6	I:1701357-1701799	-1.32657	5e-05	0.000855657	yes
AC3.2	ugt-49	V:10372140-10374261	-1.32414	5e-05	0.000855657	yes
R105.1	R105.1	IV:4633696-4637944	-1.3229	5e-05	0.000855657	yes
ZK822.2	ZK822.2	IV:11922357-11923194	-1.32269	5e-05	0.000855657	yes
K08F4.8	msp-38	IV:10143311-10143775	-1.3209	5e-05	0.000855657	yes
F52B11.2	F52B11.2	IV:14083567-14084660	-1.3195	5e-05	0.000855657	yes
T23B7.1	nspd-4	II:4842563-4842907	-1.31909	5e-05	0.000855657	yes
C04F12.7	C04F12.7	I:9695707-9696762	-1.31816	5e-05	0.000855657	yes
Y54G11A.17	Y54G11A.17	II:14348891-14349406	-1.31693	5e-05	0.000855657	yes
K07A1.10	K07A1.10	I:9615195-9616354	-1.3151	5e-05	0.000855657	yes
Y51H7C.1	Y51H7C.1	II:1467726-1469674	-1.31423	5e-05	0.000855657	yes
C44C1.5	C44C1.5	X:975525-978445	-1.31383	5e-05	0.000855657	yes
F43C11.3	decr-1.1	II:2353314-2354375	-1.3131	5e-05	0.000855657	yes
F53E10.4	irg-3	V:2592547-2595089	-1.31169	5e-05	0.000855657	yes
ZK1307.1	ZK1307.1	II:9654342-9655599	-1.311	5e-05	0.000855657	yes
C43H6.1	C43H6.1	X:2409689-2412966	-1.31048	5e-05	0.000855657	yes
F57A8.8	fipr-13	V:10064502-10064939	-1.30927	5e-05	0.000855657	yes
Y53F4B.31	gst-28	II:15166194-15167408	-1.30789	5e-05	0.000855657	yes
F58E10.4	aip-1	V:14012332-14013644	-1.30688	5e-05	0.000855657	yes
C26B2.7	C26B2.7	IV:8016212-8016885	-1.30664	5e-05	0.000855657	yes
K10D2.5	K10D2.5	III:5172734-5173336	-1.30311	5e-05	0.000855657	yes
F32B6.4	F32B6.4	IV:9890490-9892027	-1.3025	5e-05	0.000855657	yes
C29F3.1	ech-1	V:15357695-15360738	-1.3015	5e-05	0.000855657	yes
C53D6.10	C53D6.10	IV:9033587-9034206	-1.29845	5e-05	0.000855657	yes
C53B7.4	asg-2	X:6841255-6842204	-1.29749	5e-05	0.000855657	yes
Y51H7C.13	Y51H7C.13	II:1463265-1467367	-1.29424	5e-05	0.000855657	yes
C49H3.3	C49H3.3	IV:7924349-7924968	-1.29229	5e-05	0.000855657	yes
F48D6.4	F48D6.4	X:4246553-4247185	-1.29142	5e-05	0.000855657	yes
T22G5.2	lbp-7	V:13879549-13880214	-1.28955	5e-05	0.000855657	yes
C56A3.2	ttr-44	V:13523529-13530744	-1.28661	5e-05	0.000855657	yes
Y66D12A.22	tin-10	III:11500866-11502852	-1.28522	5e-05	0.000855657	yes
F43E2.5	msra-1	II:7359960-7364107	-1.28054	5e-05	0.000855657	yes
Y62E10A.1	rla-2	IV:13369423-13370293	-1.27896	5e-05	0.000855657	yes
Y47D3A.13	Y47D3A.13	III:11223445-11224103	-1.27534	5e-05	0.000855657	yes
D2030.4	D2030.4	I:7580936-7581630	-1.2734	5e-05	0.000855657	yes
F44D12.7	msd-3	IV:10035637-10035967	-1.27119	5e-05	0.000855657	yes
F54F3.1	nid-1	V:12910112-12917221	-1.2709	5e-05	0.000855657	yes
Y40B1B.7	Y40B1B.7	I:13426449-13428473	-1.26676	5e-05	0.000855657	yes
Y46H3A.3	hsp-16.2	V:1804333-1804971	-1.26608	5e-05	0.000855657	yes
C26C6.9	C26C6.9	I:7514092-7515108	-1.26595	5e-05	0.000855657	yes
F44D12.3	msd-1	IV:10022260-10022705	-1.26493	5e-05	0.000855657	yes
B0272.4	B0272.4	X:9428430-9430323	-1.26291	5e-05	0.000855657	yes
T09B4.4	T09B4.4	I:6167947-6168643	-1.2595	5e-05	0.000855657	yes
K06A4.7	K06A4.7	V:9489933-9491492	-1.25398	5e-05	0.000855657	yes
F58H1.6	F58H1.6	V:11942917-11944651	-1.25392	5e-05	0.000855657	yes
D1086.3	D1086.3	V:14092862-14093986	-1.25323	5e-05	0.000855657	yes
F29B9.10	mrps-21	IV:4659048-4659461	-1.25275	5e-05	0.000855657	yes
F11G11.3	gst-6	II:4879884-4881110	-1.2514	5e-05	0.000855657	yes
W02D3.7	lbp-5	I:6731268-6732280	-1.25038	5e-05	0.000855657	yes
F01F1.2	F01F1.2	III:5878520-5879413	-1.25038	5e-05	0.000855657	yes
T04G9.5	trap-2	X:767029-768070	-1.25007	5e-05	0.000855657	yes
F21C3.5	pfd-6	I:7282959-7283818	-1.24937	5e-05	0.000855657	yes
F13G3.11	mrpl-13	I:7307114-7311939	-1.24889	5e-05	0.000855657	yes
ZK1321.3	aqp-10	II:9768450-9769852	-1.24626	5e-05	0.000855657	yes
Y54G2A.23	Y54G2A.23	IV:2927514-2928423	-1.24534	5e-05	0.000855657	yes
B0218.8	clec-52	IV:8167162-8168774	-1.24475	5e-05	0.000855657	yes
F45H11.5	F45H11.5	I:10381081-10381975	-1.24458	5e-05	0.000855657	yes
T10B5.7	T10B5.7	V:1846200-1848015	-1.24391	5e-05	0.000855657	yes
C15H9.9	C15H9.9	X:6122314-6128326	-1.24329	5e-05	0.000855657	yes
W03F9.1	W03F9.1	V:124045-126751	-1.24311	5e-05	0.000855657	yes
F45H10.2	F45H10.2	II:13491802-13493050	-1.24168	5e-05	0.000855657	yes
T08H10.1	T08H10.1	V:4483467-4486531	-1.24067	5e-05	0.000855657	yes
T14G8.3	T14G8.3	X:12861236-12870026	-1.2384	5e-05	0.000855657	yes
C28D4.5	C28D4.5	IV:9745554-9746807	-1.23445	5e-05	0.000855657	yes
F07H5.3	F07H5.3	II:8784534-8785513	-1.23391	5e-05	0.000855657	yes
D1022.4	D1022.4	II:7455075-7457330	-1.23364	5e-05	0.000855657	yes
Y43F8B.2	Y43F8B.2	V:19503111-19533110	-1.22409	5e-05	0.000855657	yes
F37C4.6	F37C4.6	IV:3875410-3878372	-1.22355	5e-05	0.000855657	yes
F09G8.6	col-91	III:8258344-8265796	-1.22308	5e-05	0.000855657	yes
T08B2.8	mrpl-23	I:6211266-6211887	-1.21827	5e-05	0.000855657	yes
C55A6.4	C55A6.4	V:11516443-11517885	-1.2082	5e-05	0.000855657	yes
JC8.8	ttr-51	IV:13250652-13252313	-1.20731	5e-05	0.000855657	yes
C16C10.11	har-1	III:4152051-4152912	-1.20508	5e-05	0.000855657	yes
F11E6.5	elo-2	IV:17466059-17467415	-1.19485	5e-05	0.000855657	yes
R09H10.3	R09H10.3	IV:10606953-10609855	-1.19258	5e-05	0.000855657	yes
C15H9.7	flu-2	X:6106916-6109345	-1.19158	5e-05	0.000855657	yes
C29F7.3	C29F7.3	X:13418848-13419909	-1.18994	5e-05	0.000855657	yes
Y57G11C.34	mrps-7	IV:14766764-14767737	-1.18668	5e-05	0.000855657	yes
Y66H1A.5	Y66H1A.5	IV:428231-429084	-1.1822	5e-05	0.000855657	yes
F29C6.1	F29C6.1	I:10579410-10580890	-1.18163	5e-05	0.000855657	yes
Y69E1A.2	Y69E1A.2	IV:10949816-10951133	-1.10257	5e-05	0.000855657	yes
Y38E10A.15	nspe-7	II:12627186-12627562	-3.27381	0.0001	0.00155239	yes
F15E11.12	F15E11.12	V:2324509-2327262	-2.7998	0.0001	0.00155239	yes
R12E2.6	R12E2.6	I:4151098-4151746	-2.27794	0.0001	0.00155239	yes
F37A8.1	F37A8.1	III:3928456-3929146	-2.14439	0.0001	0.00155239	yes
C33A12.15	ttr-9	IV:9505542-9506326	-1.81695	0.0001	0.00155239	yes
Y73F8A.15	Y73F8A.15	IV:15321620-15322180	-1.74844	0.0001	0.00155239	yes
W08E3.4	W08E3.4	I:13337459-13338921	-1.67043	0.0001	0.00155239	yes
F36H12.3	F36H12.3	IV:5272045-5278070	-1.65017	0.0001	0.00155239	yes
F10D11.3	F10D11.3	I:8439755-8440470	-1.63857	0.0001	0.00155239	yes
Y38E10A.28	Y38E10A.28	II:12629711-12631995	-1.63161	0.0001	0.00155239	yes
H22K11.1	asp-3	X:6791063-6792715	-1.59572	0.0001	0.00155239	yes
R09E12.9	R09E12.9	V:777570-778235	-1.56434	0.0001	0.00155239	yes
C17G10.5	lys-8	II:5586164-5593427	-1.53957	0.0001	0.00155239	yes
C29F4.2	best-7	IV:11226588-11230249	-1.52624	0.0001	0.00155239	yes
F36H12.4	F36H12.4	IV:5269090-5269625	-1.50188	0.0001	0.00155239	yes
ZK930.4	ZK930.4	II:11906576-11908599	-1.49568	0.0001	0.00155239	yes
C44B7.7	C44B7.7	II:6879184-6880167	-1.48743	0.0001	0.00155239	yes
T02B11.9	T02B11.9	V:876291-877166	-1.47184	0.0001	0.00155239	yes
ZK185.3	ZK185.3	IV:4528722-4530327	-1.46775	0.0001	0.00155239	yes
F41F3.1	F41F3.1	V:4654554-4655786	-1.45908	0.0001	0.00155239	yes
Y48G1C.13	Y48G1C.13	I:94957-95367	-1.45816	0.0001	0.00155239	yes
Y71H2B.1	Y71H2B.1	III:2629010-2631359	-1.44877	0.0001	0.00155239	yes
Y47G6A.26	Y47G6A.26	I:3618889-3619697	-1.42241	0.0001	0.00155239	yes
C12D8.5	daf-36	V:10222306-10225722	-1.33937	0.0001	0.00155239	yes
ZK546.6	msp-152	II:4932992-4933449	-1.33534	0.0001	0.00155239	yes
C01G12.3	C01G12.3	II:14581464-14582360	-1.33273	0.0001	0.00155239	yes
C10H11.6	ugt-26	I:4721177-4723960	-1.33262	0.0001	0.00155239	yes
C33A12.6	ugt-21	IV:9500310-9502568	-1.32931	0.0001	0.00155239	yes
Y73B6BL.9	hil-2	IV:6294239-6295220	-1.28677	0.0001	0.00155239	yes
F32B5.8	cpz-1	I:2686639-2689473	-1.27026	0.0001	0.00155239	yes
F41E7.8	cnc-8	X:10306605-10306949	-1.26999	0.0001	0.00155239	yes
C02F5.5	C02F5.5	III:8236145-8236906	-1.26646	0.0001	0.00155239	yes
K02E11.10	K02E11.10	V:14239923-14241151	-1.25871	0.0001	0.00155239	yes
[truncated: 1,160 more rows]
