# Supplementary material for: The genome-wide role of HSF-1 in the regulation of gene expression in Caenorhabditis elegans
Source: BMC Genomics. 2016 Aug 5;17:559. doi: 10.1186/s12864-016-2837-5 (PMC4975890; doi:10.1186/s12864-016-2837-5)
Supplement: Additional file 3: Table S2. — List of genes found to be regulated by HSF-1 in a HS-dependent and -independent manner via Venn diagram analysis. (XLSX 130 kb) [file 12864_2016_2837_MOESM3_ESM.xlsx]

## Sheet: Upregulated Genes
1	2	3	4	5	6	7
B0034.1	clh-4	B0205.1	B0024.4	AC8.9	B0507.3	col-102
B0222.5	fil-2	B0284.5	B0205.14	B0019.2	C03G6.17	col-36
B0228.7	srh-71	B0464.6	B0205.9	B0024.13	C05C8.7	grl-23
B0238.12		C01G6.5	B0212.3	B0035.6	C13G3.1	col-40
B0454.5		C02B8.6	B0238.13	B0041.11	C14B4.2	C13A2.12
B0457.2		C04E7.3	B0261.7	B0238.9	C14F11.6	col-2
B0457.6		C04G6.6	B0284.1	B0261.1	C31C9.2	cut-1
B0491.5		C06B3.6	B0284.2	B0281.3	C33A12.19	grl-25
C01B10.3		C09F9.2	B0348.2	B0294.1	C33G8.4	F08G2.5
C02E7.6		C11D2.2	B0393.3	B0303.11	C50A2.3	col-43
C02E7.7		C11H1.5	B0393.6	B0304.2	C53C9.2	col-176
C04G6.2		C13A2.1	B0403.3	B0336.5	C56E6.2	math-15
C05D9.3		C13E3.1	B0462.5	B0353.1	CC8.2	gst-24
C06A8.3		C16C8.2	B0507.10	B0361.8	E01G4.3	ZC449.5
C08E8.10		C17H12.2	B0507.2	B0403.5	F07A11.2	F45D3.3
C11E4.7		C17H12.6	B0507.6	B0412.3	F10D7.3	col-37
C11H1.9		C25A1.5	B0507.7	B0432.6	F13C5.5	fat-5
C15F1.1		C31C9.7	B0507.8	B0432.7	F18E3.11	pho-14
C16A3.10		C33D9.5	B0511.12	B0432.8	F18E3.13	col-50
C18B2.3		C44H9.4	B0554.5	B0454.9	F19B2.5	grl-20
C18D11.1		C53A5.9	B0563.9	B0524.6	F20A1.1	col-45
C18D4.6		EEED8.4	C01F1.6	BE0003N10.3	F20A1.10	col-33
C26F1.1		F01D4.8	C01G8.1	C01A2.6	F21F8.11	B0205.13
C29F5.1		F02E8.4	C02F5.7	C01B4.7	F22F7.8	C23H5.15
C29G2.6		F02H6.2	C04B4.2	C01G5.5	F25E5.8	col-183
C30C11.4		F07B7.12	C04F12.1	C01G5.6	F38B7.2	col-51
C30E1.9		F07G11.1	C05A9.2	C01G6.3	F41C3.2	col-85
C31B8.8		F09E5.10	C05C10.2	C02B8.3	F49F1.1	F18E3.12
C36C5.12		F11A10.5	C05C10.5	C02F12.5	F57H12.6
C36C5.5		F11D11.3	C05D11.8	C02F12.8	F59C12.4
C39B5.5		F13B6.1	C05G5.2	C04G2.8	F59C6.18
C39D10.8		F13D2.1	C06A1.4	C04G6.4	H05L03.3
C41H7.1		F16A11.1	C06A5.1	C06A1.12	K08A2.1
C42D4.3		F20C5.6	C06A5.3	C06B8.2	K09C6.9
C44C1.1		F20D6.2	C06A5.6	C06E1.9	M01G12.8
C45B2.1		F21C10.7	C06A5.8	C07A4.2	M03B6.2
C45B2.2		F26A1.13	C06B8.7	C07H6.4	MTCE.33
C45B2.8		F26A1.14	C06E1.1	C08B11.8	MTCE.7
C46C11.3		F26F12.3	C06E4.8	C08F8.3	R07E3.4
C47E8.11		F31E3.2	C06E7.88	C08H9.3	R102.2
C48D1.7		F32G8.2	C06G4.1	C09G5.7	T02B11.3
C49F5.7		F33G12.6	C07E3.3	C09G9.1	T04A11.1
C49G7.3		F35G2.1	C08E3.1	C09H10.5	T19C4.1
C51E3.9		F36H2.3	C08E3.13	C10F3.7	T21B6.3
C52D10.1		F42H10.5	C08E8.4	C10G11.7	T22F7.4
C52D10.3		F43D2.2	C08F11.3	C13B7.6	T27F6.8
C53D6.7		F47D12.9	C08G5.7	C13C4.5	W02B3.4
C54D10.10		F47G3.1	C09D4.4	C14A4.11	W02D9.10
C54E4.5		F48B9.1	C09E7.8	C14B1.3	W09G12.9
D1005.2		F49H12.12	C10C5.2	C14C11.2	Y15E3A.4
D1054.8		F53H2.3	C10G11.6	C14C11.7	Y37A1A.2
D1086.1		F54E2.4	C13A2.3	C15C6.2	Y37D8A.5
D2092.4		F55C12.5	C13F10.4	C15C7.4	Y38C1AA.9
F07C6.6		F55H12.2	C13F10.6	C15H11.16	Y38H8A.3
F08D12.2		F56C9.10	C14A4.12	C16A11.3	Y39D8A.1
F08D12.3		F56E10.1	C14A6.16	C16C10.1	Y41C4A.11
F08D12.7		H41C03.1	C14B1.7	C17C3.5	Y48C3A.18
F08F3.4		K01D12.10	C14B1.9	C17D12.5	Y48E1B.8
F09B12.3		K01G12.3	C16C8.11	C17D12.7	Y53H1B.2
F09E10.1		K02C4.3	C16C8.12	C17E4.6	Y54G9A.4
F11E6.3		K03A11.5	C17E4.3	C17F4.3	Y71F9B.13
F13D12.3		K03D3.2	C17H1.10	C17H1.14	Y71H2AM.15
F13E9.12		K03H1.10	C17H1.5	C17H1.4	Y82E9BR.13
F14B8.4		K03H1.11	C17H1.7	C17H1.6	Y9C9A.8
F15B9.8		K07E8.2	C18H7.11	C17H1.8	ZC239.6
F16B4.4		K08D10.1	C23G10.11	C18B2.4	ZC250.4
F17C8.9		K11H12.9	C23H4.6	C18E3.5	ZC328.2
F19F10.3		M01B2.13	C23H5.12	C18E9.9	aat-5
F20D1.3		M03A1.3	C24G7.1	C18F10.7	aqp-7
F20G2.2		M05D6.2	C25F9.11	C18G1.6	aqp-8
F22E5.1		M106.2	C25F9.12	C18H2.2	atgp-2
F22F4.5		M6.11	C25F9.2	C18H9.3	best-17
F22F7.1		M70.5	C25F9.5	C23H3.3	cah-4
F23D12.11		R05A10.1	C26G2.2	C24G6.8	clec-146
F25E2.2		R05D3.12	C27A12.2	C24H12.5	cls-2
F26E4.6		R05D3.2	C27A12.6	C25A1.1	col-103
F26G1.5		R07E3.6	C27D9.1	C25A8.5	col-119
F28H1.4		R10E4.11	C27F2.8	C25D7.12	col-54
F29C4.2		R12E2.2	C27H2.2	C25E10.5	col-95
F29C6.1		T07C12.12	C28G1.5	C25F9.16	cysl-2
F31A3.3		T08D2.8	C29F9.3	C25F9.4	dgat-2
F31D4.8		T10B11.7	C29F9.4	C25F9.6	dur-1
F32A5.4		T19C3.3	C30F12.4	C25G4.2	fbxa-151
F36A2.3		T21D12.11	C31B8.4	C25H3.11	fbxa-54
F36A2.7		T21D12.7	C31H1.8	C27A12.9	fbxa-61
F36D1.7		T23B12.6	C32D5.3	C27B7.2	fbxa-78
F36H9.4		T23F1.5	C33D9.13	C27C12.3	fbxa-88
F36H9.5		T23F4.2	C34B7.1	C27C7.1	flp-33
F37C4.5		T26A8.4	C34B7.2	C27D8.4	his-38
F37H8.5		T28B4.4	C34C6.2	C27D9.2	his-40
F39D8.7		T28C6.10	C34D10.2	C27F2.7	his-58
F40A3.2		W01A11.7	C34E10.8	C28A5.1	hmit-1.2
F40H3.2		W03F11.5	C35A11.2	C28G1.2	kel-8
F41B4.1		W04D2.4	C35D10.7	C29A12.2	ldh-1
F41D9.2		W06E11.1	C36A4.5	C30F12.3	lgc-34
F41E6.12		W07A12.4	C36B1.11	C30G12.1	linc-6
F41E7.2		W09G12.8	C36B1.9	C30H6.12	lips-15
F41F3.3		Y105C5A.1	C36C9.1	C31E10.6	lon-2
F42A8.1		Y105C5A.1271	C36E8.1	C32D5.11	math-14
F43C9.1		Y105E8A.24	C37C3.9	C32E8.3	mboa-3
F44E5.1		Y105E8A.25	C38D9.2	C32E8.5	mxl-3
F44E5.4		Y105E8A.29	C39F7.5	C33B4.4	myo-1
F44E5.5		Y110A2AL.4	C39H7.4	C33C12.9	myo-2
F45D11.2		Y111B2A.9	C41D11.4	C33F10.11	myo-3
F45D11.3		Y15E3A.5	C41H7.4	C34B4.2	nac-1
F45D11.4		Y20F4.4	C42D8.1	C34C12.2	nas-9
F45H10.2		Y32H12A.8	C44B12.6	C34C12.7	ncx-2
F45H10.3		Y38H8A.8	C44B9.3	C34C6.7	nhr-31
F46C8.8		Y39H10A.4	C44H9.7	C34H4.2	nspc-10
F46F2.3		Y43F8B.12	C46C2.3	C35C5.6	nspc-12
F46H5.3		Y50D7A.11	C48B6.3	C35C5.8	nspc-13
F47B3.3		Y51A2D.15	C48D1.5	C36A4.4	nspc-14
F47B7.7		Y54G2A.11	C49C3.9	C36B1.13	nspc-15
F49C12.6		Y55F3BL.2	C49F5.6	C36E8.4	nspc-16
F49E12.9		Y55F3BR.7	C49G7.10	C37A2.8	nspc-19
F52B11.2		Y56A3A.7	C49G7.12	C38C10.2	nspc-20
F53B3.6		Y60C6A.1	C49G7.7	C38D4.4	nspc-3
F53F1.4		Y65B4BL.1	C50B6.3	C38D4.7	nspc-9
F53F10.3		Y71H2AM.3	C50F7.5	C38H2.2	osm-11
F53F8.4		Y71H2AR.2	C54D10.12	C39D10.2	pck-1
F54D5.16		Y75B8A.28	C54D10.14	C39E9.10	pgp-1
F56H9.2		Y75B8A.3	C54D10.8	C39E9.12	pvf-1
F57G8.5		Y76B12C.11	C56G2.1	C39E9.7	sptl-2
F58A6.9		Y82E9BR.19	D1007.5	C39F7.1	sqrd-1
F58E6.13		ZC239.1	D1043.1	C39H7.2	srr-4
F58F12.1		ZC443.2	D1044.6	C40A11.8	twk-33
F58G6.3		ZK154.5	D1081.7	C40H1.8	twk-34
F58G6.9		ZK285.2	D2030.8	C41C4.18	ugt-13
H06A10.1		ZK484.4	D2096.12	C41D11.3	unc-23
H40L08.2		ZK638.1	E02H4.4	C41G7.3	vap-1
H42K12.3		ZK863.4	E03H4.8	C41G7.8
K01A11.1		ZK970.7	F01G4.4	C41H7.3
K01A6.7		aakg-1	F07C4.12	C41H7.5
K01C8.1		abt-4	F07E5.9	C41H7.6
K01D12.9		acdh-2	F07G11.4	C42C1.4
K02E11.10		ace-2	F08A8.5	C42C1.8
K02E2.8		adpr-1	F08F3.9	C43E11.12
K02E7.6		ain-2	F09C12.2	C44B7.10
K03E5.2		ama-1	F09C8.2	C44B7.6
K05C4.2		ani-1	F10A3.1	C44C1.6
K08D12.6		anoh-2	F10C2.4	C45B11.2
K08E7.8		atg-18	F10D11.2	C45H4.14
K09C4.5		atg-2	F11A5.9	C46C2.2
K09H9.8		atg-9	F11E6.7	C46G7.5
K10H10.4		bath-30	F12A10.8	C47D12.2
K11H12.7		bet-2	F13B12.6	C47G2.7
K12B6.11		btb-12	F13E6.4	C48B4.7
M02D8.1		bus-1	F13E9.1	C49A9.3
M03B6.1		cah-1	F14D7.2	C49A9.9
M04G7.1		cbn-1	F14F9.4	C49C3.7
M162.5		cdh-3	F14H12.2	C49C8.5
R05D7.1		ceh-39	F14H3.5	C50C3.2
R05F9.6		ceh-86	F14H3.6	C50D2.7
R05H10.1		cgh-1	F15A8.6	C50E3.13
R07E4.3		chk-2	F15B9.6	C50E3.5
R07E5.4		cku-80	F15D4.5	C50F2.2
R09E12.9		clec-101	F16B4.2	C50F4.1
R107.5		clec-180	F16B4.6	C50F4.9
R11A5.3		clec-47	F16H6.10	C52A10.1
R12C12.10		col-108	F17C11.10	C52A10.2
R12E2.14		col-114	F18A1.7	C54D10.13
R12E2.15		col-116	F19B10.13	C54D2.1
R12E2.6		col-164	F19C7.2	C55B6.1
R12E2.7		col-35	F20C5.3	C56A3.8
R13A5.10		col-44	F20D12.2	C56C10.11
R13D11.4		col-72	F20G2.5	C56E6.9
R13H4.2		csnk-1	F21A10.2	CE7X_3.2
T01G5.1		cut-6	F22B3.4	D1007.19
T01H8.2		cyp-23A1	F22B7.9	D1081.9
T04B2.3		daf-12	F22E5.6	D2023.6
T04G9.4		dct-1	F22G12.1	D2045.2
T05B11.1		dex-1	F23B2.10	D2096.1
T05C1.3		dhs-16	F23H11.4	D2096.11
T05E7.1		dig-1	F26D11.13	D2096.7
T06E4.5		dlg-1	F26F2.1	DC2.8
T06E6.10		dos-3	F26G1.1	E01A2.6
T09B4.8		egl-15	F26G5.1	E01G4.5
T10B5.8		egl-2	F27E5.9	E04F6.9
T10C6.15		ego-1	F28B3.4	EEED8.2
T10G3.3		far-3	F28E10.5	F01D5.5
T12D8.9		fbxa-127	F28F8.7	F01G10.4
T13F3.6		fbxa-138	F28H6.4	F01G12.6
T19B10.2		fbxa-215	F29G9.1	F07C6.4
T20B6.3		flh-3	F29G9.2	F07H5.10
T20D4.10		fmi-1	F30F8.10	F08B12.4
T20D4.7		fox-1	F31C3.3	F08F3.6
T21F4.1		frm-3	F31D4.5	F08F3.8
T21G5.2		frm-8	F31F6.2	F08F8.10
T22B7.7		gap-1	F33E11.3	F08F8.9
T25B9.1		gck-4	F33H1.4	F08G5.1
T25F10.6		gcl-1	F33H12.7	F09A5.2
T28A11.6		gcy-12	F33H2.5	F09A5.4
T28C12.4		gcy-28	F34D10.4	F09F7.7
T28H10.2		gmeb-1	F34H10.3	F10B5.2
VF13D12L.3		gpx-8	F35C11.5	F10C1.8
W01D2.1		grd-4	F35E12.4	F10C2.7
W03F9.1		grd-7	F36A2.13	F10C5.2
W08F4.5		grd-9	F36D4.5	F10D7.5
Y105C5B.5		grl-19	F37A8.5	F10E7.11
Y17G9A.2		grl-22	F38A5.7	F10E9.3
Y19D10B.6		gst-41	F39B2.1	F11C7.6
Y1A5A.1		hrdl-1	F42C5.3	F11E6.6
Y22D7AL.10		hsp-12.6	F42G9.6	F11G11.5
Y37A1B.7		hum-1	F43C11.8	F13A7.14
Y37D8A.2		imp-1	F44E2.4	F13B12.1
Y37E11B.7		ins-35	F44E7.5	F13E9.9
Y38E10A.28		ins-4	F44F1.4	F13G3.6
Y39B6A.21		inx-20	F44G3.10	F13H8.1
Y39F10A.1		irg-2	F45D3.2	F14B4.2
Y39G8B.1		kin-6	F45D3.4	F14B8.5
Y43C5A.7		let-653	F45F2.10	F14B8.6
Y43F8B.1		lin-12	F45F2.11	F14E5.2
Y43F8B.2		lin-59	F46A8.1	F14F9.8
Y45F10B.13		linc-56	F46B6.5	F15D3.6
Y47D3B.6		linc-84	F46C5.1	F15D3.8
Y47D7A.13		lpr-5	F47A4.5	F15D4.2
Y47D7A.15		lrp-1	F47B8.2	F15E6.3
Y47G6A.21		mdt-15	F47B8.4	F17B5.1
Y47G6A.33		mec-15	F47H4.2	F17C11.11
Y49G5A.1		mel-26	F49E2.5	F17C11.2
Y50D4B.6		mrp-2	F49H6.5	F17C11.7
Y50E8A.12		msi-1	F52B5.3	F18A1.6
Y51A2D.18		nhr-211	F52C12.4	F19B10.10
Y51F10.7		nhr-25	F52D2.12	F19F10.11
Y51H7C.13		nhr-41	F52H3.4	F20G4.2
Y53F4B.23		ntl-4	F53B2.8	F21C10.10
Y53F4B.8		numr-1	F53F4.4	F21D5.1
Y53G8B.1		oac-34	F53G2.2	F21F3.3
Y54E10A.17		oac-56	F54B8.4	F22B5.4
Y54G11A.17		olrn-1	F54D1.6	F22E5.7
Y54G2A.18		pap-1	F54D5.5	F22G12.4
Y54G2A.45		pdk-1	F54E12.2	F22G12.5
Y55F3AM.13		plx-2	F55A3.7	F23D12.2
Y57A10A.23		ppt-1	F55F3.4	F25A2.1
Y59C2A.1		ptr-10	F56D2.3	F25B4.5
Y59E9AR.1		rad-50	F57B10.9	F25B5.6
Y59E9AR.7		rde-1	F57B9.3	F25D1.3
Y67H2A.9		rev-1	F57G4.11	F25D1.4
Y71D11A.3		rga-4	F58D5.5	F25D7.4
Y71G12B.18		rpm-1	F58E2.3	F25E2.1
Y71H2B.4		rtel-1	F59A6.5	F25E2.3
Y73F4A.1		sea-2	F59B1.10	F25E5.1
Y94H6A.10		smg-1	F59E12.1	F25E5.4
ZC116.1		smk-1	F59H5.1	F25E5.5
ZC21.10		spsb-1	H02F09.3	F25H2.6
ZK1058.9		srd-53	H02I12.5	F25H5.5
ZK1290.5		srw-71	H03A11.2	F26F2.7
ZK1307.1		sta-2	H05L14.2	F26F4.5
ZK1321.4		swt-3	H11L12.1	F26G1.10
ZK180.5		tag-199	H34C03.2	F26H9.2
ZK185.3		tag-294	H43E16.1	F27C1.2
ZK546.7		tam-1	K02B12.5	F27D9.2
ZK84.1		toe-2	K02F6.7	F28B3.1
ZK896.3		tsp-6	K03H4.2	F28C6.2
ZK909.3		twk-2	K06A5.1	F28C6.4
ZK909.6		twk-32	K06A9.1	F30A10.3
aagr-4		tyr-3	K07B1.8	F30B5.4
act-1		ubc-8	K08D10.9	F30F8.1
act-2		ugt-14	K08D8.4	F32A7.5
ahcy-1		ugt-24	K08D9.6	F32B5.4
aip-1		ugt-27	K08F4.1	F32B5.7
aldo-1		unc-103	K09D9.1	F32D1.6
aldo-2		unc-77	K09F6.10	F32D1.7
alh-6		uri-1	K09F6.9	F33E11.2
alp-1		vet-2	K10B4.3	F33H1.3
arrd-14		vglu-3	K10C3.4	F33H2.2
asg-2		xbx-5	K10G4.3	F33H2.3
atf-8		ztf-20	K11D12.9	F35A5.1
best-14			K11H3.8	F35D2.3
best-21			M01E11.3	F35F11.2
bli-2			M01E5.3	F35G12.12
bli-6			M01F1.9	F35G12.4
brp-1			M01G12.9	F35G12.5
catp-3			M01G5.1	F36A2.2
cct-1			M01H9.3	F36D3.1
cdd-1			M02B7.5	F36D3.4
cdo-1			M03C11.8	F36G3.1
cdr-4			M04C3.2	F37A4.1
chw-1			M04F3.5	F37D6.2
ckb-2			M04F3.6	F37D6.3
cnc-3			M151.7	F39E9.7
cnc-4			M28.8	F39G3.5
cnc-8			M4.1	F40F12.9
col-10			M57.1	F40F8.11
col-101			M60.4	F40F8.4
col-104			R01H10.7	F41G3.6
col-106			R02D3.8	F42A6.3
col-107			R02F2.4	F42H10.6
col-109			R03G5.6	F43G6.3
col-117			R03H10.6	F44B9.8
col-118			R03H10.7	F44G3.2
col-12			R04F11.3	F45D11.14
col-120			R07C12.1	F45D11.15
col-122			R08E3.2	F45D11.16
col-124			R09A1.3	F46A8.11
col-125			R09A8.1	F46A8.13
col-126			R102.5	F46A8.7
col-127			R10H10.7	F46B6.4
col-129			R11A8.7	F46F11.9
col-13			R11D1.1	F46F3.3
col-130			R11E3.2	F47B3.7
col-133			R12C12.5	F48E8.4
col-137			R17.2	F48E8.6
col-138			T01C3.3	F48G7.2
col-139			T01D3.3	F49C12.9
col-14			T02G5.11	F49E2.2
col-140			T04C4.1	F49E8.7
col-141			T04F3.2	F49F1.5
col-142			T04F8.7	F52B11.5
col-143			T04H1.2	F52C12.1
col-144			T05E7.3	F52C12.3
col-145			T05E8.3	F52C9.1
col-146			T05F1.2	F52D1.2
col-147			T05F1.9	F52D2.7
col-149			T06D4.1	F52H3.2
col-150			T06E6.15	F52H3.6
col-152			T08A11.1	F53B3.5
col-154			T08B2.11	F53C3.13
col-155			T08D2.3	F53C3.6
col-156			T08E11.1	F53E10.5
col-157			T08E11.8	F53F4.12
col-159			T08G11.1	F53F4.14
col-160			T09B4.1	F53F8.5
col-161			T09F5.12	F53G12.4
col-162			T11F9.12	F53H1.1
col-166			T11G6.5	F53H1.3
col-167			T12G3.1	F53H1.4
col-168			T13F2.6	F53H2.1
col-169			T14B1.1	F54A3.6
col-17			T19A5.1	F54B3.1
col-170			T19B10.8	F54D10.3
col-175			T19B4.5	F54D10.5
col-178			T19D12.4	F54D11.2
col-179			T20F5.6	F54D5.9
col-180			T21C9.13	F54D8.6
col-181			T22D1.5	F54F7.6
col-184			T22F3.11	F55A11.7
col-19			T23B3.6	F55A11.8
col-20			T24B8.7	F55A3.3
col-3			T24D1.2	F55A4.4
col-34			T24D1.3	F55D12.5
col-38			T24E12.5	F55F8.9
col-46			T24F1.2	F55G1.15
col-48			T26F2.3	F55H2.5
col-49			T26H5.10	F56D12.6
col-58			T26H5.9	F56F11.1
col-60			T28B11.1	F56F11.4
col-62			T28F3.5	F57C9.1
col-63			T28H10.3	F57G4.1
col-65			W01C9.2	F57H12.5
col-66			W02A2.9	F58B3.6
col-68			W02B8.2	F58B3.7
col-7			W02G9.10	F58D2.2
col-71			W03D2.6	F58F9.3
col-73			W05F2.3	F58G1.2
col-77			W06B4.1	F58G11.3
col-8			W07B8.4	F58G11.4
col-80			W08A12.4	F59A3.2
col-81			W09C3.3	F59A3.4
col-88			W09G12.7	F59A7.5
col-89			Y102A11A.3	F59A7.8
col-91			Y102A11A.9	F59B10.4
col-92			Y105C5A.13	F59C6.14
col-93			Y111B2A.3	F59E12.11
col-94			Y116F11B.10	F59E12.9
col-96			Y119C1A.1	F59H6.3
col-97			Y17D7C.2	H04D03.3
col-98			Y17G7B.13	H04M03.3
comt-5			Y17G7B.20	H05C05.2
cor-1			Y17G7B.21	H06I04.1
cpg-9			Y22D7AL.15	H10D18.5
cpin-1			Y22D7AL.9	H11E01.2
cpn-3			Y22D7AR.2	H11E01.3
cpn-4			Y26D4A.3	H14A12.3
crt-1			Y2H9A.6	H14E04.1
csq-1			Y34D9A.7	H18N23.2
cut-2			Y34F4.2	H19M22.3
cyn-5			Y34F4.4	H21P03.2
cyp-14A5			Y37B11A.2	H25P19.1
cyp-29A2			Y37D8A.16	H28O16.2
daf-21			Y37E11AM.2	H31G24.3
dao-2			Y37H2A.14	H39E23.3
decr-1.1			Y38F2AR.6	H40L08.1
dhs-9			Y38H6C.9	K01A12.4
dim-1			Y39A1A.9	K01A2.10
dnj-13			Y39B6A.24	K01A2.9
dpy-10			Y39E4B.5	K01F9.2
dpy-13			Y40C5A.3	K01G5.3
dpy-18			Y41D4B.4	K01G5.9
dpy-2			Y41G9A.5	K02D3.1
dpy-3			Y42H9AR.4	K03B4.2
dpy-4			Y43F8B.15	K03E6.7
dpy-5			Y43F8B.25	K04C2.3
dpy-7			Y43F8C.3	K04G7.1
dpy-8			Y43F8C.6	K05C4.8
dpy-9			Y44E3A.4	K05F1.1
ech-7			Y45G5AM.3	K05F1.10
eef-1B.1			Y46H3C.7	K06B9.2
eif-3.J			Y47D3A.29	K06B9.4
elks-1			Y47G6A.29	K06G5.1
elo-2			Y47G7B.2	K07A3.3
elo-5			Y47H10A.5	K07D4.9
elo-8			Y47H9C.1	K07E3.1
far-1			Y48A6B.10	K07H8.1
far-2			Y48A6C.1	K07H8.2
far-6			Y48C3A.12	K07H8.9
fat-6			Y48G1BL.5	K08A2.4
fbxa-18			Y48G1BL.6	K08D10.14
fbxa-72			Y48G1BM.6	K08D8.12
fip-2			Y48G1C.1	K08D8.3
fip-5			Y48G1C.10	K08E4.3
fipr-10			Y48G1C.11	K08E4.6
fipr-21			Y48G1C.8	K08F11.1
fipr-4			Y49G5B.1	K08F9.4
fipr-5			Y50D4C.5	K09E4.2
fipr-6			Y50D7A.2	K09H11.11
fipr-7			Y50D7A.8	K09H9.2
fipr-8			Y51B9A.9	K09H9.7
fipr-9			Y52B11A.11	K10C8.1
fkb-3			Y53F4B.13	K10C8.3
fkb-4			Y53F4B.45	K10D11.3
fkb-5			Y53G8AL.1	K10D11.6
flu-2			Y54E2A.4	K10D3.10
fmo-3			Y54F10AR.1	K10D3.4
gale-1			Y54F10BM.1	K10G4.13
gcsh-1			Y54G11A.1	K10G4.5
gln-1			Y54G2A.19	K10G6.5
gly-8			Y54G2A.21	K11D12.12
gpd-2			Y54G2A.36	K11D2.1
gpd-3			Y55D9A.2	K11D2.4
gpx-5			Y55F3AM.10	K11G12.6
grd-10			Y55F3AM.14	K11G9.5
grd-13			Y55F3AM.6	K11H12.11
grd-3			Y55F3BR.2	K11H12.6
grl-15			Y56A3A.16	K12D12.5
grl-27			Y56A3A.28	K12H6.2
grsp-1			Y57A10A.1	M01A10.1
grsp-4			Y57A10A.31	M01B12.4
gst-1			Y58A7A.3	M01B2.6
gst-13			Y58A7A.4	M01F1.4
gst-20			Y58A7A.5	M01F1.8
gst-26			Y59A8B.21	M01H9.2
gst-27			Y60A3A.8	M02B1.3
gst-36			Y62E10A.14	M02B7.2
gst-42			Y65A5A.2	M02D8.6
gstk-1			Y65B4BL.3	M02E1.2
gyg-1			Y67H2A.10	M04D5.3
haao-1			Y69A2AL.2	M05B5.2
har-1			Y6B3B.4	M110.3
heh-1			Y6E2A.4	M116.2
his-18			Y6E2A.5	M116.5
his-19			Y6G8.5	M151.3
his-21			Y71F9AR.3	M163.1
his-22			Y71G12B.2	M57.2
his-27			Y71G12B.32	M70.4
his-28			Y71H2AM.2	M88.5
his-3			Y73B3A.1	R02D3.3
his-35			Y73B3A.13	R02D3.4
his-41			Y73B3A.4	R02D5.3
his-49			Y73B3B.1	R03H10.2
his-5			Y75B8A.39	R04D3.3
his-50			Y76B12C.6	R05D11.9
his-51			Y82E9BL.18	R05H10.3
his-52			Y87G2A.7	R06A4.2
his-53			Y92H12A.4	R06C7.2
his-6			Y92H12A.5	R06F6.8
his-61			Y97E10AR.1	R07A4.2
his-7			Y9C9A.16	R07B7.2
hrg-4			ZC190.4	R07C12.2
hsp-1			ZC239.14	R07C12.4
hsp-12.1			ZC239.22	R07E4.5
hsp-16.1			ZC308.4	R07E5.1
hsp-16.11			ZC317.7	R07E5.7
hsp-16.2			ZC376.6	R08E3.1
hsp-16.41			ZC443.3	R10F2.6
hsp-16.48			ZC443.4	R10H1.1
hsp-16.49			ZK1025.1	R119.1
hsp-3			ZK1055.7	R11H6.2
hsp-4			ZK131.11	R13D7.2
hsp-70			ZK177.1	R13H4.5
ifa-1			ZK355.3	R148.4
ife-2			ZK355.8	R74.8
immp-1			ZK524.4	T01C3.9
ins-27			ZK596.1	T01C8.2
ins-33			ZK637.6	T01D3.1
inx-12			ZK688.5	T01E8.1
inx-18			ZK809.5	T02B11.4
kin-15			ZK863.10	T02B5.1
kvs-5			ZK896.1	T02C12.2
lec-2			ZK973.1	T02G5.12
lec-5			aakg-5	T02G6.1
lev-11			abi-1	T03F1.12
lgc-26			abt-2	T03F1.7
lgc-45			acd-2	T03F6.3
lin-33			acly-2	T04A8.7
linc-44			acs-2	T04C9.1
lips-10			adm-2	T04D3.5
lpr-6			aex-3	T05A7.6
mbf-1			age-1	T05B9.1
mdt-26			aka-1	T05F1.11
mec-12			alx-1	T05F1.4
mec-5			ani-2	T05G5.9
mec-7			apx-1	T05H10.3
mif-2			arid-1	T07A9.14
mlc-1			asfl-1	T07D1.2
mlc-2			athp-1	T07D4.2
mlc-3			athp-2	T07E3.4
mrpl-17			atm-1	T07F8.4
mrps-28			attf-6	T08A11.2
msp-19			bath-19	T08B6.2
msp-42			bath-21	T08B6.4
msp-51			bath-26	T08B6.9
msp-53			bath-42	T09B9.4
msp-55			bath-47	T09F3.2
msp-57			best-1	T09F3.5
msp-58			best-13	T10B11.8
msp-59			best-2	T10C6.7
msp-81			bet-1	T10D4.15
mtp-18			bli-3	T10D4.3
mua-6			brd-1	T10H10.2
mup-2			bro-1	T11F9.1
ndk-1			capg-1	T11F9.10
ndx-1			capg-2	T12A7.2
nhr-114			cash-1	T12B3.4
nhr-53			cbp-1	T12C9.7
nkat-3			ccpp-1	T12G3.7
nlp-24			cdc-25.2	T13H5.6
nlp-25			cdc-42	T13H5.8
nlp-26			cdc-6	T16G1.4
nlp-27			cdh-1	T16G12.6
nlp-30			cdh-10	T19C9.8
nlp-31			cdh-7	T20F5.4
nlp-34			cdk-2	T21B10.3
nrf-5			cdt-1	T22C1.6
nspb-1			cebp-1	T22F3.10
nspc-1			cec-2	T23B12.4
nspc-2			ced-3	T23B5.3
nspc-4			ced-5	T23F2.3
nspc-5			ced-7	T23F4.3
nspc-6			ceh-37	T23G11.7
nspc-7			ceh-38	T23G7.3
nspe-1			ceh-91	T23H2.3
nspe-7			cgt-1	T24B8.3
nurf-1			chd-7	T24E12.1
odc-1			chs-1	T24H10.4
osm-7			chs-2	T25B9.6
ost-1			cil-1	T25D10.4
pah-1			cin-4	T26A5.2
pat-12			clec-13	T26A8.1
pat-4			clec-15	T26F2.2
pcbd-1			clec-167	T26H5.8
pdi-1			clec-17	T27A1.2
pdi-2			clec-174	T27A3.7
pepm-1			clec-233	T28D9.4
perm-2			clec-60	T28F3.4
perm-4			clec-61	VY35H6BL.1
pfk-1			clec-71	W01A8.5
pfn-3			clec-72	W01C8.5
phat-3			clec-76	W02D7.11
pmt-2			clec-81	W02D7.6
pqn-44			clec-82	W02F12.3
pqn-60			clec-87	W02G9.4
pqn-75			clec-88	W03A5.1
pqn-94			clec-90	W03A5.4
prdx-3			clec-91	W03C9.2
prdx-6			clp-2	W03D8.10
ptps-1			clr-1	W03F11.4
ptr-18			cnc-9	W03F9.2
ram-2			cogc-3	W03G9.2
ras-2			cogc-5	W03G9.3
rla-1			col-123	W04A8.1
rncs-1			col-158	W04D2.6
rol-1			col-185	W05F2.4
rol-6			col-84	W05F2.6
rol-8			com-1	W05F2.7
rpl-11.2			cpb-1	W05H7.1
rpl-18			cpb-3	W06B4.2
rpl-21			cpg-1	W07A8.2
rpl-25.1			cpg-2	W07E11.1
rpl-26			cpg-4	W08D2.11
rpl-28			cpr-3	W08F4.3
rpl-31			cpt-3	W08G11.3
rpl-33			crml-1	W09D6.1
rpl-34			csb-1	Y102A11A.2
rpl-36			ctg-2	Y104H12D.2
rpl-41			cul-6	Y105C5B.7
rpl-5			cya-1	Y105E8A.14
rps-12			cyb-2.1	Y105E8A.23
rps-13			cyb-2.2	Y105E8A.8
rps-14			cye-1	Y106G6D.7
rps-16			cyh-1	Y106G6G.4
rps-18			cyp-13A5	Y106G6H.5
rps-21			cyp-31A2	Y10G11A.90
rps-22			cyp-34A2	Y110A2AL.3
rps-26			cyp-35B1	Y110A2AR.1
rps-27			czw-1	Y110A7A.4
rps-3			daam-1	Y110A7A.9
rps-7			daf-16	Y111B2A.24
rps-9			daf-18	Y116A8C.13
rrn-2.1			daf-19	Y116F11B.6
sams-1			daf-2	Y119D3B.14
scp-1			daf-7	Y11D7A.7
sdz-24			daz-1	Y17G7B.10
sdz-6			dcp-66	Y17G9B.1
set-18			dcr-1	Y17G9B.5
sodh-2			dct-17	Y17G9B.9
spp-14			dct-3	Y19D10A.11
spp-17			dgk-4	Y19D10A.4
sqt-1			dhc-1	Y20F4.8
sqt-2			die-1	Y22D7AL.7
sqt-3			dmd-10	Y22D7AR.6
srp-1			dna-2	Y24D9B.1
srp-2			dnj-5	Y2H9A.4
srx-58			dnj-8	Y32B12B.4
sti-1			dod-19	Y34D9A.3
sucl-1			dod-20	Y34F4.1
sucl-2			dpf-6	Y34F4.6
sup-9			dpy-1	Y36E3A.2
swt-7			dpy-21	Y37D8A.4
tag-174			dpy-26	Y37E11AL.3
tag-18			dpy-28	Y37E11B.2
tag-320			dpy-6	Y37E11B.3
tatn-1			drp-1	Y37E3.1
tba-1			dsh-2	Y37H2B.1
tdo-2			dsl-3	Y37H9A.1
tni-1			duo-1	Y37H9A.3
tni-3			duox-2	Y38E10A.14
tnt-2			edc-3	Y38F2AR.13
tnt-4			eea-1	Y39A3A.4
tsp-8			efa-6	Y39A3CL.1
ttll-12			egal-1	Y39A3CR.3
ttr-10			egg-1	Y39B6A.37
ttr-16			egg-2	Y39B6A.42
ttr-18			egg-3	Y39B6A.43
ttr-20			egg-4	Y39G10AR.18
ttr-31			egg-5	Y39G10AR.9
ttr-59			egg-6	Y39G8B.9
ttr-6			egl-18	Y39H10B.3
twk-16			egl-19	Y40B1B.8
twk-42			egl-27	Y40C5A.1
ubl-1			egrh-1	Y40D12A.1
ubq-2			emb-5	Y41C4A.8
ugt-44			epg-6	Y41C4A.9
ugt-45			epi-1	Y41E3.1
ugt-60			ergo-1	Y41E3.7
ugt-63			eri-9	Y43B11AL.1
umps-1			ess-2	Y43E12A.3
unc-15			evl-14	Y43F8B.14
unc-27			evl-18	Y43F8B.24
unc-52			exc-4	Y44E3A.6
unc-54			exoc-8	Y45G12C.16
unc-87			far-7	Y45G5AL.1
unc-95			farl-11	Y45G5AM.7
upb-1			fbxa-107	Y46G5A.20
			fbxa-11	Y46G5A.43
			fbxa-115	Y46H3A.5
			fbxa-135	Y47D9A.1
			fbxa-141	Y47G6A.25
			fbxa-144	Y48A5A.1
			fbxa-150	Y48E1C.1
			fbxa-158	Y48E1C.2
			fbxa-161	Y48G10A.2
			fbxa-162	Y48G1A.2
			fbxa-163	Y48G1C.12
			fbxa-165	Y48G8AL.10
			fbxa-166	Y48G8AL.5
			fbxa-182	Y48G8AR.2
			fbxa-199	Y50D4A.1
			fbxa-24	Y50D4A.6
			fbxa-25	Y50D4C.3
			fbxa-30	Y50D4C.6
			fbxa-48	Y50D7A.3
			fbxa-53	Y50E8A.19
			fbxa-59	Y51A2D.7
			fbxa-60	Y51F10.10
			fbxa-66	Y51F10.2
			fbxa-95	Y51F10.4
			fbxa-98	Y51H4A.25
			fbxc-23	Y51H7C.3
			fic-1	Y52B11A.14
			fkb-7	Y52B11A.9
			flcn-1	Y53F4B.9
			flh-1	Y53G8AL.4
			flh-2	Y53G8AM.8
			fli-1	Y53G8B.2
			flt-1	Y54E10A.12
			fmo-2	Y54E10A.6
			fnci-1	Y54E2A.8
			fncm-1	Y54F10AM.11
			fog-3	Y54F10AR.2
			fozi-1	Y54F10BM.9
			fsn-1	Y54G11A.4
			gap-3	Y54G2A.10
			gck-1	Y54G2A.26
			gck-2	Y54G2A.32
			gei-12	Y54G2A.73
			gei-6	Y55B1AR.2
			gem-4	Y56A3A.36
			gex-3	Y57A10A.25
			gfi-2	Y57G11B.1
			gld-1	Y57G11C.36
			gld-3	Y57G11C.5
			gld-4	Y57G11C.51
			gln-5	Y59C2A.3
			gln-6	Y59E9AL.36
			glp-1	Y65B4A.1
			gls-1	Y65B4BL.4
			glt-5	Y65B4BR.1
			gna-2	Y66D12A.15
			gon-1	Y67D2.2
			gon-14	Y67D2.6
			gon-4	Y67D8A.2
			gpa-16	Y67D8B.4
			gras-1	Y67D8C.9
			grl-17	Y67H2A.7
			grl-3	Y68A4A.13
			grl-9	Y69A2AR.1
			gst-3	Y69A2AR.22
			gyg-2	Y69A2AR.28
			haf-2	Y69A2AR.31
			ham-1	Y69A2AR.32
			har-2	Y69H2.7
			hcf-1	Y6D1A.1
			hcp-1	Y70G10A.3
			hcp-4	Y71A12B.19
			hda-2	Y71A12C.2
			hda-3	Y71F9AR.2
			hex-3	Y71G10AR.4
			hex-4	Y71H2AM.14
			hgrs-1	Y71H2B.2
			him-18	Y71H2B.5
			hlh-2	Y73B3A.21
			hlh-30	Y73B3A.3
			hmbx-1	Y73B3B.5
			hmg-20	Y73B6BL.12
			hmr-1	Y73B6BL.27
			hop-1	Y73B6BL.4
			hot-5	Y73F4A.2
			hpo-11	Y73F8A.24
			hpo-24	Y75B7AL.2
			hsf-1	Y75B8A.13
			hsr-9	Y75B8A.25
			hum-6	Y76A2B.4
			ifd-2	Y77E11A.2
			ifet-1	Y77E11A.7
			igcm-1	Y79H2A.3
			igdb-1	Y82E9BL.3
			igeg-2	Y82E9BR.18
			ikke-1	Y82E9BR.21
			ima-1	Y82E9BR.23
			ima-3	Y82E9BR.25
			inx-22	Y87G2A.1
			ire-1	Y92H12BL.1
			irg-1	Y92H12BR.7
			isw-1	Y94H6A.3
			jmjd-3.3	Y97E10C.1
			ketn-1	ZC15.10
			kgb-1	ZC190.10
			kin-18	ZC190.5
			kin-4	ZC196.2
			klp-18	ZC196.6
			knl-1	ZC204.12
			ksr-2	ZC239.13
			lag-1	ZC262.7
			lam-2	ZC376.1
			larp-5	ZC434.8
			lat-1	ZC47.11
			lea-1	ZC47.8
			lec-11	ZC477.5
			lem-2	ZC504.3
			lem-3	ZK1010.5
			let-502	ZK1053.4
			let-765	ZK1067.2
			let-99	ZK1067.3
			lex-1	ZK1290.14
			lig-1	ZK185.4
			lin-13	ZK228.10
			lin-36	ZK384.4
			lin-41	ZK402.1
			lin-45	ZK418.13
			lin-49	ZK418.7
			lin-9	ZK484.3
			linc-17	ZK616.5
			linc-72	ZK666.13
			lip-1	ZK673.4
			lpin-1	ZK813.4
			lrg-1	ZK858.10
			lsy-12	ZK863.8
			lys-3	ZK930.1
			maco-1	ZK938.1
			mat-2	aap-1
			math-24	aat-9
			math-37	abts-4
			math-38	acl-12
			math-50	acl-9
			max-1	acs-13
			mbk-2	acs-16
			mcm-3	acs-19
			mcm-5	acs-4
			mcm-7	agef-1
			meg-1	aho-3
			meg-2	ain-1
			mei-2	air-1
			mel-28	air-2
			mes-2	akt-1
			mes-3	aly-1
			mes-4	aly-2
			mesp-1	ani-3
			met-1	anr-30
			mex-1	anr-34
			mex-3	apd-3
			mex-5	ape-1
			mex-6	arf-1.1
			mfb-1	arl-8
			mig-15	arp-1
			mig-38	arrd-11
			mig-5	arrd-13
			mltn-1	arrd-3
			mod-5	arrd-7
			mom-2	arrd-9
			mom-4	arx-2
			mom-5	arx-3
			mon-2	asd-1
			mre-11	ash-2
			msh-2	aspm-1
			msh-6	atf-6
			mtk-1	atg-7
			mtl-1	attf-3
			mtm-3	atx-3
			mus-101	ave-1
			mut-7	bath-1
			mys-1	bath-13
			mys-4	bath-28
			nasp-1	bath-29
			nasp-2	bath-4
			ncs-6	bath-41
			nekl-1	bath-43
			nep-1	bath-44
			nfx-1	bath-46
			nhl-2	best-24
			nhr-2	bicd-1
			nhr-21	bir-2
			nhr-23	bmk-1
			nhr-6	bre-3
			nmy-2	bre-4
			nop-1	brf-1
			nos-2	btb-16
			npp-14	btbd-10
			npp-21	btf-1
			npp-7	bub-1
			nrd-1	cab-1
			ntl-9	cand-1
			oac-14	car-1
			oac-24	cas-2
			oac-29	catp-6
			oac-31	catp-8
			oac-57	cav-2
			obr-3	ccr-4
			odd-2	ccz-1
			ogt-1	cdc-25.1
			oma-1	cdf-2
			oma-2	cdh-4
			orc-1	cdl-1
			otpl-3	cdt-2
			pab-2	cdtl-7
			pac-1	cec-10
			pad-1	cec-6
			pad-2	ced-2
			pak-2	ced-4
			panl-2	ceh-100
			par-3	ceh-20
			par-4	ceh-21
			pct-1	ceh-62
			pde-2	chaf-2
			pdfr-1	chd-1
			peb-1	chtl-1
			pef-1	cid-1
			perm-1	cids-1
			pgp-5	cki-1
			pgp-8	cki-2
			pgp-9	ckk-1
			pha-4	ckr-1
			phf-10	cku-70
			pis-1	clc-1
			pitr-1	clec-106
			pkc-1	clec-205
			pkc-3	clec-42
			pld-1	clec-5
			plk-1	clec-62
			plk-3	clec-75
			plst-1	clec-86
			plx-1	clh-3
			pme-1	clh-6
			pme-6	clk-2
			polg-1	clp-3
			polq-1	clp-4
			pop-1	clp-7
			pos-1	cls-1
			ppfr-1	cls-3
			pptr-2	cmk-1
			pqn-15	cnk-1
			pqn-20	cnp-3
			pqn-21	coel-1
			pqn-47	cogc-8
			pqn-62	coh-4
			pqn-65	col-163
			prg-1	col-41
			ptc-1	comt-3
			ptc-2	cpn-1
			ptp-2	cpna-1
			ptr-13	cpna-5
			ptr-2	cpr-4
			puf-10	cpsf-1
			puf-11	cpsf-4
			puf-3	crn-1
			puf-5	crn-2
			puf-6	csk-1
			puf-7	csn-6
			puf-8	ctns-1
			pup-2	cul-1
			rab-11.2	cul-2
			rabx-5	cul-3
			rad-26	cup-5
			rad-51	cyb-1
			rap-1	cyb-3
			rbc-2	cyd-1
			rbg-3	cyk-3
			rcor-1	cyk-4
			rcq-5	cyl-1
			rde-2	cyld-1
			rec-8	cyn-4
			rfc-1	cyp-31A3
			rga-3	cyp-31A5
			rhy-1	cyp-33C8
			rig-3	cyp-34A10
			rig-4	cyp-34A4
			rme-2	cyp-36A1
			rme-8	daf-25
			rnt-1	dbr-1
			rod-1	dcaf-1
			rog-1	dcap-1
			rom-1	dcar-1
			rpa-1	deg-3
			rrf-2	del-10
			rrf-3	deps-1
			rskn-1	dgn-1
			sac-1	dgtr-1
			sam-10	dhhc-1
			sas-4	dhs-13
			sas-5	dhs-15
			sax-7	dkf-1
			scav-2	dkf-2
			scc-1	dlk-1
			scc-3	dmd-6
			sdc-3	dmsr-2
			sdz-35	dnc-4
			sel-8	dnj-14
			sem-5	dnj-25
			set-12	dod-22
			set-14	dod-6
			set-16	dog-1
			set-2	dom-3
			set-26	dpf-3
			set-5	dpf-5
			set-9	dpf-7
			sgo-1	dpff-1
			sid-1	dph-1
			sip-1	dpl-1
			skpt-1	drsh-1
			skr-5	dut-1
			sli-1	dvc-1
			sma-1	dyf-17
			smc-4	dyf-3
			smc-6	eak-7
			smg-2	ebp-2
			smp-1	ect-2
			snf-6	efl-1
			sodh-1	eftu-2
			sos-1	egl-21
			sox-4	egl-26
			spc-1	egl-3
			spd-5	egl-9
			spn-4	ego-2
			spr-4	egrh-3
			sptf-2	ehs-1
			sqv-5	elt-2
			sqv-6	emb-27
			srap-1	emr-1
			src-1	enu-3
			srg-31	eor-1
			srgp-1	epc-1
			srp-8	eps-8
			srr-6	eri-1
			sru-40	eri-3
			srw-85	eri-5
			srw-86	ets-6
			str-7	exc-5
			sup-17	exoc-7
			sup-35	exos-4.2
			sur-2	far-8
			swsn-4	fbn-1
			swsn-7	fbxa-121
			swsn-9	fbxa-123
			swt-1	fbxa-156
			sydn-1	fbxa-157
			sys-1	fbxa-164
			syx-2	fbxa-192
			szy-4	fbxa-209
			taf-1	fbxa-27
			tag-278	fbxa-3
			tag-325	fbxa-4
			tag-343	fbxa-63
			tag-77	fbxa-67
			tat-2	fbxa-79
			tat-3	fbxc-19
			tat-5	fbxc-2
			tba-7	fbxc-20
			tbb-6	fbxc-43
			tbc-14	fbxc-45
			tbc-15	fbxc-5
			tbc-4	fdps-1
			tbx-36	fem-2
			tdc-1	fer-1
			tep-1	fhod-1
			tes-1	fkb-8
			tftc-1	fkh-5
			tftc-3	fkh-9
			tim-1	flp-16
			tir-1	flp-18
			tlk-1	flp-19
			tlp-1	flp-27
			toca-1	flp-9
			tol-1	flr-4
			top-2	fog-1
			trcs-1	frl-1
			trcs-2	frm-7
			trpl-5	fzy-1
			trr-1	gad-1
			tsg-101	gadr-5
			tsp-1	gadr-6
			tsp-2	gana-1
			tth-1	gar-3
			ttll-5	gcn-2
			ttm-4	gcy-15
			tts-1	gei-14
			tyr-5	gei-17
			ubc-1	gei-8
			ubc-23	gen-1
			ubc-25	gex-2
			ubr-1	ghi-1
			ubxn-3	glct-6
			ugt-8	glh-2
			ulp-1	glh-3
			ulp-4	glna-1
			unc-34	gly-14
			unc-53	gly-9
			unc-68	gmeb-4
			unc-71	gmn-1
			unc-80	gpd-1
			unc-94	gpd-4
			vbh-1	gpdh-1
			vhp-1	grsp-2
			viln-1	grsp-3
			vps-11	gst-22
			vps-39	hacd-1
			vrk-1	haf-3
			wdr-5.3	hcp-2
			wee-1.3	hcp-3
			wnk-1	hda-1
			wrm-1	hda-10
			wrt-7	hda-6
			xpc-1	him-10
			zag-1	him-17
			zfp-1	him-6
			zig-3	his-45
			zig-4	his-48
			zim-2	his-72
			zip-10	hke-4.1
			zip-6	hmg-11
			ztf-15	hmg-4
			ztf-6	hmit-1.1
			zyg-11	hmp-1
			zyg-9	hmp-2
				hoe-1
				hpl-1
				hpo-16
				hpo-20
				hpo-22
				hpo-27
				hpo-3
				hpo-38
				hpo-4
				hpo-40
				hpo-42
				hpr-17
				hrde-1
				hse-5
				hsp-12.3
				hsp-17
				hst-1
				htp-3
				hum-4
				hum-7
				hyl-1
				icp-1
				ida-1
				ifb-2
				ifd-1
				ife-5
				ifg-1
				ifp-1
				ift-74
				ify-1
				igeg-1
				ilys-2
				ima-2
				imb-2
				inft-2
				ing-3
				ins-19
				inx-21
				itsn-1
				jac-1
				jamp-1
				jhdm-1
				jmjc-1
				jmjd-1.2
				jmjd-2
				jph-1
				kca-1
				kcc-1
				kle-2
				klf-1
				klp-11
				klp-15
				klp-16
				klp-19
				klp-20
				klp-4
				klp-7
				lact-3
				lam-1
				lbp-1
				lec-7
				lec-8
				let-418
				let-526
				let-711
				let-756
				let-858
				lev-1
				lgl-1
				lin-15B
				lin-24
				lin-26
				lin-37
				lin-40
				lin-42
				lin-5
				lin-53
				lin-54
				lin-65
				linc-123
				lipl-3
				lit-1
				lrr-1
				lrx-1
				lsl-1
				lst-1
				lst-2
				lst-4
				lsy-2
				mab-20
				mafr-1
				mage-1
				magu-2
				mak-1
				mat-3
				math-10
				math-18
				math-20
				math-39
				math-40
				math-41
				math-42
				max-2
				mbtr-1
				mca-1
				mcm-2
				mcm-6
				mdf-2
				mdt-17
				mdt-27
				mdt-28
				mdt-30
				mdt-6
				mdt-8
				mei-1
				mek-1
				mel-11
				mel-47
				mep-1
				mes-1
				mig-14
				mig-22
				mix-1
				mlh-1
				mlk-1
				mmaa-1
				mnp-1
				moa-2
				mog-1
				mog-3
				mog-4
				mop-25.3
				mpk-1
				mpst-5
				mpst-6
				mrck-1
				mrp-4
				mrp-7
				mrt-1
				msh-5
				mtm-6
				mtm-9
				mut-15
				mys-2
				nab-1
				nars-1
				nas-3
				nca-2
				ncl-1
				ncr-1
				ndc-80
				nfm-1
				nfya-2
				nfyb-1
				nhl-1
				nhr-15
				nhr-178
				nhr-231
				nhr-3
				nhr-48
				nhr-49
				nhr-5
				nhr-57
				nhr-66
				nhr-7
				nhx-5
				nipa-1
				nipi-3
				nlg-1
				nlp-14
				nlp-16
				nlp-18
				nlp-2
				nlp-9
				noca-1
				npl-4.1
				npl-4.2
				npp-10
				npp-11
				npp-19
				npp-3
				npp-4
				npp-8
				npp-9
				npr-28
				nprl-2
				nprl-3
				nra-1
				nsf-1
				nspc-17
				nspd-6
				nstp-4
				nud-2
				num-1
				oac-18
				oac-47
				oac-58
				ora-1
				orc-2
				orc-3
				osta-3
				otub-2
				panl-3
				pat-3
				pbrm-1
				pcn-1
				pdf-1
				pdr-1
				pes-5
				pfn-1
				pfs-2
				pghm-1
				pgl-3
				pgs-1
				phf-15
				phg-1
				pie-1
				pif-1
				pig-1
				pisy-1
				pitr-3
				plc-4
				plk-2
				plrg-1
				pme-2
				pme-5
				pmp-3
				pmr-1
				pms-2
				pnc-1
				poml-4
				ppfr-2
				pph-4.2
				ppk-3
				ppw-1
				ppw-2
				pqe-1
				pqm-1
				pqn-27
				pqn-31
				pqn-41
				pqn-51
				pqn-82
				pqn-85
				pqn-89
				pqn-96
				pri-2
				prl-1
				prom-1
				prp-21
				prp-3
				prp-38
				prp-8
				prx-10
				pry-1
				ptp-3
				ptr-8
				pyp-1
				pzf-1
				rab-8
				rabn-5
				rad-54
				rae-1
				rba-1
				rbr-2
				rde-11
				rde-4
				rep-1
				rfc-3
				rgs-7
				rha-1
				rhi-1
				ric-19
				ric-8
				rict-1
				rilp-1
				rin-1
				riok-1
				rmd-1
				rnf-1
				rnp-1
				rnp-5
				rnp-8
				rnr-2
				rom-4
				rrc-1
				rsa-2
				rsd-2
				rsd-6
				rskd-1
				rsks-1
				sago-2
				sand-1
				sap-49
				sas-6
				sax-2
				sbp-1
				sbt-1
				scl-2
				scl-3
				scrm-1
				sdc-1
				sdc-2
				sec-8
				secs-1
				sel-10
				sel-11
				sel-2
				selb-1
				set-21
				set-24
				set-25
				set-28
				set-3
				set-30
				seu-1
				shc-2
				siah-1
				sin-3
				sinh-1
				skih-2
				skr-15
				skr-3
				skr-4
				slr-2
				sma-5
				smc-3
				smg-3
				smg-6
				smg-8
				smg-9
				smgl-1
				smgl-2
				sms-1
				snap-29
				snet-1
				snf-11
				snrp-200
				snt-4
				snx-14
				snx-3
				sop-2
				sop-3
				sorb-1
				spas-1
				spat-1
				spd-2
				spdl-1
				spe-15
				spe-29
				spe-39
				spe-41
				spe-5
				spr-2
				spr-5
				spsb-2
				srbc-20
				srh-195
				srh-2
				sri-36
				sri-39
				sri-70
				srr-2
				srsx-34
				srz-85
				ssl-1
				sto-1
				such-1
				suds-3
				suf-1
				sulp-2
				sun-1
				sup-26
				sut-2
				svop-1
				swan-2
				swp-1
				swsn-1
				swsn-2.2
				swsn-6
				swt-6
				syd-9
				sygl-1
				sym-4
				syp-1
				syx-18
				szy-20
				taf-2
				taf-6.1
				taf-6.2
				taf-8
				tag-115
				tag-120
				tag-196
				tag-218
				tag-232
				tag-30
				tag-341
				tag-52
				tag-53
				tag-65
				tag-89
				tars-1
				tat-1
				tat-4
				tbc-2
				tbc-20
				tbc-3
				tbc-9
				tbp-1
				tbx-2
				tcc-1
				thoc-1
				thoc-2
				thoc-3
				tli-1
				tmd-2
				tnt-3
				top-3
				tpa-1
				tps-1
				tpxl-1
				trim-9
				trpa-2
				try-1
				tsp-12
				ttm-5
				ttn-1
				ttr-26
				ttx-1
				twk-14
				twk-31
				tyr-1
				tyr-4
				uba-1
				uba-2
				ubc-15
				ubc-16
				ubc-18
				ubh-2
				ubxn-1
				ubxn-4
				ubxn-6
				ugt-15
				ugt-16
				ugt-18
				ugt-25
				ugt-43
				ula-1
				ulp-5
				unc-17
				unc-22
				unc-26
				unc-37
				unc-40
				unc-5
				unc-57
				unc-59
				unc-61
				unc-69
				unc-76
				usp-48
				usp-5
				utx-1
				vab-1
				vacl-14
				valv-1
				ver-1
				vglu-2
				vha-7
				vps-16
				vps-18
				vps-33.1
				vps-35
				vps-37
				vps-4
				wago-1
				wago-2
				wago-4
				wago-5
				wapl-1
				wdfy-2
				wdr-23
				wdr-5.1
				wht-7
				wip-1
				wrb-1
				wrn-1
				wrt-10
				wsp-1
				wve-1
				xnd-1
				xpo-1
				xpo-2
				xrn-1
				xtr-1
				ymel-1
				zen-4
				zfp-2
				zif-1
				zim-1
				zip-4
				zip-5
				zip-7
				ztf-14
				ztf-18
				ztf-23
				ztf-28
				ztf-8
				ztf-9
				zwl-1

## Sheet: Downregulated Genes
1	2	3	4	5	6	7
B0001.2	daao-1	B0218.5	AC3.9	AC3.5	C03A7.13	ech-9
C02F5.7		B0228.7	AH6.3	B0035.15	C03A7.2	T05E12.3
C04E7.3		B0454.5	B0034.7	B0035.16	C03B1.7	W03D8.8
C04G6.6		B0457.2	B0035.13	B0035.3	C06A6.2	clec-223
C06A5.1		C01G10.14	B0041.1	B0207.2	C06B3.7	ugt-4
C06A5.3		C02B10.6	B0205.12	B0207.7	C06G8.3	ugt-54
C06B3.6		C04G2.12	B0207.11	B0228.6	C08F11.13	btb-21
C07A4.2		C04G2.3	B0207.9	B0238.11	C10C5.5	pgp-2
C13E3.1		C04G2.8	B0250.5	B0252.1	C17E4.20	C27H5.4
C13F10.6		C04G2.9	B0252.5	B0280.11	C30G12.6	C10C5.4
C16H3.3		C05C12.5	B0272.3	B0280.13	C32D5.6	F28A12.4
C17E4.3		C05D11.5	B0272.4	B0280.9	C34F6.5	cyp-37B1
C17H12.2		C08A9.10	B0281.5	B0281.4	C44H9.5	F43C11.7
C18A11.1		C15H11.1	B0379.2	B0285.4	C52E2.5	ugt-51
C23H4.6		C15H11.13	B0416.11	B0286.3	C53A3.2	C03A7.12
C24G7.1		C15H7.4	B0491.5	B0303.7	D1046.3	C18D4.8
C25A1.5		C16A3.10	B0491.7	B0310.2	D1086.5	dhs-18
C26E1.2		C17B7.4	B0496.1	B0334.3	D2030.2	clec-4
C27A12.6		C17C3.9	B0496.6	B0334.4	F02H6.3	mig-1
C30G4.7		C17D12.5	B0563.10	B0361.6	F10E9.12	F49C12.7
C31C9.6		C17H12.11	C01B10.10	B0393.9	F16B3.3	T02B5.3
C33D9.5		C18G1.3	C01B10.4	B0416.10	F16G10.15	cpr-1
C34D10.1		C26B2.8	C01B4.6	B0416.4	F18F11.5	oac-20
C34D10.2		C26F1.1	C01G10.8	B0416.5	F18G5.6	Y19D10A.16
C34D4.10		C27F2.6	C01G12.3	B0454.8	F28C1.3	clec-54
C35E7.4		C28G1.10	C01G6.2	B0495.9	F42G2.2	clec-218
C36B1.9		C32E8.4	C01H6.4	B0545.4	F47B10.9	F22H10.2
C38C3.4		C33A12.19	C02C2.4	B0554.4	F53F4.8	lipl-2
C44H9.4		C33C12.7	C02E7.6	B0563.5	F55H12.3	clec-7
C49G7.7		C34D4.2	C02E7.7	C01A2.3	F56C9.8	W03F9.4
C50F7.5		C34F11.2	C02F5.5	C01A2.5	F57C12.6	irld-53
C52E2.4		C36C5.12	C03B1.13	C01B10.11	K02D10.4
C53A5.6		C38C3.7	C03C10.2	C01B10.44	K08F9.1
C56C10.11		C40H1.7	C03C11.1	C01B10.9	K09H11.1
DH11.2		C45B2.8	C04E12.2	C01F6.9	M01B2.13
F02H6.2		C47A4.5	C04E6.5	C01G12.9	R05G6.10
F07B7.12		C47B2.9	C04E7.5	C01G5.3	R07E4.1
F07C4.12		C47E8.1	C04F12.12	C01H6.6	R09H10.5
F10D11.2		C47E8.10	C04F12.6	C01H6.8	R193.2
F11E6.11		C48D1.9	C04F12.7	C02D5.4	T01D3.6
F13B12.6		C49F5.9	C04G2.5	C02F5.14	T01H10.8
F13C5.1		C50E10.1	C04G6.2	C03F11.4	T09E11.11
F13H6.1		C52B11.5	C04H5.7	C03H12.1	T16G1.7
F14H3.6		D1005.4	C05B5.12	C04E12.5	T19C4.5
F15A8.6		D1081.10	C05C10.7	C04E6.7	T24C4.4
F16A11.1		D1086.6	C05C8.1	C04F1.1	T28F4.4
F16D3.4		D2062.4	C05D12.3	C04F12.16	T28F4.5
F17C11.10		E01G4.7	C05D12.4	C05B5.5	Y19D10B.4
F17C11.4		E04A4.5	C06A6.7	C05B5.9	Y20C6A.1
F19F10.9		F07F6.1	C07A4.3	C05C10.3	Y32F6A.4
F20D12.2		F08D12.7	C07D8.6	C05C12.4	Y32F6B.1
F21A3.11		F08F3.4	C07E3.9	C05C12.6	Y43F8B.23
F21D12.3		F10D11.4	C08F11.10	C05D10.4	Y43F8B.9
F25B3.5		F10E9.2	C08F11.11	C05D11.9	Y51A2D.13
F26A1.13		F10G7.12	C08F11.12	C05D12.2	Y6G8.2
F26A1.14		F11C1.1	C09B8.5	C05D2.8	Y70C5A.3
F28B3.5		F13E9.12	C10C6.3	C05D9.12	Y71H2B.8
F31C3.3		F13E9.13	C10G8.4	C05E7.2	Y7A9C.1
F32D8.12		F13G3.10	C10G8.8	C05G5.1	ZK550.2
F33G12.6		F14F7.4	C10H11.7	C06A12.3	ZK822.5
F33H12.7		F15H9.1	C12D8.9	C06A6.4	ZK896.5
F34D10.4		F19B2.5	C14A4.6	C06A8.6	asm-2
F34H10.3		F22D3.4	C14A6.13	C06A8.8	atg-13
F35G2.1		F22F7.8	C14A6.6	C06C3.10	clec-2
F38E9.1		F23B12.1	C14B9.10	C06E2.1	cyp-13A2
F40F12.7		F23F12.12	C14C11.4	C06G1.1	daf-5
F46F11.1		F23H11.5	C14C6.2	C06G3.6	dod-3
F47A4.5		F26B1.1	C14C6.5	C06G3.8	dve-1
F47B8.4		F26F12.8	C14E2.12	C06H5.6	ets-4
F47H4.2		F28A10.7	C15B12.1	C07A9.9	fmo-1
F53B2.8		F28H1.5	C15C8.3	C07D10.5	frpr-11
F53H2.3		F28H7.4	C15F1.1	C07H4.1	ftn-1
F55C12.5		F29C6.1	C15H7.3	C07H6.2	gad-3
F56C9.10		F31D4.8	C15H9.9	C08A9.11	gbh-2
F56E10.1		F35C11.3	C16A11.7	C08B6.11	gld-2
K02C4.3		F35D11.4	C16C10.8	C08B6.8	glo-4
K02D7.1		F36A2.3	C17E7.12	C08H9.2	gon-2
K03A11.5		F36A2.7	C17G1.2	C09B7.2	let-23
K03H1.10		F36D1.4	C17G10.3	C09D4.1	math-45
K03H1.5		F36D1.7	C17H12.8	C09D4.3	nep-14
K07B1.7		F36F12.7	C18A11.4	C09H5.7	nhr-112
K07B1.8		F36H12.10	C18A3.7	C10A4.4	nhr-134
K08D9.4		F36H12.5	C18E9.4	C10A4.9	nhr-176
K09F6.10		F38A5.8	C23H4.3	C10C5.3	nhr-59
K09F6.9		F38B7.2	C23H4.7	C11D2.4	nhr-96
K09H11.7		F38B7.3	C23H5.8	C11E4.7	nhx-2
K10C3.4		F39D8.7	C24D10.2	C13C4.4	nhx-6
K10D3.6		F41G3.18	C25A8.4	C13F10.7	npr-20
K12B6.9		F42H11.1	C25E10.8	C14A11.6	oac-6
M02E1.1		F43C1.5	C25H3.17	C14A4.9	pamn-1
M03C11.8		F43G6.17	C25H3.9	C14C10.6	pho-9
M04C3.1		F43G9.8	C26B2.2	C14F11.4	plc-2
M106.2		F44E7.3	C26B2.7	C14H10.1	plc-3
M163.1		F44G4.2	C26B9.5	C15A11.2	set-15
R05D3.12		F46F2.3	C26C6.6	C15C6.1	sma-10
R10E8.8		F49E12.10	C26C6.9	C15H7.2	smc-5
R12E2.2		F49E12.9	C27D6.3	C16C10.4	sox-2
R166.6		F52B11.2	C28C12.1	C16C8.16	spp-2
R90.1		F53C3.1	C28C12.11	C16C8.20	tps-2
T01C3.3		F54D5.7	C28D4.5	C17B7.5	tre-1
T01E8.1		F55E10.6	C28D4.7	C17C3.1	zip-12
T03E6.8		F56H9.2	C28D4.8	C17E4.11
T04B2.5		F57G8.5	C29E4.12	C17F4.7
T04C4.1		F58A6.9	C29F3.7	C17G10.7
T04H1.2		F59A3.13	C29F7.3	C17H12.3
T10E9.2		H01G02.4	C30G12.2	C17H12.4
T12A7.6		H06I04.5	C30G7.4	C18A3.3
T12G3.2		H09G03.1	C30H6.8	C18B12.6
T13F2.6		H25K10.1	C31G12.1	C18B2.5
T14B1.1		H32K16.2	C31H1.2	C18E9.2
T19A6.1		K02E2.8	C32C4.3	C18G1.9
T23B12.6		K06A4.6	C32D5.4	C23G10.1
T24B1.1		K06H7.8	C32H11.3	C23G10.7
T28B8.1		K09C4.1	C32H11.4	C23H3.5
T28H10.3		K09C6.8	C33A12.1	C23H4.2
W09G12.7		K09H9.9	C33G8.2	C23H4.4
Y105C5A.1		K11C4.14	C33G8.3	C24A3.2
Y105C5A.15		K12C11.5	C33H5.13	C24A3.4
Y32B12C.5		M02E1.3	C34B2.3	C24B9.3
Y38C1AA.6		M02G9.4	C34B2.8	C24D10.6
Y42H9AR.4		M162.5	C34B2.9	C25A1.16
Y44A6C.1		MTCE.33	C34D4.3	C25B8.8
Y47H10A.5		R02C2.7	C34G6.3	C25F6.1
Y50D7A.8		R02F2.6	C35A11.4	C25G4.3
Y55F3BR.2		R03D7.5	C35A5.3	C25H3.10
Y57A10A.1		R05D3.5	C35A5.6	C25H3.3
Y58A7A.4		R05D7.1	C35B1.4	C26D10.6
Y69A2AR.12		R05D7.7	C35B1.5	C26E6.12
Y69A2AR.7		R05F9.6	C35C5.10	C26F1.3
Y71F9AL.10		R06B10.1	C35D10.17	C27A7.6
Y71H2AM.3		R07E3.4	C35D10.8	C27C12.4
Y75B8A.28		R08E5.1	C35E7.10	C27D8.3
Y82E9BR.19		R09E12.9	C35E7.9	C27F2.4
Y94H6A.2		R102.3	C36C5.5	C27F2.9
Y97E10AR.1		R10E9.3	C36C9.10	C28A5.6
ZC239.22		R11.1	C39B5.5	C28C12.12
ZC376.6		R11A5.3	C39D10.7	C28D4.4
ZC443.3		R12C12.10	C40H1.2	C28G1.6
ZK632.2		R12E2.13	C42D4.1	C28H8.14
ZK809.5		R160.3	C42D4.2	C29E4.14
ZK863.4		T01B11.2	C43E11.5	C29F7.1
aakg-1		T02E1.7	C43G2.3	C29F7.10
ace-2		T04A8.13	C43H6.1	C30B5.4
acs-17		T05F1.11	C44B7.11	C30B5.6
acs-2		T06E4.10	C44B7.5	C30F8.3
acy-3		T06E4.12	C44B7.7	C30G12.4
aex-3		T06E4.14	C44C1.5	C30H6.5
amx-1		T06E4.8	C45B11.8	C31H1.5
atg-11		T08H10.3	C45B11.9	C31H2.14
atg-18		T10C6.10	C45B2.1	C31H2.4
atg-2		T11F8.4	C46C11.2	C31H5.6
atg-9		T20B6.3	C46C2.5	C32F10.8
attf-5		T20D4.7	C46F2.1	C33E10.4
bath-12		T21G5.2	C46H11.6	C33G3.4
best-5		T22D1.11	C47A4.3	C33H5.17
btb-1		T22E5.1	C47D12.5	C34B2.10
cam-1		T23B3.5	C47E8.11	C34B2.5
catp-7		T23B7.2	C48B6.10	C34C12.6
cca-1		T25E4.1	C48D1.7	C34E10.10
ccch-1		T27E4.7	C48E7.7	C34E7.4
cec-2		W01D2.1	C49F5.7	C35A5.5
clec-47		W03D8.3	C49H3.3	C35B1.8
coel-1		W03F9.1	C50D2.3	C35D10.10
cpsf-2		W04B5.1	C50F2.5	C35D10.13
cpt-1		W04H10.1	C50F4.10	C36B1.14
cpt-3		W05B10.3	C50F7.3	C36B7.6
crml-1		W08D2.9	C52E12.6	C37A2.7
crtc-1		W08E12.8	C52E4.7	C37C3.2
csnk-1		W08F4.5	C53B4.2	C37H5.2
cul-5		W09C5.8	C53B4.3	C38C6.3
cyb-2.2		W10G11.19	C53D6.10	C40C9.3
daf-2		Y102A5C.36	C53H9.3	C41D11.5
daf-3		Y105C5A.25	C54G4.3	C41D11.9
dcp-66		Y1A5A.1	C55A6.4	C41G11.1
dct-1		Y37E11AL.12	C55A6.7	C41H7.1
del-5		Y37E11B.7	C55B7.3	C43E11.9
dpf-6		Y38F1A.1	C55C2.3	C43H6.3
duo-3		Y39B6A.34	C55C2.4	C44C10.11
egl-44		Y39E4B.11	C55C3.4	C44C10.3
ego-1		Y39G8C.2	C55C3.8	C44C10.9
egrh-1		Y41C4A.18	C56C10.6	C44E4.4
eri-7		Y41E3.22	D1014.2	C44F1.1
evl-14		Y43C5B.2	D1014.4	C44H9.6
fbxa-124		Y43F8B.2	D1022.4	C45B2.2
fbxa-21		Y43F8C.5	D1054.10	C45G9.13
fbxa-215		Y47D3B.6	D1054.11	C45G9.5
fbxa-24		Y47D9A.3	D1054.18	C46A5.1
fbxa-66		Y50D4B.6	D1054.8	C46A5.6
fkh-7		Y50E8A.12	D1081.11	C46C2.7
fli-1		Y51H7C.8	D1081.12	C46G7.1
fnci-1		Y53F4B.23	D1081.3	C47A4.1
gck-1		Y53F4B.8	D1086.10	C47B2.2
gcl-1		Y54G11A.17	D1086.11	C47E12.11
gem-4		Y54G2A.24	D1086.17	C47E12.7
glc-1		Y54G2A.41	D1086.3	C47G2.6
glt-5		Y57A10B.7	D1086.7	C48B4.1
gon-4		Y59E9AR.1	D2023.4	C48B4.10
hda-4		Y59H11AM.1	D2030.4	C48B4.11
hlh-30		Y62E10A.13	D2062.6	C48B4.8
hpk-1		Y62E10A.3	D2062.7	C48B6.2
hrdl-1		Y69A2AR.23	E01G6.3	C48B6.4
hum-1		Y69A2AR.8	E02C12.6	C49A9.10
icl-1		Y71A12B.23	E02H1.6	C49A9.2
imp-1		Y71G12B.18	E02H9.7	C49A9.6
imp-3		Y71H2AM.5	E03H12.5	C49F8.3
irg-2		Y71H2B.4	E03H12.7	C49H3.4
ist-1		Y73B6A.3	E04F6.15	C50F4.4
kin-20		Y82E9BR.3	F01D5.3	C51E3.6
kin-29		ZC196.5	F01F1.2	C52A10.3
lem-3		ZC262.1	F07A11.5	C53D6.11
let-413		ZC262.10	F07C6.6	C53D6.5
let-502		ZC373.3	F07E5.7	C53D6.6
lgg-2		ZK1010.8	F07F6.2	C54C6.6
lin-12		ZK1251.5	F07G6.10	C54D10.4
lin-23		ZK484.5	F07H5.3	C54E4.2
lin-45		ZK546.7	F08A8.3	C54G4.2
lin-49		ZK632.9	F08A8.4	C54G4.9
lys-3		ZK849.6	F08F1.4	C55A6.11
maco-1		ZK930.6	F08G5.6	C55A6.12
mans-1		ZK945.6	F09E10.1	C55A6.6
math-27		abu-1	F09E5.11	C55B7.11
math-38		acl-1	F09E5.8	C55F2.1
mbk-1		acr-11	F10C1.3	C56G2.3
mdt-15		aip-1	F10C1.9	CD4.10
mel-26		aldo-2	F10D11.3	D1007.15
mes-3		alh-6	F10D2.10	D1007.3
mfb-1		ant-1.3	F10E7.6	D1007.4
mom-4		atp-4	F10E9.11	D1044.1
mom-5		best-11	F10E9.4	D1046.2
msi-1		best-21	F10E9.5	D1053.4
mtk-1		cTel55X.1	F10G8.1	D1054.3
mtm-5		catp-3	F10G8.2	D1086.20
mys-4		cbs-2	F11D5.7	D2021.4
ndnf-1		cco-1	F12B6.2	D2030.11
nep-26		cct-7	F13A7.7	D2045.8
nfm-1		ceh-63	F13D12.6	D2062.5
nhl-2		chw-1	F13G11.3	D2092.1
nhr-117		clec-229	F13H6.3	E01B7.2
nhr-128		clec-48	F13H8.12	E01G4.6
nhr-206		clec-83	F13H8.3	E02C12.8
nhr-56		cnc-4	F14B8.4	E02H1.2
nhr-83		col-106	F14D7.6	E04D5.5
nhr-88		col-179	F14E5.1	EEED8.13
nhr-90		col-184	F15A4.2	EEED8.15
nhr-99		col-70	F15D3.7	EEED8.16
nrde-2		col-8	F15E11.1	EEED8.3
oac-14		comt-5	F15E11.12	F01D4.5
ogt-1		crt-1	F15E11.13	F01D5.2
olrn-1		cyn-2	F15E11.14	F01F1.11
pap-1		cyn-7	F15E11.15	F01G10.9
pef-1		daf-21	F16F9.4	F02A9.4
pek-1		dhs-9	F17B5.8	F02C9.1
pgp-5		ech-7	F17C11.6	F02E9.3
pkc-1		elo-8	F17E9.4	F07D3.3
polk-1		fat-6	F18C12.4	F07F6.8
ppk-2		fbxa-183	F18E2.1	F08A8.2
ppm-2		fbxa-72	F18F11.1	F08B4.7
prg-2		fbxb-36	F19G12.9	F08F8.4
puf-9		fipr-10	F20D6.6	F08G12.3
rabx-5		fipr-4	F20G2.2	F08G5.3
rad-50		fipr-5	F20H11.4	F09C8.1
rcn-1		fipr-7	F21A3.4	F09E5.14
rde-1		fipr-8	F21C3.6	F09E5.2
rev-1		fipr-9	F21C3.7	F09E5.3
rga-4		fkb-6	F21D5.3	F09E8.2
rgef-1		fpn-1.2	F21F8.4	F09F7.4
sax-1		gale-1	F22E5.1	F09F9.2
scd-2		gln-2	F22E5.8	F09G2.1
sid-1		grsp-1	F22F4.5	F10A3.17
sma-9		his-19	F22F7.1	F10D11.6
smk-1		his-21	F22G12.8	F10E7.3
srh-2		his-46	F22H10.6	F10E7.5
sul-2		his-53	F23A7.4	F10G2.1
swsn-7		his-59	F23A7.8	F11A10.7
syx-17		his-60	F23C8.3	F11C1.5
taf-1		his-7	F23C8.5	F11E6.8
tag-253		hpo-15	F23D12.11	F11F1.6
tag-52		hpo-8	F23F1.10	F12A10.1
tat-2		hsp-4	F23F12.13	F12E12.11
tax-6		immp-1	F23F12.3	F13A7.12
toe-2		ins-33	F25B4.8	F13B12.2
tsp-1		isp-1	F25C8.1	F13B6.2
tsp-2		kin-15	F25D1.5	F13D12.5
ubc-8		ldh-1	F25G6.8	F13H10.1
ugt-18		linc-1	F25H5.2	F13H10.3
wrm-1		linc-44	F25H5.8	F14B6.6
xpg-1		linc-6	F25H9.7	F14D2.11
ztf-15		mbf-1	F26B1.8	F14D2.8
		mlc-2	F26C11.1	F14D7.10
		mrps-10	F26E4.6	F14F7.5
		mrps-28	F27C1.1	F14H12.7
		msp-10	F27D4.1	F14H3.12
		msp-152	F27E5.1	F14H3.3
		msp-36	F28A10.1	F14H3.4
		msp-38	F28E10.4	F15B9.8
		msp-40	F28F5.6	F15E6.6
		msp-42	F28H7.3	F15G9.1
		msp-49	F29B9.11	F15H9.8
		msp-50	F29B9.7	F16C3.4
		msp-56	F29C4.2	F16H6.7
		msp-58	F30A10.12	F17A2.13
		msp-59	F30A10.13	F17A9.4
		msp-77	F30A10.14	F17H10.2
		msp-78	F31D4.9	F18A1.1
		msp-81	F31E9.11	F18C12.3
		mtp-18	F32A5.3	F19B10.2
		nduf-7	F32B4.2	F19C7.4
		nep-20	F32B6.10	F20D1.1
		nhr-114	F32B6.4	F20D1.9
		nhr-193	F32H5.1	F20D6.11
		nlp-25	F33D11.2	F20D6.5
		nlp-28	F33D11.7	F20G2.7
		nlp-30	F33D4.7	F21A3.5
		nlp-31	F34D10.9	F21D5.4
		nspb-3	F35C8.5	F21D5.5
		nspc-1	F35F10.5	F21D5.7
		nspc-10	F35H10.2	F21D9.2
		nspc-13	F35H10.6	F22D3.6
		nspc-14	F36A2.11	F22D6.8
		nspc-15	F36A2.12	F22D6.9
		nspc-16	F36A4.2	F22E12.3
		nspc-18	F36A4.3	F22F4.4
		nspc-19	F36A4.4	F22G12.7
		nspc-2	F36F2.1	F22H10.3
		nspc-20	F36H12.3	F23C8.8
		nspc-3	F36H12.4	F23F1.6
		nspc-4	F36H9.2	F25B4.7
		nspc-5	F36H9.4	F25B5.3
		nspc-6	F37A8.1	F25E2.2
		nspc-7	F37C12.18	F25F8.1
		nspc-9	F37C12.3	F25H5.7
		nspd-10	F37C4.6	F25H8.1
		nspd-3	F37E3.3	F25H9.2
		nspe-5	F37F2.2	F26A1.1
		nspe-7	F37H8.3	F26B1.5
		nurf-1	F38A5.6	F26E4.3
		par-5	F38B2.6	F26E4.5
		pho-7	F38E1.3	F26F12.4
		pqn-63	F39G3.2	F26F4.8
		rab-19	F40F12.3	F26G1.11
		rmo-1	F40G9.2	F26G1.5
		rncs-1	F40G9.5	F27C1.3
		rpl-26	F40H3.2	F28B4.3
		rpl-28	F40H6.1	F28C6.8
		rpl-31	F41C6.4	F28H7.8
		rpl-33	F41E6.1	F29A7.6
		rpl-34	F41F3.1	F29B9.8
		rpl-36	F41F3.3	F30A10.2
		rpl-38	F41H10.2	F30A10.9
		rpl-43	F42A10.7	F30F8.9
		rps-12	F42A9.3	F31D5.1
		rps-13	F42A9.6	F31E9.3
		rps-14	F42A9.7	F31F4.1
		rps-16	F42C5.5	F31F7.1
		rps-18	F42F12.4	F32A11.1
		rps-19	F42G4.6	F32B5.6
		rps-21	F42G8.10	F32B6.3
		rps-23	F42G8.8	F32D8.4
		rps-25	F43E2.6	F33D11.1
		rps-26	F44A6.4	F33D11.10
		rps-29	F44A6.5	F33D4.4
		rps-3	F44D12.6	F33D4.5
		rps-30	F44E2.9	F33G12.7
		rps-9	F44E5.1	F33H2.6
		rrn-2.1	F44G4.5	F34D10.6
		scp-1	F45D11.1	F34D10.8
		scrm-8	F45E4.6	F35B3.4
		sdhd-1	F45G2.8	F35E12.10
		sdz-6	F45H10.2	F35F10.1
		snb-6	F45H10.3	F35F10.6
		spp-14	F45H11.5	F35G12.11
		sptl-2	F46A9.1	F35H12.5
		srx-58	F46A9.2	F35H8.2
		ssp-16	F46F5.6	F36A2.14
		ssq-1	F46F5.9	F36A4.5
		ssq-2	F47B8.8	F36D4.2
		ssq-4	F48D6.4	F36G9.3
		tag-174	F48E3.4	F36H12.9
		tag-281	F49E12.1	F36H5.14
		tap-1	F52E1.14	F36H9.5
		tba-4	F52F12.5	F37A4.2
		tba-9	F52F12.8	F37B12.1
		tdo-2	F52H2.6	F37B4.10
		tin-9.1	F53B6.4	F37C4.4
		tmem-135	F53B7.3	F38B6.4
		ttr-56	F53F1.4	F39E9.10
		ubq-2	F53F4.10	F39H11.1
		ugt-63	F53F4.16	F39H12.3
		umps-1	F53F4.18	F39H2.3
		unc-23	F53G12.8	F40A3.2
			F53H4.2	F40A3.7
			F54A3.5	F40E10.6
			F54B11.11	F40F9.5
			F54C1.8	F40G9.17
			F54C9.3	F41C3.11
			F54D1.1	F41C3.5
			F54D5.16	F41C3.7
			F54D5.4	F41F3.8
			F54D7.6	F42A8.1
			F54D7.7	F42A9.8
			F54F7.2	F42G10.1
			F54F7.3	F42G4.5
			F54H12.7	F42H10.2
			F55B11.2	F43D2.6
			F55B11.3	F43G6.8
			F55B11.5	F43H9.4
			F55C5.2	F44E2.10
			F55D12.6	F44F1.3
			F55F10.3	F44G4.1
			F55G11.2	F45B8.5
			F55G11.8	F45F2.9
			F56A4.2	F45H11.8
			F56A4.3	F46F5.11
			F56A8.3	F46G10.4
			F56B3.11	F47E1.4
			F56B3.6	F48A9.1
			F56D6.12	F48C1.5
			F56D6.13	F48C1.6
			F56D6.17	F48G7.5
			F56F10.1	F48G7.8
			F56F3.4	F49B2.4
			F56F4.4	F49C12.11
			F57B1.5	F49C12.12
			F57B10.14	F49D11.6
			F57C2.4	F49E12.12
			F57F5.1	F49E2.1
			F58A6.1	F49E7.2
			F58A6.5	F49H12.5
			F58B4.5	F52A8.5
			F58B4.7	F52H2.3
			F58D5.2	F52H2.5
			F58F12.1	F53A2.7
			F58F12.4	F53A9.1
			F58G6.3	F53A9.2
			F58G6.7	F53A9.8
			F58G6.9	F53B2.5
			F58H1.6	F53B6.7
			F58H1.8	F53C11.3
			F59A2.5	F53E10.1
			F59A6.12	F53E10.6
			F59A6.2	F53F8.3
			F59B1.2	F54C4.4
			F59C6.3	F54D5.12
			F59D6.3	F54F3.4
			F59F4.2	F54H12.5
			H06H21.8	F54H5.2
			H12D21.5	F54H5.3
			H20E11.3	F54H5.5
			H22K11.2	F55A12.2
			H23N18.6	F55A3.2
			H27M09.5	F55A4.8
			H29C22.1	F55B11.1
			K01C8.1	F55B11.4
			K01D12.15	F55B11.7
			K01D12.8	F55C10.4
			K01D12.9	F55C10.5
			K02A11.4	F55C12.4
			K02E11.10	F55C12.6
			K02E7.6	F55D12.2
			K03B4.6	F55F3.2
			K04F1.9	F55F8.2
			K04G2.10	F55F8.3
			K04G2.11	F55G1.9
			K05F1.8	F55G11.4
			K06A4.7	F55H12.2
			K07A1.10	F55H2.7
			K07A1.13	F56A8.4
			K07A1.4	F56C11.6
			K07A1.5	F56C4.4
			K07A1.6	F56D5.3
			K07C5.4	F56F4.3
			K07E12.2	F56G4.7
			K07F5.8	F56H1.3
			K07G5.5	F57B1.9
			K07H8.5	F57B10.5
			K07H8.7	F57B10.8
			K08C7.1	F57C2.5
			K08C7.6	F57F4.4
			K08C9.1	F58A4.12
			K08C9.2	F58B3.4
			K08D12.3	F58B6.1
			K08E4.7	F58D5.6
			K08E7.8	F58E6.13
			K08F4.13	F58F9.7
			K08F4.5	F58H1.3
			K09E2.3	F59B1.8
			K09G1.2	F59C6.11
			K09H11.4	F59C6.16
			K09H9.8	F59D12.5
			K10B2.2	F59E11.5
			K10C2.3	F59F4.1
			K10C2.7	H10E21.4
			K10C2.8	H12D21.10
			K10D2.5	H12D21.3
			K11C4.1	H20E11.2
			K11D12.13	H23N18.5
			K11G9.3	H28O16.1
			K12B6.11	H41C03.3
			K12H4.5	JC8.2
			K12H4.7	K01A2.5
			M04C9.3	K01C8.7
			M04C9.4	K01D12.7
			M05B5.7	K01G5.5
			M153.1	K02A11.2
			M162.7	K02A6.3
			M7.12	K02B12.2
			M7.7	K02B12.7
			M88.7	K02B7.3
			MTCE.3	K02E10.6
			R02F2.9	K02E2.6
			R04A9.9	K02F3.9
			R04B5.11	K02G10.15
			R04E5.2	K03H6.2
			R04F11.2	K04A8.10
			R04F11.5	K04C1.5
			R05D7.2	K04F10.1
			R05G6.7	K04G11.3
			R07B7.10	K04G2.7
			R07C3.13	K04G7.11
			R07E4.3	K05C4.5
			R08A2.2	K06H7.2
			R08B4.3	K06H7.7
			R08E5.3	K07C11.7
			R08F11.4	K07C5.2
			R09B3.2	K07C5.3
			R09B3.3	K07E1.1
			R09D1.11	K07F5.12
			R09D1.6	K07F5.14
			R09E10.1	K07F5.15
			R09E10.2	K07F5.16
			R09H10.3	K07G5.6
			R102.4	K07H8.10
			R105.1	K07H8.3
			R107.5	K08B5.2
			R10H10.3	K08C7.7
			R11H6.4	K08D8.5
			R11H6.7	K08D8.6
			R12C12.1	K08E3.10
			R12E2.14	K08H10.9
			R12E2.15	K08H2.10
			R12E2.6	K09A11.1
			R12E2.7	K09A9.8
			R13A1.3	K09C4.10
			R13A5.10	K09C6.7
			R151.2	K09E3.6
			R186.8	K09F6.4
			R53.2	K09G1.1
			R53.4	K10C2.1
			T01C3.2	K10C9.7
			T01D1.3	K10D11.5
			T01H3.5	K10D6.2
			T01H8.2	K11B4.2
			T02B11.8	K11D9.3
			T02B11.9	K11G12.5
			T02D1.8	K11G9.2
			T02G5.7	K11H12.1
			T02H6.11	K11H12.4
			T03F6.10	K11H3.3
			T04B2.7	K12B6.2
			T04F3.3	K12C11.3
			T04F3.4	K12H4.3
			T04G9.7	M01A8.2
			T05B11.4	M01G12.14
			T05C12.1	M01H9.4
			T05C3.6	M02B7.7
			T05E12.6	M02D8.1
			T05E7.1	M02F4.3
			T06A1.5	M02H5.8
			T06E4.9	M03B6.1
			T06G6.6	M04B2.4
			T08G11.2	M04C9.1
			T08H10.1	M05B5.4
			T09A12.1	M05D6.6
			T09A5.15	M142.5
			T09A5.7	M153.2
			T09B4.4	M28.5
			T09B4.8	M60.2
			T10B5.7	M7.8
			T10E9.6	M79.2
			T10G3.3	MTCE.16
			T11F8.1	MTCE.23
			T12B3.2	MTCE.25
			T12B5.14	MTCE.31
			T12B5.15	R01H2.4
			T12D8.5	R02D3.1
			T13A10.1	R02E4.3
			T13F2.9	R03D7.2
			T13F3.6	R03E1.2
			T13F3.8	R03G8.6
			T14G8.3	R04A9.6
			T16G12.1	R05D11.4
			T16G12.7	R05D11.5
			T19B4.3	R06A10.5
			T19H5.6	R06C1.4
			T19H5.7	R07B1.13
			T20D4.10	R07B7.8
			T20H4.5	R07E5.11
			T21G5.4	R07E5.13
			T21H3.1	R07E5.4
			T22A3.12	R07H5.9
			T22B3.3	R08C7.8
			T22C1.9	R09B5.12
			T23F6.3	R09D1.10
			T24A6.20	R09D1.8
			T24C12.3	R09D1.9
			T24C2.5	R09E10.6
			T24D3.2	R09F10.1
			T25B9.1	R09F10.5
			T25B9.2	R102.11
			T25E12.16	R102.15
			T27A3.5	R10D12.13
			T27E7.1	R10D12.8
			T28B8.6	R10E4.1
			T28H11.7	R10E4.3
			W01A8.8	R10E4.6
			W02D7.4	R10E4.9
			W02D9.6	R10H10.6
			W02D9.7	R11A8.5
			W03D8.5	R12C12.6
			W03F11.1	R12C12.7
			W03F8.2	R12C12.9
			W04A4.2	R12E2.11
			W04G3.5	R12E2.8
			W05E10.1	R13H9.6
			W06D4.2	R144.11
			W07B8.1	R144.12
			W07G4.5	R144.6
			W08E12.2	R151.10
			W08E3.4	R151.6
			W09C3.7	T01D1.4
			W09C3.8	T01G5.7
			W09D6.4	T01G5.8
			W10G11.2	T03D8.6
			W10G11.3	T03F7.7
			Y102E9.5	T04A8.5
			Y105C5B.15	T04B8.5
			Y105C5B.17	T04C12.8
			Y105C5B.18	T04F8.2
			Y105C5B.5	T05A7.1
			Y105C5B.9	T05B4.14
			Y105E8A.11	T05F1.13
			Y105E8B.5	T06A4.3
			Y106G6A.4	T06D8.7
			Y106G6E.3	T06E4.5
			Y106G6H.1	T07A9.15
			Y116A8C.30	T07D3.9
			Y119D3B.13	T07D4.5
			Y119D3B.21	T08B1.1
			Y14H12A.1	T08B2.12
			Y17D7B.4	T08D2.1
			Y18D10A.21	T09A5.5
			Y19D10B.7	T10B10.8
			Y22D7AL.10	T10B11.5
			Y22D7AR.10	T10B5.4
			Y23H5B.1	T10E9.1
			Y23H5B.12	T10E9.3
			Y25C1A.13	T10E9.8
			Y32F6A.5	T10F2.2
			Y34B4A.5	T10F2.5
			Y37A1B.5	T11B7.1
			Y37D8A.19	T11G6.4
			Y37E11B.6	T12B3.3
			Y38C1AA.14	T12G3.6
			Y38E10A.28	T13F2.2
			Y38F1A.6	T13G4.4
			Y38F1A.7	T13H5.4
			Y38F2AR.10	T14B4.2
			Y38F2AR.9	T14B4.3
			Y38H6C.15	T14B4.5
			Y39A1A.14	T14F9.2
			Y39B6A.21	T15B12.1
			Y39B6A.3	T15H9.2
			Y39E4A.3	T15H9.5
			Y39H10B.2	T16G1.6
			Y40B1B.7	T16G12.8
			Y40D12A.2	T17H7.7
			Y40H7A.10	T18D3.9
			Y40H7A.11	T19C3.2
			Y42H9AR.2	T20B12.1
			Y43B11AR.1	T20B12.3
			Y43C5B.3	T20D3.2
			Y43D4A.2	T20D3.3
			Y43F4B.10	T20D4.11
			Y43F8C.13	T20D4.3
			Y44A6D.5	T20D4.4
			Y45F10C.2	T20D4.5
			Y45F10C.4	T20F10.2
			Y45F3A.1	T21C9.4
			Y45G12C.1	T21C9.6
			Y47D3A.13	T21C9.9
			Y47D3A.32	T21E12.5
			Y47D3B.12	T21G5.1
			Y47D7A.15	T22C1.5
			Y47D9A.4	T22C8.3
			Y47G6A.15	T22C8.6
			Y47G6A.26	T22F3.7
			Y47G6A.33	T23B12.11
			Y48A6B.3	T23C6.4
			Y48G1C.13	T23F2.5
			Y48G8AL.12	T24C4.5
			Y4C6A.4	T25B9.12
			Y50D4A.5	T25B9.4
			Y51A2D.18	T25B9.9
			Y51B9A.5	T26E3.4
			Y51F10.7	T27A10.6
			Y51H1A.3	T27A3.6
			Y51H7C.1	T27C10.8
			Y51H7C.13	T28A11.16
			Y52E8A.4	T28A11.19
			Y53C10A.15	T28A11.2
			Y53F4B.11	T28A11.6
			Y53F4B.36	T28A8.5
			Y53G8AL.2	T28B4.1
			Y54E2A.9	T28C6.5
			Y54F10AM.5	T28D6.7
			Y54G2A.23	T28D9.1
			Y54G2A.3	T28F4.6
			Y54G2A.45	W01A8.10
			Y54G2A.49	W01B11.6
			Y54G9A.9	W02B12.1
			Y56A3A.19	W02B12.4
			Y57A10A.23	W02D9.4
			Y57A10A.3	W02F12.2
			Y57G11B.3	W02H3.1
			Y57G11B.5	W03A5.2
			Y57G11C.14	W03C9.5
			Y57G11C.15	W03F8.3
			Y57G11C.40	W03G9.5
			Y57G11C.52	W03G9.8
			Y57G7A.5	W04B5.2
			Y58A7A.1	W04C9.4
			Y59E9AL.6	W04E12.2
			Y59E9AR.7	W04E12.7
			Y62E10A.2	W05H9.3
			Y62H9A.15	W06A11.4
			Y62H9A.3	W06D11.3
			Y62H9A.4	W06G6.20
			Y62H9A.5	W08E12.3
			Y62H9A.6	W08E12.4
			Y63D3A.7	W09C3.2
			Y66H1A.5	W09C5.1
			Y67A6A.1	W09G12.10
			Y67D2.3	Y105C5B.20
			Y67H2A.5	Y105E8B.7
			Y67H2A.9	Y105E8B.9
			Y69A2AR.21	Y106G6A.1
			Y69A2AR.27	Y106G6D.8
			Y69A2AR.3	Y110A7A.6
			Y69E1A.2	Y111B2A.13
			Y69E1A.4	Y113G7B.12
			Y69E1A.5	Y119C1B.10
			Y69E1A.8	Y119C1B.5
			Y69H2.3	Y11D7A.5
			Y69H2.9	Y11D7A.9
			Y71F9B.9	Y16B4A.2
			Y71G12B.27	Y17D7B.2
			Y71G12B.3	Y17D7C.3
			Y71H2AR.1	Y17G7B.12
			Y71H2B.1	Y18D10A.16
			Y73F4A.1	Y19D10B.6
			Y73F8A.14	Y22D7AR.7
			Y73F8A.15	Y23H5B.8
			Y81G3A.1	Y25C1A.14
			Y82E9BR.22	Y26E6A.3
			Y87G2A.20	Y27F2A.8
			Y94H6A.10	Y34B4A.7
			Y95D11A.1	Y37B11A.3
			Y97E10AL.3	Y37E11AM.3
			ZC155.2	Y37E3.11
			ZC190.8	Y37F4.1
			ZC21.10	Y38A10A.2
			ZC239.16	Y38A10A.7
			ZC250.5	Y38F2AR.12
			ZC266.1	Y38F2AR.3
			ZC373.2	Y39A1A.2
			ZC373.5	Y39A3CL.3
			ZC376.2	Y39B6A.1
			ZC376.3	Y39B6A.13
			ZC395.10	Y39B6A.7
			ZC416.6	Y39E4B.6
			ZC449.8	Y39F10A.3
			ZC477.2	Y39G10AR.32
			ZC477.7	Y40C5A.4
			ZC581.10	Y40C7B.1
			ZC581.7	Y40C7B.3
			ZK1098.6	Y40C7B.4
			ZK1127.13	Y40H7A.147
			ZK1240.5	Y41D4B.11
			ZK1248.20	Y43D4A.5
			ZK1248.5	Y44A6D.3
			ZK1251.3	Y44F5A.1
			ZK1290.5	Y46G5A.14
			ZK1307.1	Y47D3A.21
			ZK180.5	Y47D7A.13
			ZK185.3	Y47D7A.16
			ZK228.3	Y47D7A.6
			ZK228.4	Y47D7A.7
			ZK265.6	Y47D9A.5
			ZK265.9	Y47G6A.19
			ZK287.3	Y47G6A.7
			ZK287.9	Y47H10A.4
			ZK354.3	Y48A6B.7
			ZK354.7	Y48G10A.1
			ZK418.2	Y48G10A.6
			ZK484.6	Y48G1C.6
			ZK512.4	Y49E10.16
			ZK512.8	Y49E10.18
			ZK616.1	Y49E10.29
			ZK616.3	Y49F6C.8
			ZK622.1	Y4C6B.7
			ZK666.8	Y50D4B.3
			ZK669.4	Y50E8A.1
			ZK673.6	Y51A2B.6
			ZK686.1	Y51A2D.14
			ZK686.5	Y51H4A.15
			ZK688.12	Y51H4A.7
			ZK795.2	Y53C12A.11
			ZK795.3	Y53C12A.3
			ZK813.1	Y53C12A.6
			ZK813.2	Y53F4B.18
			ZK813.3	Y53F4B.3
			ZK813.7	Y53G8AR.6
			ZK822.2	Y53G8AR.9
			ZK84.1	Y54E5A.5
			ZK84.2	Y54F10AM.8
			ZK84.5	Y54G11A.2
			ZK856.5	Y54G2A.52
			ZK858.8	Y55B1AL.2
			ZK899.2	Y55B1AR.4
			ZK909.6	Y55F3BR.11
			ZK930.4	Y57A10A.14
			ZK970.8	Y57E12AL.3
			ZK973.4	Y57G11C.22
			aat-4	Y57G11C.41
			aat-6	Y57G11C.42
			acbp-1	Y57G11C.46
			acbp-3	Y59E9AL.8
			acdh-1	Y59H11AM.4
			acdh-11	Y60A3A.14
			acdh-4	Y60A3A.25
			acdh-5	Y60A3A.9
			acdh-8	Y62E10A.6
			acdh-9	Y62F5A.12
			aco-1	Y65B4BL.6
			acox-1	Y66D12A.13
			acs-1	Y66D12A.9
			acs-14	Y67D2.5
			acs-22	Y71F9AL.12
			acs-5	Y71F9AL.9
			afmd-1	Y71F9B.2
			ahcy-1	Y71G12B.17
			alh-12	Y71G12B.6
			amt-4	Y71H10B.1
			amx-3	Y71H2AM.11
			ant-1.4	Y71H2B.11
			aps-3	Y73B3A.2
			apy-1	Y73B3B.3
			aqp-10	Y73B6BL.288
			aqp-4	Y73B6BL.31
			ard-1	Y73B6BL.44
			art-1	Y73C8B.3
			asah-1	Y73E7A.6
			asg-1	Y75B8A.31
			asg-2	Y75B8A.4
			asm-3	Y76B12C.3
			asns-2	Y7A5A.1
			asp-1	Y7A9A.79
			asp-2	Y87G2A.2
			asp-3	Y95B8A.2
			asp-5	ZC123.1
			asp-6	ZC204.14
			atp-5	ZC239.15
			bas-1	ZC239.17
			best-7	ZC317.6
			bli-2	ZC374.2
			bli-6	ZC395.5
			btb-2	ZC404.2
			cah-5	ZC412.10
			calu-1	ZC412.9
			catp-2	ZC434.3
			cbl-1	ZC434.4
			cco-2	ZC434.7
			cct-5	ZC477.3
			cdd-1	ZK1025.3
			cdo-1	ZK105.1
			cdr-4	ZK1058.5
			cdr-6	ZK1098.3
			ceeh-2	ZK1127.4
			ceh-88	ZK1127.5
			cgt-2	ZK1128.3
			chch-3	ZK1193.2
			ckb-2	ZK1225.4
			clec-10	ZK1225.5
			clec-117	ZK1236.5
			clec-118	ZK1240.8
			clec-150	ZK1240.9
			clec-160	ZK1248.11
			clec-166	ZK1248.13
			clec-186	ZK1248.19
			clec-190	ZK1320.11
			clec-209	ZK1320.7
			clec-210	ZK180.6
			clec-222	ZK185.5
			clec-227	ZK20.4
			clec-26	ZK287.7
			clec-49	ZK353.9
			clec-52	ZK354.6
			clec-53	ZK418.8
			clec-56	ZK512.1
			clec-57	ZK512.7
			clec-65	ZK546.14
			clec-66	ZK546.2
			clec-8	ZK550.6
			clec-85	ZK563.5
			clec-97	ZK593.3
			cln-3.1	ZK596.2
			cnc-8	ZK632.11
			col-104	ZK637.2
			col-120	ZK643.2
			col-130	ZK673.1
			col-133	ZK686.2
			col-135	ZK688.11
			col-137	ZK742.2
			col-138	ZK742.3
			col-161	ZK792.1
			col-162	ZK792.5
			col-170	ZK792.7
			col-175	ZK809.8
			col-182	ZK809.9
			col-38	ZK822.8
			col-49	ZK856.18
			col-58	ZK856.8
			col-60	aagr-1
			col-61	abcf-1
			col-63	abu-12
			col-65	abu-15
			col-68	acd-5
			col-71	acdh-12
			col-73	acdh-7
			col-76	acl-13
			col-77	acl-5
			col-88	acl-7
			col-91	acn-1
			col-96	acp-5
			col-97	acs-12
			cpg-9	acs-3
			cpi-1	acs-7
			cpl-1	acy-4
			cpr-5	add-2
			cpr-6	ads-1
			cpt-4	adt-1
			cpt-5	aex-1
			cpz-1	aex-6
			cuc-1	agt-1
			cut-2	alh-11
			cyc-2.2	alh-9
			cyn-5	aly-3
			cyp-14A2	aman-1
			cyp-25A1	anr-33
			cyp-25A2	aos-1
			cyp-29A2	apc-10
			cyp-33E3	apc-11
			cyp-34A9	apm-1
			cyp-35A2	apm-3
			cyp-35A3	app-1
			cyp-35A4	aps-1
			cyp-35A5	aps-2
			cyp-35C1	arl-1
			daf-22	asb-2
			daf-36	asm-1
			dao-4	asp-4
			dct-11	atad-3
			dct-16	atf-5
			dct-18	atg-16.1
			dct-9	ath-1
			ddo-1	bah-1
			ddo-3	bath-5
			ddp-1	bed-3
			decr-1.1	best-12
			decr-1.3	best-14
			dhhc-12	best-20
			dhs-14	best-23
			dhs-2	bir-1
			dhs-21	blmp-1
			dhs-23	blos-4
			dhs-25	bmy-1
			dhs-3	bra-2
			dhs-7	btb-20
			dlc-1	btb-4
			dnj-12	bus-18
			dnj-13	bus-4
			dnj-19	bus-8
			dnj-21	cah-3
			dnj-7	cat-4
			dnpp-1	catp-5
			dod-17	ccch-3
			dod-24	ccdc-47
			dpm-3	cct-4
			dpy-13	cdc-7
			dpy-4	cdk-4
			dpy-5	cdr-1
			drr-1	cdr-7
			dsc-4	cec-1
			dylt-3	ceeh-1
			ech-1	ceh-79
			ech-6	ceh-93
			efn-3	cep-1
			elo-2	cex-1
			elo-5	cey-3
			elo-6	cgr-1
			elo-9	che-14
			emo-1	chhy-1
			ent-2	chn-1
			erd-2	chp-1
			erv-46	clec-147
			ethe-1	clec-151
			faah-3	clec-155
			fat-7	clec-170
			fbl-1	clec-206
			fbxa-125	clec-230
			fbxa-180	clec-232
			fbxa-196	clec-236
			fbxa-202	clec-258
			fbxa-84	clec-28
			fbxa-91	clec-3
			fbxa-92	clec-31
			fip-5	clec-50
			fipr-13	clec-51
			fipr-21	clec-84
			fipr-6	clk-1
			fkb-3	col-109
			flu-2	col-110
			folt-2	col-113
			frh-1	col-118
			frm-9	col-131
			ftn-2	col-14
			gas-1	col-141
			gba-4	col-145
			gcsh-1	col-152
			gcst-1	col-153
			ger-1	col-172
			gipc-1	col-173
			gln-3	col-174
			glrx-10	col-34
			glrx-21	col-48
			glrx-22	comt-2
			gpx-1	coq-5
			gpx-7	cpi-2
			grd-14	cpin-1
			grd-2	cpt-2
			grd-5	cpt-6
			grd-6	crn-6
			grl-16	crn-7
			grl-27	csn-2
			gst-1	ctb-1
			gst-10	cth-2
			gst-12	ctl-1
			gst-13	ctl-2
			gst-26	ctl-3
			gst-27	cup-2
			gst-28	cut-4
			gst-36	cutl-18
			gst-4	cutl-26
			gst-42	cyc-1
			gst-5	cyn-12
			gst-6	cyn-9
			gst-7	cyp-25A3
			gstk-1	cyp-31A1
			gta-1	cyp-33C9
			haao-1	cyp-33E1
			har-1	cyp-33E2
			hda-5	cyp-37A1
			heh-1	cysl-3
			hil-2	dad-1
			his-37	daf-14
			his-70	dct-5
			hpd-1	del-6
			hpo-18	dhfr-1
			hpo-19	dhhc-14
			hrg-1	dhhc-3
			hrg-3	dhp-1
			hrg-4	dhs-20
			hsp-1	dhs-24
			hsp-12.1	dhs-28
			hsp-16.1	dhs-6
			hsp-16.11	dif-1
			hsp-16.2	dlc-2
			hsp-16.41	dld-1
			hsp-16.48	dmd-8
			hsp-16.49	dnc-2
			hsp-3	dnc-3
			htas-1	dnc-5
			idh-1	dnj-10
			ilys-5	dnj-2
			inx-8	dnj-22
			irg-3	dnj-3
			irld-35	dnj-30
			irld-8	dpm-1
			ivd-1	dpyd-1
			kat-1	dsbn-1
			kbp-4	dylt-1
			klo-2	ech-3
			kvs-4	ech-4
			lact-1	ech-5
			lact-4	ech-8
			lbp-3	eef-1B.2
			lbp-4	efn-4
			lbp-5	ehbp-1
			lbp-6	eif-1.A
			lbp-7	eif-3.F
			lec-10	elp-1
			linc-15	elt-7
			linc-36	emb-1
			linc-61	emb-8
			lips-14	ent-4
			lon-1	etf-1
			lpd-5	ets-9
			lpd-8	exos-3
			lpd-9	exos-7
			lsm-1	exos-9
			lsm-6	faah-2
			lys-2	far-5
			lys-4	fard-1
			lys-8	fbxa-101
			mai-2	fbxa-14
			maoc-1	fbxa-167
			math-32	fbxa-175
			math-48	fbxa-178
			mdt-11	fbxa-187
			mdt-9	fbxa-189
			mec-5	fbxa-190
			mecr-1	fbxa-193
			mel-32	fbxa-197
			mif-2	fbxa-203
			mlp-1	fbxa-206
			moag-4	fbxa-210
			mpst-3	fbxa-211
			mpst-4	fbxa-216
			mrpl-12	fbxa-224
			mrpl-13	fbxa-32
			mrpl-16	fbxa-33
			mrpl-23	fbxa-51
			mrpl-24	fbxa-57
			mrpl-32	fbxa-64
			mrpl-36	fbxa-69
			mrpl-41	fbxa-70
			mrpl-47	fbxa-74
			mrpl-50	fbxa-80
			mrpl-54	fbxa-83
			mrps-12	fbxa-97
			mrps-17	fbxc-32
			mrps-18A	fbxc-42
			mrps-21	fbxc-47
			mrps-24	fgt-1
			mrps-33	fib-1
			mrps-7	fip-6
			msd-1	fipr-22
			msd-2	fipr-23
			msd-3	fkb-5
			msd-4	flap-1
			msp-113	fln-2
			msp-142	fmo-5
			msp-19	fpn-1.1
			msp-33	fshr-1
			msp-45	ftr-1
			msp-51	fut-1
			msp-52	fut-5
			msp-53	fut-8
			msp-55	gbh-1
			msp-57	gdh-1
			msp-64	gei-13
			msp-65	ges-1
			msp-71	gfi-1
			msra-1	gfl-1
			mtl-2	glna-2
			mtss-1	glna-3
			nas-20	glo-3
			nas-27	gly-19
			nbet-1	gna-1
			ncx-7	gop-2
			ndg-4	got-1.2
			nep-4	gpa-7
			nhr-109	gpc-2
			nhr-143	gpx-2
			nhr-68	gpx-6
			nid-1	grl-5
			nkat-3	grl-7
			nlp-24	gska-3
			nlp-26	gspd-1
			nlp-27	gsr-1
			nlp-29	gss-1
			nrf-6	gst-15
			nspb-2	gst-20
			nspd-1	gst-30
			nspd-2	gst-33
			nspd-4	gst-35
			nspd-5	gstk-2
			nspd-7	gut-2
			nspd-9	haf-6
			nuc-1	henn-1
			nuo-6	hgo-1
			oac-10	hhat-1
			oac-32	hif-1
			oac-50	hil-3
			oat-1	hint-1
			pcp-1	his-11
			pcp-2	his-13
			pdi-2	his-15
			peel-1	his-25
			perm-2	his-26
			perm-4	his-42
			pes-23	hke-4.2
			pfd-2	hmit-1.3
			pfd-4	hog-1
			pfd-5	hpo-17
			pfd-6	hpo-34
			pgrn-1	hrg-6
			pho-1	hsd-2
			pho-13	hsp-43
			pmp-5	hsp-60
			pmt-2	hst-2
			pqn-54	hst-6
			pqn-68	htp-1
			prmt-6	hut-1
			ptps-1	hyl-2
			pyk-2	icln-1
			ram-2	idhb-1
			rhr-1	ifa-1
			ril-1	ifb-1
			rla-2	iftb-1
			rmd-3	ile-2
			rnh-1.3	immt-1
			rnp-4	inx-15
			rol-1	inx-16
			rpac-19	inx-17
			rpb-8	inx-9
			rpia-1	irk-3
			rpl-22	irld-57
			rpl-23	irld-6
			rpl-29	irld-7
			rpl-30	jmjd-5
			rpl-39	josd-1
			rpl-41	kbp-2
			rps-15	kbp-5
			rps-22	kin-26
			sdz-27	kin-5
			sft-4	klf-3
			sfxn-1.3	kmo-1
			skr-14	kqt-3
			smf-3	lab-1
			snb-7	lact-8
			snr-3	lap-1
			snr-7	lap-2
			snrp-27	lars-2
			spe-10	lbp-2
			spe-11	lec-3
			spe-12	lgc-32
			spe-17	lgc-44
			spe-4	lgg-1
			spl-1	lin-10
			spp-17	lin-44
			spp-23	linc-19
			spp-3	linc-4
			spp-4	linc-84
			spp-5	lipl-1
			spp-8	lipl-5
			sqt-1	lips-6
			sqt-2	lips-7
			srh-237	lips-9
			srh-70	lon-3
			sri-40	lon-8
			ssp-31	lpd-2
			ssp-32	lpr-7
			ssp-33	lron-7
			ssp-37	lron-8
			sss-1	lsm-3
			sth-1	lsm-8
			sti-1	lys-1
			str-144	lys-5
			sucl-2	madf-10
			sur-5	madf-5
			swt-7	mam-1
			tag-10	mam-3
			tag-18	mans-2
			tag-261	mans-3
			tag-267	math-26
			tag-320	math-3
			tag-344	math-35
			tbh-1	mboa-2
			thn-2	mboa-6
			tin-10	mboa-7
			tin-13	mbr-1
			tkt-1	mccc-1
			tomm-22	mdt-10
			trap-1	mdt-19
			trap-2	mdt-20
			trap-3	mec-12
			trap-4	mec-3
			trx-4	mec-7
			tsp-10	memb-2
			tsp-18	men-1
			tsp-19	mett-10
			ttr-12	mfap-1
			ttr-15	mif-3
			ttr-35	mltn-12
			ttr-36	mnat-1
			ttr-37	mocs-1
			ttr-40	moma-1
			ttr-41	mpz-4
			ttr-42	mrp-3
			ttr-44	mrpl-11
			ttr-45	mrpl-18
			ttr-46	mrpl-19
			ttr-47	mrpl-4
			ttr-48	mrpl-46
			ttr-49	mrpl-51
			ttr-51	mrpl-53
			ttr-53	mrpl-9
			ttr-9	mrps-14
			twk-26	mrps-15
			twk-6	mrps-18B
			ubl-1	mrps-2
			ubl-5	mrps-26
			ucr-1	mrps-31
			ugt-17	mrps-35
			ugt-21	msp-63
			ugt-22	mutd-1
			ugt-23	nas-21
			ugt-26	nas-22
			ugt-30	nas-36
			ugt-32	nas-7
			ugt-33	ncs-3
			ugt-44	nduf-5
			ugt-46	ndx-8
			ugt-47	ned-8
			ugt-49	nep-15
			ugt-5	nex-3
			ugt-52	nhr-10
			ugt-53	nhr-100
			ugt-6	nhr-101
			ugt-62	nhr-104
			ugt-7	nhr-106
			upb-1	nhr-107
			urm-1	nhr-108
			ver-2	nhr-110
			vha-2	nhr-115
			vit-1	nhr-12
			vit-3	nhr-122
			vit-4	nhr-126
			vit-5	nhr-13
			wrt-4	nhr-136
			wrt-5	nhr-142
			zip-3	nhr-144
				nhr-147
				nhr-151
				nhr-153
				nhr-16
				nhr-168
				nhr-177
				nhr-179
				nhr-184
				nhr-203
				nhr-204
				nhr-210
				nhr-220
				nhr-228
				nhr-232
				nhr-237
				nhr-244
				nhr-256
				nhr-263
				nhr-36
				nhr-42
				nhr-55
				nhr-58
				nhr-76
				nhr-78
				nhr-8
				nhr-92
				nhr-98
				nhx-3
				nhx-4
				nhx-9
				nlp-17
				nlp-33
				nlp-4
				nlp-40
				nlp-47
				nlt-1
				nmgp-1
				nol-1
				nol-5
				npa-1
				npax-4
				npp-23
				npr-13
				nra-4
				nspa-4
				nspa-5
				nspa-8
				nstp-1
				nstp-2
				nsy-7
				nucb-1
				nuo-1
				nuo-2
				nuo-4
				nxf-2
				nxt-1
				oac-42
				oac-8
				odd-1
				oig-2
				ooc-5
				osr-1
				otub-3
				oxy-5
				pars-1
				pas-2
				pas-5
				pat-12
				pbo-1
				pbs-4
				pcm-1
				pcp-3
				pcyt-1
				pde-6
				pdhb-1
				pept-2
				pes-22
				pes-9
				pfn-2
				pgl-2
				pgp-11
				pgp-3
				phb-2
				phf-30
				phip-1
				pho-11
				pinn-1
				pir-1
				pkc-2
				pmp-1
				pmp-2
				pps-1
				pqbp-1.1
				pqn-70
				pqn-74
				pqn-8
				pqn-88
				prdx-2
				prmt-7
				prx-11
				prx-3
				prx-5
				prx-6
				psmd-9
				ptr-14
				ptr-21
				ptr-24
				pxd-1
				qdpr-1
				rabs-5
				ragc-1
				ran-4
				rap-3
				ras-2
				rbd-1
				rbx-1
				repo-1
				ret-1
				rhr-2
				ric-4
				rnf-5
				rnh-1.2
				rnh-2
				rnp-2
				rpb-11
				rpb-4
				rpb-7
				rpb-9
				rpc-25
				rpl-10
				rpl-11.1
				rpl-12
				rpl-15
				rpl-27
				rpoa-12
				rps-2
				rsp-6
				sars-2
				scav-1
				sec-10
				sec-22
				sel-9
				ser-7
				sesn-1
				set-1
				set-22
				sfxn-1.5
				sfxn-2
				sir-2.1
				ska-1
				ska-3
				skr-10
				skr-16
				skr-7
				smd-1
				smg-5
				smn-1
				smp-2
				snf-4
				snr-1
				snr-4
				snr-6
				snu-23
				snx-27
				spd-3
				spds-1
				spo-7
				spp-1
				spp-15
				spp-16
				spp-22
				sptl-1
				srf-3
				stc-1
				stdh-1
				stl-1
				str-168
				suca-1
				sucl-1
				sulp-4
				sulp-7
				sup-10
				sut-1
				syp-2
				syp-3
				syx-6
				syx-7
				taf-13
				tag-124
				tag-146
				tag-147
				tag-170
				tag-173
				tag-234
				tag-260
				tag-280
				tag-297
				tag-304
				tag-321
				tag-345
				tatn-1
				tiar-3
				tkr-3
				tni-1
				tni-4
				tnt-2
				toc-1
				tomm-7
				tpra-1
				tpst-1
				tram-1
				tre-2
				trx-3
				try-3
				try-7
				ttll-15
				ttr-14
				ttr-17
				ttr-24
				ttr-3
				ttr-30
				ttr-31
				ttr-34
				ttr-50
				ttr-8
				tut-2
				twk-24
				twk-25
				twk-37
				twk-46
				ubc-7
				ubxn-5
				ucr-2.1
				ucr-2.2
				ugt-1
				ugt-10
				ugt-12
				ugt-28
				ugt-29
				ugt-39
				ugt-41
				ugt-50
				ugt-58
				ugt-61
				ugt-64
				ugt-9
				unc-62
				vab-19
				vars-1
				vha-1
				vha-10
				vha-11
				vha-13
				vha-14
				vha-15
				vha-16
				vha-17
				vha-19
				vha-3
				vha-4
				vha-6
				vha-8
				vha-9
				vhl-1
				vit-2
				vps-22
				vps-25
				vps-26
				vps-45
				wah-1
				wrt-1
				wrt-6
				wrt-8
				xbp-1
				ykt-6
				ztf-26
