# Supplementary material for: The genome-wide role of HSF-1 in the regulation of gene expression in Caenorhabditis elegans
Source: BMC Genomics. 2016 Aug 5;17:559. doi: 10.1186/s12864-016-2837-5 (PMC4975890; doi:10.1186/s12864-016-2837-5)
Supplement: Additional file 4: Table S3. — DAVID output of processes enriched by HSF-1 in a HS-dependent manner. (XLSX 38 kb) [file 12864_2016_2837_MOESM4_ESM.xlsx]

## Sheet: Up-Regulated
Annotation Cluster 1	Enrichment Score: 96.97	GO Term/Keyword	Count	P-Value	Benjamini
	INTERPRO	Collagen triple helix repeat	101	3.7e-103	1.9e-100
	INTERPRO	Nematode cuticle collagen, N-terminal	92	2e-100	5.2e-98
	GOTERM_MF_FAT	structural constituent of cuticle	94	1.6e-89	4.6e-87
Annotation Cluster 2	Enrichment Score: 11.87	GO Term/Keyword	Count	P-Value	Benjamini
	SP_PIR_KEYWORDS	ribosomal protein	25	1.6e-15	9.1e-14
	KEGG_PATHWAY	Ribosome	28	3.3e-15	1.6e-13
	GOTERM_CC_FAT	ribosome	30	3.5e-13	3.5e-11
	SP_PIR_KEYWORDS	ribonucleoprotein	24	1.3e-12	4.4e-11
	GOTERM_MF_FAT	structural constituent of ribosome	30	6.3e-12	5.9e-10
	GOTERM_CC_FAT	ribonucleoprotein complex	30	3e-10	1.5e-08
	GOTERM_BP_FAT	translation	32	1.9e-09	4.6e-07
Annotation Cluster 3	Enrichment Score: 5.32	GO Term/Keyword	Count	P-Value	Benjamini
	GOTERM_BP_FAT	collagen and cuticulin-based cuticle development	15	4e-06	0.00032
	GOTERM_BP_FAT	protein-based cuticle development	15	5.2e-06	0.00036
	GOTERM_BP_FAT	cuticle development	15	5.2e-06	0.00036
Annotation Cluster 4	Enrichment Score: 5.01	GO Term/Keyword	Count	P-Value	Benjamini
	GOTERM_BP_FAT	endoplasmic reticulum unfolded protein response	7	4.4e-07	7.1e-05
	GOTERM_BP_FAT	ER-nuclear signaling pathway	7	4.4e-07	7.1e-05
	GOTERM_BP_FAT	response to endoplasmic reticulum stress	7	4.4e-07	7.1e-05
	GOTERM_BP_FAT	cellular response to unfolded protein	7	1.8e-06	0.00022
	GOTERM_BP_FAT	response to unfolded protein	7	3.3e-06	0.00032
	GOTERM_BP_FAT	response to protein stimulus	7	3.3e-06	0.00032
	GOTERM_BP_FAT	response to organic substance	7	0.00045	0.0099
	GOTERM_BP_FAT	cellular response to stress	8	0.1	0.52
Annotation Cluster 5	Enrichment Score: 4.55	GO Term/Keyword	Count	P-Value	Benjamini
	INTERPRO	Heat shock protein Hsp70	6	1.3e-05	0.0017
	INTERPRO	Heat shock protein 70	6	1.3e-05	0.0017
	INTERPRO	Heat shock protein 70, conserved site	6	2.2e-05	0.0022
	PIR_SUPERFAMILY	PIRSF002581:chaperone HSP70	5	0.00018	0.015
Annotation Cluster 6	Enrichment Score: 4.44	GO Term/Keyword	Count	P-Value	Benjamini
	GOTERM_BP_FAT	regulation of growth	105	1.8e-05	0.0011
	GOTERM_BP_FAT	positive regulation of growth	101	3.9e-05	0.0016
	GOTERM_BP_FAT	positive regulation of growth rate	93	5e-05	0.0019
	GOTERM_BP_FAT	regulation of growth rate	93	5.1e-05	0.0018
Annotation Cluster 7	Enrichment Score: 3.92	GO Term/Keyword	Count	P-Value	Benjamini
	GOTERM_BP_FAT	cellular amino acid catabolic process	8	3.1e-05	0.0014
	GOTERM_BP_FAT	amine catabolic process	8	8.4e-05	0.0025
	GOTERM_BP_FAT	organic acid catabolic process	8	0.00029	0.0069
	GOTERM_BP_FAT	carboxylic acid catabolic process	8	0.00029	0.0069
Annotation Cluster 8	Enrichment Score: 3.85	GO Term/Keyword	Count	P-Value	Benjamini
	GOTERM_CC_FAT	endoplasmic reticulum lumen	7	9.9e-07	2.4e-05
	SP_PIR_KEYWORDS	endoplasmic reticulum	8	0.00086	0.011
	GOTERM_CC_FAT	endoplasmic reticulum part	8	0.0032	0.052
Annotation Cluster 9	Enrichment Score: 3.53	GO Term/Keyword	Count	P-Value	Benjamini
	GOTERM_BP_FAT	actin cytoskeleton organization	10	2.1e-05	0.0011
	GOTERM_BP_FAT	actin filament-based process	10	3.1e-05	0.0015
	GOTERM_BP_FAT	cytoskeleton organization	12	0.041	0.3
Annotation Cluster 10	Enrichment Score: 3.45	GO Term/Keyword	Count	P-Value	Benjamini
	GOTERM_BP_FAT	growth	76	0.00013	0.0037
	GOTERM_BP_FAT	post-embryonic development	92	0.00028	0.0072
	GOTERM_BP_FAT	larval development	90	0.00052	0.01
	GOTERM_BP_FAT	nematode larval development	89	0.00082	0.015
Annotation Cluster 11	Enrichment Score: 3.05	GO Term/Keyword	Count	P-Value	Benjamini
	GOTERM_BP_FAT	actomyosin structure organization	6	0.00021	0.0055
	GOTERM_BP_FAT	myofibril assembly	6	0.00021	0.0055
	GOTERM_BP_FAT	cellular component assembly involved in morphogenesis	6	0.00021	0.0055
	GOTERM_BP_FAT	striated muscle cell differentiation	6	0.00038	0.0087
	GOTERM_BP_FAT	striated muscle cell development	6	0.00038	0.0087
	GOTERM_BP_FAT	muscle cell development	6	0.0005	0.01
	GOTERM_BP_FAT	muscle cell differentiation	6	0.0013	0.022
	GOTERM_BP_FAT	cellular component morphogenesis	6	0.51	0.97
Annotation Cluster 12	Enrichment Score: 2.7	GO Term/Keyword	Count	P-Value	Benjamini
	INTERPRO	Glutathione S-transferase/chloride channel, C-terminal	8	0.0013	0.063
	INTERPRO	Glutathione S-transferase, N-terminal	8	0.0013	0.063
	INTERPRO	Glutathione S-transferase, C-terminal	7	0.005	0.19
Annotation Cluster 13	Enrichment Score: 2.7	GO Term/Keyword	Count	P-Value	Benjamini
	GOTERM_BP_FAT	molting cycle, collagen and cuticulin-based cuticle	20	0.002	0.031
	GOTERM_BP_FAT	molting cycle, protein-based cuticle	20	0.002	0.031
	GOTERM_BP_FAT	molting cycle	20	0.0021	0.032
Annotation Cluster 14	Enrichment Score: 2.68	GO Term/Keyword	Count	P-Value	Benjamini
	GOTERM_BP_FAT	cellular macromolecular complex assembly	11	0.00074	0.014
	GOTERM_BP_FAT	cellular macromolecular complex subunit organization	11	0.0021	0.032
	GOTERM_BP_FAT	macromolecular complex assembly	12	0.0025	0.035
	GOTERM_BP_FAT	macromolecular complex subunit organization	12	0.0049	0.062
Annotation Cluster 15	Enrichment Score: 2.56	GO Term/Keyword	Count	P-Value	Benjamini
	INTERPRO	Thioredoxin-like	8	0.00012	0.0089
	GOTERM_BP_FAT	cell redox homeostasis	9	0.0025	0.036
	GOTERM_BP_FAT	homeostatic process	11	0.01	0.11
	GOTERM_BP_FAT	cellular homeostasis	9	0.019	0.17
Annotation Cluster 16	Enrichment Score: 2.43	GO Term/Keyword	Count	P-Value	Benjamini
	GOTERM_BP_FAT	aging	19	0.0037	0.048
	GOTERM_BP_FAT	determination of adult life span	19	0.0037	0.048
	GOTERM_BP_FAT	multicellular organismal aging	19	0.0037	0.048
Annotation Cluster 17	Enrichment Score: 2.34	GO Term/Keyword	Count	P-Value	Benjamini
	PIR_SUPERFAMILY	PIRSF036514:alpha-crystallin-related small heat shock protein	5	0.00094	0.052
	INTERPRO	Alpha crystallin/Heat shock protein	5	0.0011	0.059
	INTERPRO	Heat shock protein Hsp20	5	0.0014	0.063
	GOTERM_BP_FAT	response to heat	5	0.018	0.17
	GOTERM_BP_FAT	response to temperature stimulus	5	0.078	0.45
Annotation Cluster 18	Enrichment Score: 2.08	GO Term/Keyword	Count	P-Value	Benjamini
	GOTERM_CC_FAT	endoplasmic reticulum lumen	7	9.9e-07	2.4e-05
	GOTERM_CC_FAT	organelle lumen	9	0.16	0.65
	GOTERM_CC_FAT	intracellular organelle lumen	9	0.16	0.65
	GOTERM_CC_FAT	membrane-enclosed lumen	9	0.19	0.69
Annotation Cluster 19	Enrichment Score: 1.84	GO Term/Keyword	Count	P-Value	Benjamini
	UP_SEQ_FEATURE	cross-link:Glycyl lysine isopeptide (Lys-Gly) (interchain with G-Cter in ubiquitin)	4	0.005	0.36
	SP_PIR_KEYWORDS	isopeptide bond	4	0.016	0.097
	SP_PIR_KEYWORDS	ubl conjugation	4	0.038	0.2
Annotation Cluster 20	Enrichment Score: 1.84	GO Term/Keyword	Count	P-Value	Benjamini
	SP_PIR_KEYWORDS	nucleosome core	6	0.00015	0.0026
	INTERPRO	Histone core	6	0.00026	0.017
	GOTERM_CC_FAT	nucleosome	6	0.0045	0.062
	GOTERM_BP_FAT	nucleosome organization	6	0.0058	0.07
	GOTERM_BP_FAT	nucleosome assembly	6	0.0058	0.07
	GOTERM_BP_FAT	chromatin assembly	6	0.0058	0.07
	GOTERM_CC_FAT	protein-DNA complex	6	0.0069	0.073
	SP_PIR_KEYWORDS	chromosomal protein	6	0.0089	0.069
	GOTERM_BP_FAT	protein-DNA complex assembly	6	0.011	0.12
	INTERPRO	Histone-fold	5	0.015	0.36
	GOTERM_BP_FAT	DNA packaging	6	0.018	0.17
	GOTERM_BP_FAT	chromatin assembly or disassembly	6	0.048	0.33
	GOTERM_CC_FAT	chromatin	6	0.053	0.33
	GOTERM_BP_FAT	chromatin organization	7	0.12	0.58
	GOTERM_CC_FAT	chromosomal part	6	0.16	0.67
	GOTERM_CC_FAT	chromosome	6	0.4	0.91
	GOTERM_BP_FAT	chromosome organization	7	0.42	0.94
Annotation Cluster 21	Enrichment Score: 1.83	GO Term/Keyword	Count	P-Value	Benjamini
	GOTERM_MF_FAT	oxidoreductase activity, acting on single donors with incorporation of molecular oxygen	5	0.0074	0.41
	SP_PIR_KEYWORDS	dioxygenase	4	0.011	0.079
	GOTERM_MF_FAT	oxidoreductase activity, acting on single donors with incorporation of molecular oxygen, incorporation of two atoms of oxygen	4	0.038	0.63
Annotation Cluster 22	Enrichment Score: 1.82	GO Term/Keyword	Count	P-Value	Benjamini
	INTERPRO	Pyridoxal phosphate-dependent transferase, major region, subdomain 1	6	0.0054	0.19
	GOTERM_MF_FAT	pyridoxal phosphate binding	8	0.011	0.4
	GOTERM_MF_FAT	vitamin B6 binding	8	0.011	0.4
	GOTERM_MF_FAT	vitamin binding	9	0.079	0.79
Annotation Cluster 23	Enrichment Score: 1.61	GO Term/Keyword	Count	P-Value	Benjamini
	UP_SEQ_FEATURE	site:Lowers pKa of C-terminal Cys of second active site	3	0.0066	0.37
	SP_PIR_KEYWORDS	Redox-active center	4	0.0076	0.068
	GOTERM_MF_FAT	protein disulfide isomerase activity	3	0.011	0.33
	GOTERM_MF_FAT	intramolecular oxidoreductase activity, transposing S-S bonds	3	0.011	0.33
	GOTERM_MF_FAT	intramolecular oxidoreductase activity, interconverting keto- and enol-groups	3	0.011	0.33
	UP_SEQ_FEATURE	domain:Thioredoxin 1	3	0.013	0.53
	UP_SEQ_FEATURE	domain:Thioredoxin 2	3	0.013	0.53
	INTERPRO	Disulphide isomerase	3	0.014	0.37
	UP_SEQ_FEATURE	site:Contributes to redox potential value	3	0.021	0.6
	PIR_SUPERFAMILY	PIRSF001487:protein disulfide-isomerase	3	0.022	0.61
	INTERPRO	Thioredoxin-like subdomain	3	0.081	0.8
	GOTERM_MF_FAT	intramolecular oxidoreductase activity	3	0.14	0.9
	INTERPRO	Thioredoxin, conserved site	3	0.17	0.94
	INTERPRO	Thioredoxin domain	3	0.2	0.96
Annotation Cluster 24	Enrichment Score: 1.56	GO Term/Keyword	Count	P-Value	Benjamini
	GOTERM_BP_FAT	alcohol catabolic process	6	0.012	0.13
	GOTERM_BP_FAT	cellular carbohydrate catabolic process	6	0.014	0.14
	GOTERM_BP_FAT	glycolysis	5	0.014	0.14
	GOTERM_BP_FAT	carbohydrate catabolic process	7	0.024	0.21
	SP_PIR_KEYWORDS	glycolysis	4	0.03	0.17
	GOTERM_BP_FAT	monosaccharide catabolic process	5	0.035	0.28
	GOTERM_BP_FAT	hexose catabolic process	5	0.035	0.28
	GOTERM_BP_FAT	glucose catabolic process	5	0.035	0.28
	GOTERM_BP_FAT	glucose metabolic process	5	0.12	0.57
Annotation Cluster 25	Enrichment Score: 1.51	GO Term/Keyword	Count	P-Value	Benjamini
	GOTERM_CC_FAT	actin cytoskeleton	6	0.01	0.094
	GOTERM_CC_FAT	myosin complex	5	0.011	0.094
	GOTERM_MF_FAT	motor activity	5	0.26	0.96
Annotation Cluster 26	Enrichment Score: 1.26	GO Term/Keyword	Count	P-Value	Benjamini
	SMART	DoH	3	0.015	0.67
	INTERPRO	DOMON	3	0.032	0.53
	GOTERM_MF_FAT	dopamine beta-monooxygenase activity	3	0.059	0.76
	INTERPRO	DOMON related	3	0.063	0.74
	GOTERM_BP_FAT	histidine family amino acid metabolic process	3	0.07	0.43
	GOTERM_BP_FAT	histidine family amino acid catabolic process	3	0.07	0.43
	GOTERM_BP_FAT	histidine catabolic process	3	0.07	0.43
	GOTERM_BP_FAT	histidine metabolic process	3	0.07	0.43
	GOTERM_MF_FAT	oxidoreductase activity, acting on paired donors, with incorporation or reduction of molecular oxygen, reduced ascorbate as one donor, and incorporation of one atom of oxygen	3	0.098	0.82
Annotation Cluster 27	Enrichment Score: 1.08	GO Term/Keyword	Count	P-Value	Benjamini
	SP_PIR_KEYWORDS	actin-binding	6	0.011	0.079
	GOTERM_MF_FAT	actin binding	6	0.17	0.93
	GOTERM_MF_FAT	cytoskeletal protein binding	6	0.31	0.98
Annotation Cluster 28	Enrichment Score: 1	GO Term/Keyword	Count	P-Value	Benjamini
	INTERPRO	Troponin	3	0.0059	0.18
	GOTERM_BP_FAT	defecation	4	0.17	0.69
	GOTERM_BP_FAT	excretion	4	0.19	0.72
	GOTERM_BP_FAT	secretion	4	0.53	0.97
Annotation Cluster 29	Enrichment Score: 0.95	GO Term/Keyword	Count	P-Value	Benjamini
	GOTERM_MF_FAT	oxidoreductase activity, acting on heme group of donors, oxygen as acceptor	3	0.11	0.85
	GOTERM_MF_FAT	oxidoreductase activity, acting on heme group of donors	3	0.11	0.85
	GOTERM_MF_FAT	heme-copper terminal oxidase activity	3	0.11	0.85
	GOTERM_MF_FAT	cytochrome-c oxidase activity	3	0.11	0.85
Annotation Cluster 30	Enrichment Score: 0.9	GO Term/Keyword	Count	P-Value	Benjamini
	GOTERM_BP_FAT	negative regulation of multicellular organismal process	7	0.12	0.58
	GOTERM_BP_FAT	negative regulation of multicellular organism growth	7	0.12	0.58
	GOTERM_BP_FAT	negative regulation of growth	7	0.13	0.6
Annotation Cluster 31	Enrichment Score: 0.88	GO Term/Keyword	Count	P-Value	Benjamini
	GOTERM_MF_FAT	hydrogen ion transmembrane transporter activity	7	0.07	0.79
	GOTERM_MF_FAT	monovalent inorganic cation transmembrane transporter activity	7	0.079	0.81
	KEGG_PATHWAY	Oxidative phosphorylation	8	0.41	0.78
Annotation Cluster 32	Enrichment Score: 0.85	GO Term/Keyword	Count	P-Value	Benjamini
	GOTERM_BP_FAT	oviposition	17	0.065	0.41
	GOTERM_BP_FAT	reproductive behavior in a multicellular organism	17	0.071	0.43
	GOTERM_BP_FAT	reproductive behavior	17	0.078	0.45
	GOTERM_BP_FAT	behavior	21	0.12	0.57
	GOTERM_BP_FAT	reproductive process in a multicellular organism	19	0.42	0.94
	GOTERM_BP_FAT	multicellular organism reproduction	19	0.42	0.94
Annotation Cluster 33	Enrichment Score: 0.82	GO Term/Keyword	Count	P-Value	Benjamini
	INTERPRO	Uncharacterised protein family UPF0376	4	0.081	0.81
	PIR_SUPERFAMILY	PIRSF015697:UCP015697	4	0.21	1
	INTERPRO	Protein of unknown function DUF19	4	0.21	0.96
Annotation Cluster 34	Enrichment Score: 0.78	GO Term/Keyword	Count	P-Value	Benjamini
	SMART	LIM	3	0.076	0.76
	SP_PIR_KEYWORDS	LIM domain	3	0.23	0.67
	INTERPRO	Zinc finger, LIM-type	3	0.26	0.99
Annotation Cluster 35	Enrichment Score: 0.74	GO Term/Keyword	Count	P-Value	Benjamini
	UP_SEQ_FEATURE	domain:GST N-terminal	3	0.13	0.99
	UP_SEQ_FEATURE	domain:GST C-terminal	3	0.14	0.99
	PIR_SUPERFAMILY	PIRSF000503:glutathione transferase	3	0.33	1
Annotation Cluster 36	Enrichment Score: 0.73	GO Term/Keyword	Count	P-Value	Benjamini
	INTERPRO	Concanavalin A-like lectin/glucanase, subgroup	5	0.044	0.62
	SMART	GLECT	3	0.048	0.7
	INTERPRO	Galectin, carbohydrate recognition domain	3	0.18	0.95
	SP_PIR_KEYWORDS	Lectin	4	0.7	0.97
	GOTERM_MF_FAT	sugar binding	4	0.84	1
Annotation Cluster 37	Enrichment Score: 0.64	GO Term/Keyword	Count	P-Value	Benjamini
	SP_PIR_KEYWORDS	calcium binding	3	0.012	0.084
	SP_PIR_KEYWORDS	EF hand	4	0.055	0.25
	SP_PIR_KEYWORDS	myosin	3	0.11	0.41
	COG_ONTOLOGY	Signal transduction mechanisms / Cytoskeleton / Cell division and chromosome partitioning / General function prediction only	3	0.19	0.75
	SMART	EFh	3	0.24	0.92
	UP_SEQ_FEATURE	domain:EF-hand 1	3	0.26	1
	UP_SEQ_FEATURE	domain:EF-hand 2	3	0.26	1
	SP_PIR_KEYWORDS	motor protein	3	0.39	0.82
	INTERPRO	EF-Hand type	4	0.55	1
	INTERPRO	Calcium-binding EF-hand	3	0.61	1
	INTERPRO	EF-HAND 2	3	0.76	1
	INTERPRO	EF-HAND 1	3	0.87	1
Annotation Cluster 38	Enrichment Score: 0.54	GO Term/Keyword	Count	P-Value	Benjamini
	INTERPRO	Tubulin/FtsZ, GTPase domain	3	0.091	0.83
	INTERPRO	Tubulin/FtsZ, 2-layer sandwich domain	3	0.091	0.83
	INTERPRO	Tubulin, conserved site	3	0.1	0.85
	INTERPRO	Tubulin	3	0.1	0.85
	GOTERM_BP_FAT	protein polymerization	3	0.14	0.62
	SP_PIR_KEYWORDS	microtubule	3	0.5	0.89
	GOTERM_BP_FAT	microtubule-based movement	3	0.52	0.97
	GOTERM_CC_FAT	microtubule	3	0.66	0.98
	GOTERM_MF_FAT	GTPase activity	4	0.73	1
	GOTERM_CC_FAT	microtubule cytoskeleton	3	0.82	1
	GOTERM_BP_FAT	microtubule-based process	3	0.97	1
Annotation Cluster 39	Enrichment Score: 0.52	GO Term/Keyword	Count	P-Value	Benjamini
	SP_PIR_KEYWORDS	neuropeptide	4	0.092	0.36
	GOTERM_BP_FAT	neuropeptide signaling pathway	4	0.3	0.86
	GOTERM_BP_FAT	G-protein coupled receptor protein signaling pathway	5	1	1
Annotation Cluster 40	Enrichment Score: 0.41	GO Term/Keyword	Count	P-Value	Benjamini
	SMART	IG	3	0.13	0.81
	INTERPRO	Immunoglobulin I-set	3	0.37	1
	INTERPRO	Immunoglobulin subtype	3	0.39	1
	INTERPRO	Immunoglobulin-like fold	3	0.67	1
	INTERPRO	Immunoglobulin-like	3	0.71	1
Annotation Cluster 41	Enrichment Score: 0.38	GO Term/Keyword	Count	P-Value	Benjamini
	GOTERM_CC_FAT	proteinaceous extracellular matrix	3	0.38	0.91
	GOTERM_CC_FAT	extracellular matrix	3	0.39	0.91
	GOTERM_CC_FAT	extracellular region part	3	0.49	0.95
Annotation Cluster 42	Enrichment Score: 0.33	GO Term/Keyword	Count	P-Value	Benjamini
	SP_PIR_KEYWORDS	potassium	3	0.27	0.71
	GOTERM_MF_FAT	potassium ion binding	3	0.47	1
	GOTERM_MF_FAT	alkali metal ion binding	3	0.82	1
Annotation Cluster 43	Enrichment Score: 0.32	GO Term/Keyword	Count	P-Value	Benjamini
	GOTERM_BP_FAT	nucleotide biosynthetic process	7	0.45	0.95
	GOTERM_BP_FAT	nucleobase, nucleoside and nucleotide biosynthetic process	7	0.5	0.96
	GOTERM_BP_FAT	nucleobase, nucleoside, nucleotide and nucleic acid biosynthetic process	7	0.5	0.96
Annotation Cluster 44	Enrichment Score: 0.27	GO Term/Keyword	Count	P-Value	Benjamini
	GOTERM_MF_FAT	serine-type endopeptidase inhibitor activity	5	0.45	1
	GOTERM_MF_FAT	endopeptidase inhibitor activity	5	0.52	1
	GOTERM_MF_FAT	peptidase inhibitor activity	5	0.57	1
	GOTERM_MF_FAT	enzyme inhibitor activity	5	0.62	1
Annotation Cluster 45	Enrichment Score: 0.21	GO Term/Keyword	Count	P-Value	Benjamini
	GOTERM_BP_FAT	nucleoside triphosphate biosynthetic process	4	0.53	0.97
	GOTERM_BP_FAT	ribonucleoside triphosphate biosynthetic process	4	0.53	0.97
	GOTERM_BP_FAT	purine ribonucleoside triphosphate biosynthetic process	4	0.53	0.97
	GOTERM_BP_FAT	purine nucleoside triphosphate biosynthetic process	4	0.53	0.97
	GOTERM_BP_FAT	purine nucleoside triphosphate metabolic process	4	0.54	0.97
	GOTERM_BP_FAT	ribonucleoside triphosphate metabolic process	4	0.54	0.97
	GOTERM_BP_FAT	purine ribonucleoside triphosphate metabolic process	4	0.54	0.97
	GOTERM_BP_FAT	nucleoside triphosphate metabolic process	4	0.55	0.97
	GOTERM_BP_FAT	purine ribonucleotide biosynthetic process	4	0.62	0.99
	GOTERM_BP_FAT	purine ribonucleotide metabolic process	4	0.64	0.99
	GOTERM_BP_FAT	ribonucleotide biosynthetic process	4	0.64	0.99
	GOTERM_BP_FAT	ribonucleotide metabolic process	4	0.67	0.99
	GOTERM_BP_FAT	ATP biosynthetic process	3	0.74	1
	GOTERM_BP_FAT	ATP metabolic process	3	0.75	1
	GOTERM_BP_FAT	purine nucleotide biosynthetic process	4	0.8	1
	GOTERM_BP_FAT	purine nucleotide metabolic process	4	0.82	1
Annotation Cluster 46	Enrichment Score: 0.17	GO Term/Keyword	Count	P-Value	Benjamini
	SP_PIR_KEYWORDS	transit peptide	4	0.51	0.89
	SP_PIR_KEYWORDS	mitochondrion	5	0.74	0.98
	UP_SEQ_FEATURE	transit peptide:Mitochondrion	4	0.81	1
Annotation Cluster 47	Enrichment Score: 0.15	GO Term/Keyword	Count	P-Value	Benjamini
	GOTERM_BP_FAT	morphogenesis of an epithelium	12	0.68	0.99
	GOTERM_BP_FAT	epithelium development	12	0.7	0.99
	GOTERM_BP_FAT	tissue morphogenesis	12	0.73	1
Annotation Cluster 48	Enrichment Score: 0.15	GO Term/Keyword	Count	P-Value	Benjamini
	INTERPRO	Potassium channel, two pore-domain	3	0.41	1
	INTERPRO	Ion transport 2	3	0.48	1
	GOTERM_BP_FAT	potassium ion transport	4	0.82	1
	GOTERM_MF_FAT	potassium channel activity	4	0.89	1
	SP_PIR_KEYWORDS	ionic channel	5	0.89	1
	GOTERM_MF_FAT	cation channel activity	4	0.99	1
Annotation Cluster 49	Enrichment Score: 0.13	GO Term/Keyword	Count	P-Value	Benjamini
	GOTERM_CC_FAT	mitochondrial inner membrane	4	0.63	0.98
	GOTERM_CC_FAT	organelle inner membrane	4	0.63	0.98
	GOTERM_BP_FAT	oxidative phosphorylation	3	0.71	0.99
	GOTERM_CC_FAT	mitochondrial membrane	4	0.74	0.99
	GOTERM_CC_FAT	mitochondrial envelope	4	0.75	0.99
	GOTERM_CC_FAT	envelope	5	0.79	0.99
	GOTERM_CC_FAT	organelle envelope	4	0.86	1
	GOTERM_CC_FAT	organelle membrane	5	0.94	1
Annotation Cluster 50	Enrichment Score: 0.11	GO Term/Keyword	Count	P-Value	Benjamini
	SMART	TyrKc	4	0.24	0.94
	INTERPRO	Tyrosine protein kinase	4	0.72	1
	INTERPRO	Protein kinase, core	4	1	1
	GOTERM_MF_FAT	protein tyrosine kinase activity	4	1	1
	GOTERM_BP_FAT	protein amino acid phosphorylation	4	1	1
	GOTERM_MF_FAT	protein serine/threonine kinase activity	4	1	1
	GOTERM_MF_FAT	protein kinase activity	4	1	1
Annotation Cluster 51	Enrichment Score: 0.09	GO Term/Keyword	Count	P-Value	Benjamini
	SP_PIR_KEYWORDS	gtp-binding	6	0.54	0.91
	GOTERM_MF_FAT	GTP binding	6	0.93	1
	GOTERM_MF_FAT	guanyl ribonucleotide binding	6	0.94	1
	GOTERM_MF_FAT	guanyl nucleotide binding	6	0.94	1
Annotation Cluster 52	Enrichment Score: 0.04	GO Term/Keyword	Count	P-Value	Benjamini
	KEGG_PATHWAY	MAPK signaling pathway	3	0.87	0.99
	KEGG_PATHWAY	Endocytosis	3	0.92	0.99
	KEGG_PATHWAY	Spliceosome	3	0.99	1
Annotation Cluster 53	Enrichment Score: 0.03	GO Term/Keyword	Count	P-Value	Benjamini
	GOTERM_BP_FAT	hermaphrodite genitalia development	21	0.9	1
	GOTERM_BP_FAT	genitalia development	21	0.91	1
	GOTERM_BP_FAT	sex differentiation	21	0.97	1
	GOTERM_BP_FAT	reproductive developmental process	21	0.99	1
Annotation Cluster 54	Enrichment Score: 0.02	GO Term/Keyword	Count	P-Value	Benjamini
	SP_PIR_KEYWORDS	nucleotide-binding	23	0.74	0.97
	SP_PIR_KEYWORDS	atp-binding	17	0.82	0.99
	GOTERM_MF_FAT	ATP binding	22	1	1
	GOTERM_MF_FAT	adenyl ribonucleotide binding	22	1	1
	GOTERM_MF_FAT	ribonucleotide binding	28	1	1
	GOTERM_MF_FAT	purine ribonucleotide binding	28	1	1
	GOTERM_MF_FAT	adenyl nucleotide binding	23	1	1
	GOTERM_MF_FAT	purine nucleoside binding	23	1	1
	GOTERM_MF_FAT	purine nucleotide binding	29	1	1
	GOTERM_MF_FAT	nucleoside binding	23	1	1
	GOTERM_MF_FAT	nucleotide binding	33	1	1
Annotation Cluster 55	Enrichment Score: 0.01	GO Term/Keyword	Count	P-Value	Benjamini
	GOTERM_BP_FAT	cytokinesis	3	0.95	1
	GOTERM_BP_FAT	cell division	3	0.99	1
	GOTERM_BP_FAT	cell cycle	4	1	1
	GOTERM_BP_FAT	cell cycle process	3	1	1
Annotation Cluster 56	Enrichment Score: 0	GO Term/Keyword	Count	P-Value	Benjamini
	GOTERM_MF_FAT	passive transmembrane transporter activity	7	0.99	1
	GOTERM_MF_FAT	channel activity	7	0.99	1
	GOTERM_MF_FAT	substrate specific channel activity	6	1	1
	GOTERM_MF_FAT	ion channel activity	6	1	1
Annotation Cluster 57	Enrichment Score: 0	GO Term/Keyword	Count	P-Value	Benjamini
	GOTERM_MF_FAT	metallopeptidase activity	3	1	1
	GOTERM_MF_FAT	peptidase activity	5	1	1
	GOTERM_MF_FAT	peptidase activity, acting on L-amino acid peptides	4	1	1
	GOTERM_BP_FAT	proteolysis	4	1	1
Annotation Cluster 58	Enrichment Score: 0	GO Term/Keyword	Count	P-Value	Benjamini
	GOTERM_BP_FAT	protein transport	3	1	1
	GOTERM_BP_FAT	establishment of protein localization	3	1	1
	GOTERM_BP_FAT	protein localization	4	1	1
Annotation Cluster 59	Enrichment Score: 0	GO Term/Keyword	Count	P-Value	Benjamini
	GOTERM_BP_FAT	phosphorylation	7	1	1
	GOTERM_BP_FAT	phosphorus metabolic process	7	1	1
	GOTERM_BP_FAT	phosphate metabolic process	7	1	1
Annotation Cluster 60	Enrichment Score: 0	GO Term/Keyword	Count	P-Value	Benjamini
	GOTERM_MF_FAT	transition metal ion binding	36	1	1
	GOTERM_MF_FAT	metal ion binding	46	1	1
	GOTERM_MF_FAT	cation binding	46	1	1
	GOTERM_MF_FAT	ion binding	46	1	1
Annotation Cluster 61	Enrichment Score: 0	GO Term/Keyword	Count	P-Value	Benjamini
	GOTERM_BP_FAT	regulation of transcription, DNA-dependent	4	1	1
	GOTERM_BP_FAT	regulation of RNA metabolic process	4	1	1
	GOTERM_MF_FAT	transcription factor activity	3	1	1
	GOTERM_MF_FAT	transcription regulator activity	5	1	1

## Sheet: Downregulated
Annotation Cluster 1	Enrichment Score: 3.9	GO Term/ Keyword	Count	P-Value	Benjamini
	UP_SEQ_FEATURE	domain:Protein kinase	9	4.2e-05	0.0081
	UP_SEQ_FEATURE	active site:Proton acceptor	10	6.5e-05	0.0063
	UP_SEQ_FEATURE	binding site:ATP	9	0.00016	0.01
	UP_SEQ_FEATURE	nucleotide phosphate-binding region:ATP	11	0.00056	0.027
Annotation Cluster 2	Enrichment Score: 2.59	GO Term/ Keyword	Count	P-Value	Benjamini
	INTERPRO	Serine/threonine protein kinase-related	14	0.00021	0.08
	INTERPRO	Protein kinase, ATP binding site	14	0.00027	0.052
	INTERPRO	Serine/threonine protein kinase, active site	12	0.0004	0.051
	INTERPRO	Protein kinase, core	16	0.0013	0.12
	GOTERM_MF_FAT	protein tyrosine kinase activity	17	0.0026	0.24
	GOTERM_BP_FAT	protein amino acid phosphorylation	18	0.0037	0.5
	GOTERM_MF_FAT	protein serine/threonine kinase activity	18	0.0062	0.35
	GOTERM_BP_FAT	phosphorylation	19	0.0085	0.69
	GOTERM_MF_FAT	protein kinase activity	18	0.012	0.27
	GOTERM_BP_FAT	phosphorus metabolic process	22	0.014	0.79
	GOTERM_BP_FAT	phosphate metabolic process	22	0.014	0.79
Annotation Cluster 3	Enrichment Score: 2.26	GO Term/ Keyword	Count	P-Value	Benjamini
	GOTERM_MF_FAT	zinc ion binding	43	0.0006	0.12
	GOTERM_MF_FAT	transition metal ion binding	47	0.0066	0.29
	GOTERM_MF_FAT	metal ion binding	54	0.01	0.35
	GOTERM_MF_FAT	cation binding	55	0.011	0.32
	GOTERM_MF_FAT	ion binding	55	0.012	0.29
Annotation Cluster 4	Enrichment Score: 1.93	GO Term/ Keyword	Count	P-Value	Benjamini
	SP_PIR_KEYWORDS	Transcription	15	0.0077	0.095
	SP_PIR_KEYWORDS	transcription regulation	15	0.0086	0.089
	GOTERM_BP_FAT	transcription	17	0.025	0.76
Annotation Cluster 5	Enrichment Score: 1.88	GO Term/ Keyword	Count	P-Value	Benjamini
	UP_SEQ_FEATURE	repeat:LRR 11	3	0.0043	0.15
	UP_SEQ_FEATURE	repeat:LRR 10	3	0.0057	0.17
	UP_SEQ_FEATURE	repeat:LRR 7	3	0.0089	0.22
	UP_SEQ_FEATURE	repeat:LRR 8	3	0.0089	0.22
	UP_SEQ_FEATURE	repeat:LRR 9	3	0.0089	0.22
	UP_SEQ_FEATURE	repeat:LRR 5	3	0.011	0.23
	UP_SEQ_FEATURE	repeat:LRR 6	3	0.011	0.23
	UP_SEQ_FEATURE	repeat:LRR 4	3	0.015	0.28
	UP_SEQ_FEATURE	repeat:LRR 3	3	0.017	0.27
	UP_SEQ_FEATURE	repeat:LRR 1	3	0.022	0.31
	UP_SEQ_FEATURE	repeat:LRR 2	3	0.022	0.31
	SP_PIR_KEYWORDS	leucine-rich repeat	3	0.11	0.54
Annotation Cluster 6	Enrichment Score: 1.69	GO Term/ Keyword	Count	P-Value	Benjamini
	SP_PIR_KEYWORDS	atp-binding	24	4.5e-05	0.0029
	SP_PIR_KEYWORDS	nucleotide-binding	25	0.00058	0.011
	GOTERM_MF_FAT	adenyl nucleotide binding	31	0.027	0.43
	GOTERM_MF_FAT	purine nucleoside binding	31	0.027	0.4
	GOTERM_MF_FAT	nucleoside binding	31	0.029	0.4
	GOTERM_MF_FAT	ATP binding	29	0.032	0.41
	GOTERM_MF_FAT	adenyl ribonucleotide binding	29	0.033	0.39
	GOTERM_MF_FAT	purine nucleotide binding	32	0.11	0.74
	GOTERM_MF_FAT	purine ribonucleotide binding	30	0.13	0.79
	GOTERM_MF_FAT	ribonucleotide binding	30	0.13	0.79
	GOTERM_MF_FAT	nucleotide binding	33	0.27	0.9
Annotation Cluster 7	Enrichment Score: 1.48	GO Term/ Keyword	Count	P-Value	Benjamini
	GOTERM_BP_FAT	reproductive developmental process	25	0.024	0.81
	GOTERM_BP_FAT	sex differentiation	23	0.034	0.74
	GOTERM_BP_FAT	hermaphrodite genitalia development	21	0.037	0.68
	GOTERM_BP_FAT	genitalia development	21	0.04	0.69
Annotation Cluster 8	Enrichment Score: 1.43	GO Term/ Keyword	Count	P-Value	Benjamini
	PIR_SUPERFAMILY	PIRSF005676:esterase, acetylcholinesterase type	3	0.012	0.59
	INTERPRO	Carboxylesterase type B, active site	3	0.014	0.5
	INTERPRO	Carboxylesterase, type B	3	0.03	0.74
	GOTERM_MF_FAT	carboxylesterase activity	3	0.38	0.95
Annotation Cluster 9	Enrichment Score: 1.25	GO Term/ Keyword	Count	P-Value	Benjamini
	SP_PIR_KEYWORDS	ubl conjugation pathway	6	0.0079	0.089
	GOTERM_BP_FAT	protein catabolic process	8	0.044	0.69
	GOTERM_BP_FAT	modification-dependent macromolecule catabolic process	7	0.063	0.73
	GOTERM_BP_FAT	modification-dependent protein catabolic process	7	0.063	0.73
	GOTERM_BP_FAT	proteolysis involved in cellular protein catabolic process	7	0.075	0.73
	GOTERM_BP_FAT	cellular protein catabolic process	7	0.077	0.73
	GOTERM_BP_FAT	macromolecule catabolic process	8	0.11	0.74
	GOTERM_BP_FAT	cellular macromolecule catabolic process	7	0.13	0.78
Annotation Cluster 10	Enrichment Score: 1.19	GO Term/ Keyword	Count	P-Value	Benjamini
	GOTERM_BP_FAT	regulation of transcription	24	0.035	0.7
	GOTERM_BP_FAT	regulation of transcription, DNA-dependent	19	0.087	0.74
	GOTERM_BP_FAT	regulation of RNA metabolic process	19	0.09	0.73
Annotation Cluster 11	Enrichment Score: 1.17	GO Term/ Keyword	Count	P-Value	Benjamini
	GOTERM_BP_FAT	negative regulation of growth	6	0.033	0.76
	GOTERM_BP_FAT	negative regulation of multicellular organism growth	5	0.098	0.73
	GOTERM_BP_FAT	negative regulation of multicellular organismal process	5	0.098	0.73
Annotation Cluster 12	Enrichment Score: 1	GO Term/ Keyword	Count	P-Value	Benjamini
	GOTERM_BP_FAT	RNA interference	3	0.07	0.73
	GOTERM_BP_FAT	posttranscriptional regulation of gene expression	4	0.079	0.73
	GOTERM_BP_FAT	posttranscriptional gene silencing by RNA	3	0.087	0.75
	GOTERM_BP_FAT	gene silencing by RNA	3	0.087	0.75
	GOTERM_BP_FAT	posttranscriptional gene silencing	3	0.087	0.75
	GOTERM_BP_FAT	gene silencing	3	0.12	0.78
	GOTERM_BP_FAT	regulation of gene expression, epigenetic	3	0.22	0.89
Annotation Cluster 13	Enrichment Score: 0.86	GO Term/ Keyword	Count	P-Value	Benjamini
	GOTERM_BP_FAT	regulation of growth	46	0.089	0.74
	GOTERM_BP_FAT	positive regulation of growth rate	40	0.13	0.77
	GOTERM_BP_FAT	regulation of growth rate	40	0.13	0.77
	GOTERM_BP_FAT	positive regulation of growth	41	0.26	0.92
Annotation Cluster 14	Enrichment Score: 0.82	GO Term/ Keyword	Count	P-Value	Benjamini
	GOTERM_BP_FAT	neuron differentiation	5	0.04	0.67
	GOTERM_BP_FAT	neuron projection development	4	0.063	0.74
	GOTERM_BP_FAT	neuron development	4	0.11	0.75
	GOTERM_BP_FAT	cell projection organization	4	0.19	0.87
	GOTERM_BP_FAT	neuron projection morphogenesis	3	0.21	0.89
	GOTERM_BP_FAT	cell projection morphogenesis	3	0.39	0.97
	GOTERM_BP_FAT	cell part morphogenesis	3	0.41	0.97
Annotation Cluster 15	Enrichment Score: 0.71	GO Term/ Keyword	Count	P-Value	Benjamini
	GOTERM_MF_FAT	endopeptidase activity	9	0.17	0.83
	GOTERM_MF_FAT	peptidase activity, acting on L-amino acid peptides	12	0.18	0.83
	GOTERM_MF_FAT	peptidase activity	12	0.25	0.88
Annotation Cluster 16	Enrichment Score: 0.63	GO Term/ Keyword	Count	P-Value	Benjamini
	INTERPRO	BTB/POZ-like	5	0.18	0.99
	INTERPRO	BTB/POZ	4	0.19	0.99
	INTERPRO	BTB/POZ fold	5	0.22	0.99
	SMART	BTB	5	0.38	1
Annotation Cluster 17	Enrichment Score: 0.62	GO Term/ Keyword	Count	P-Value	Benjamini
	GOTERM_BP_FAT	positive regulation of transcription, DNA-dependent	3	0.19	0.87
	GOTERM_BP_FAT	positive regulation of RNA metabolic process	3	0.2	0.87
	GOTERM_BP_FAT	positive regulation of transcription	3	0.22	0.9
	GOTERM_BP_FAT	positive regulation of gene expression	3	0.23	0.9
	GOTERM_BP_FAT	positive regulation of cellular biosynthetic process	3	0.25	0.92
	GOTERM_BP_FAT	positive regulation of macromolecule biosynthetic process	3	0.25	0.92
	GOTERM_BP_FAT	positive regulation of nucleobase, nucleoside, nucleotide and nucleic acid metabolic process	3	0.25	0.92
	GOTERM_BP_FAT	positive regulation of biosynthetic process	3	0.25	0.92
	GOTERM_BP_FAT	positive regulation of nitrogen compound metabolic process	3	0.25	0.92
	GOTERM_BP_FAT	positive regulation of macromolecule metabolic process	3	0.3	0.94
Annotation Cluster 18	Enrichment Score: 0.58	GO Term/ Keyword	Count	P-Value	Benjamini
	GOTERM_BP_FAT	cell-cell signaling	4	0.17	0.85
	GOTERM_BP_FAT	transmission of nerve impulse	3	0.33	0.95
	GOTERM_BP_FAT	synaptic transmission	3	0.33	0.95
Annotation Cluster 19	Enrichment Score: 0.57	GO Term/ Keyword	Count	P-Value	Benjamini
	GOTERM_CC_FAT	nucleoplasm part	3	0.12	0.99
	GOTERM_CC_FAT	nucleoplasm	3	0.14	0.89
	GOTERM_CC_FAT	nuclear lumen	3	0.25	0.97
	GOTERM_CC_FAT	intracellular organelle lumen	3	0.43	0.99
	GOTERM_CC_FAT	organelle lumen	3	0.43	0.99
	GOTERM_CC_FAT	membrane-enclosed lumen	3	0.46	0.99
Annotation Cluster 20	Enrichment Score: 0.56	GO Term/ Keyword	Count	P-Value	Benjamini
	INTERPRO	Zinc finger, nuclear hormone receptor-type	8	0.11	0.97
	INTERPRO	Zinc finger, NHR/GATA-type	8	0.12	0.97
	INTERPRO	Nuclear hormone receptor, ligand-binding, core	8	0.12	0.96
	SMART	ZnF_C4	8	0.34	1
	SMART	HOLI	8	0.36	1
	GOTERM_MF_FAT	steroid hormone receptor activity	8	0.36	0.95
	GOTERM_MF_FAT	ligand-dependent nuclear receptor activity	8	0.38	0.95
	SP_PIR_KEYWORDS	dna-binding	10	0.44	0.94
	GOTERM_MF_FAT	sequence-specific DNA binding	9	0.78	1
Annotation Cluster 21	Enrichment Score: 0.5	GO Term/ Keyword	Count	P-Value	Benjamini
	GOTERM_BP_FAT	aging	7	0.32	0.95
	GOTERM_BP_FAT	multicellular organismal aging	7	0.32	0.95
	GOTERM_BP_FAT	determination of adult life span	7	0.32	0.95
Annotation Cluster 22	Enrichment Score: 0.48	GO Term/ Keyword	Count	P-Value	Benjamini
	GOTERM_MF_FAT	guanyl-nucleotide exchange factor activity	3	0.23	0.88
	GOTERM_MF_FAT	GTPase regulator activity	4	0.38	0.94
	GOTERM_MF_FAT	nucleoside-triphosphatase regulator activity	4	0.39	0.95
Annotation Cluster 23	Enrichment Score: 0.4	GO Term/ Keyword	Count	P-Value	Benjamini
	GOTERM_BP_FAT	post-embryonic development	37	0.36	0.96
	GOTERM_BP_FAT	nematode larval development	36	0.41	0.97
	GOTERM_BP_FAT	larval development	36	0.41	0.97
Annotation Cluster 24	Enrichment Score: 0.38	GO Term/ Keyword	Count	P-Value	Benjamini
	INTERPRO	WD40 repeat	4	0.35	1
	INTERPRO	WD40/YVTN repeat-like	4	0.37	1
	SMART	WD40	4	0.56	1
Annotation Cluster 25	Enrichment Score: 0.38	GO Term/ Keyword	Count	P-Value	Benjamini
	SP_PIR_KEYWORDS	ank repeat	3	0.32	0.87
	INTERPRO	Ankyrin	3	0.4	1
	SMART	ANK	3	0.58	1
Annotation Cluster 26	Enrichment Score: 0.35	GO Term/ Keyword	Count	P-Value	Benjamini
	GOTERM_BP_FAT	programmed cell death	3	0.3	0.94
	GOTERM_BP_FAT	cell death	3	0.54	0.99
	GOTERM_BP_FAT	death	3	0.54	0.99
Annotation Cluster 27	Enrichment Score: 0.33	GO Term/ Keyword	Count	P-Value	Benjamini
	GOTERM_BP_FAT	positive regulation of vulval development	3	0.2	0.87
	GOTERM_BP_FAT	positive regulation of developmental process	3	0.39	0.97
	GOTERM_BP_FAT	regulation of post-embryonic development	3	0.79	1
	GOTERM_BP_FAT	regulation of vulval development	3	0.79	1
Annotation Cluster 28	Enrichment Score: 0.32	GO Term/ Keyword	Count	P-Value	Benjamini
	GOTERM_BP_FAT	oviposition	7	0.47	0.98
	GOTERM_BP_FAT	reproductive behavior in a multicellular organism	7	0.48	0.98
	GOTERM_BP_FAT	reproductive behavior	7	0.49	0.98
Annotation Cluster 29	Enrichment Score: 0.31	GO Term/ Keyword	Count	P-Value	Benjamini
	GOTERM_BP_FAT	ATP biosynthetic process	3	0.39	0.97
	GOTERM_BP_FAT	ATP metabolic process	3	0.4	0.97
	GOTERM_BP_FAT	purine ribonucleoside triphosphate biosynthetic process	3	0.42	0.97
	GOTERM_BP_FAT	ribonucleoside triphosphate biosynthetic process	3	0.42	0.97
	GOTERM_BP_FAT	nucleoside triphosphate biosynthetic process	3	0.42	0.97
	GOTERM_BP_FAT	purine nucleoside triphosphate biosynthetic process	3	0.42	0.97
	GOTERM_BP_FAT	ribonucleoside triphosphate metabolic process	3	0.43	0.98
	GOTERM_BP_FAT	purine ribonucleoside triphosphate metabolic process	3	0.43	0.98
	GOTERM_BP_FAT	purine nucleoside triphosphate metabolic process	3	0.43	0.98
	GOTERM_BP_FAT	nucleoside triphosphate metabolic process	3	0.44	0.98
	GOTERM_BP_FAT	purine ribonucleotide biosynthetic process	3	0.49	0.98
	GOTERM_BP_FAT	ribonucleotide biosynthetic process	3	0.51	0.98
	GOTERM_BP_FAT	purine ribonucleotide metabolic process	3	0.51	0.98
	GOTERM_BP_FAT	ribonucleotide metabolic process	3	0.53	0.98
	GOTERM_BP_FAT	nucleotide biosynthetic process	4	0.53	0.98
	GOTERM_BP_FAT	nucleobase, nucleoside, nucleotide and nucleic acid biosynthetic process	4	0.56	0.99
	GOTERM_BP_FAT	nucleobase, nucleoside and nucleotide biosynthetic process	4	0.56	0.99
	GOTERM_BP_FAT	purine nucleotide biosynthetic process	3	0.65	0.99
	GOTERM_BP_FAT	purine nucleotide metabolic process	3	0.67	0.99
	GOTERM_BP_FAT	nitrogen compound biosynthetic process	4	0.81	1
Annotation Cluster 30	Enrichment Score: 0.3	GO Term/ Keyword	Count	P-Value	Benjamini
	GOTERM_BP_FAT	M phase	6	0.49	0.98
	GOTERM_BP_FAT	cell cycle phase	6	0.5	0.98
	GOTERM_BP_FAT	cell cycle process	7	0.51	0.98
Annotation Cluster 31	Enrichment Score: 0.29	GO Term/ Keyword	Count	P-Value	Benjamini
	GOTERM_BP_FAT	collagen and cuticulin-based cuticle development	3	0.51	0.98
	GOTERM_BP_FAT	protein-based cuticle development	3	0.52	0.98
	GOTERM_BP_FAT	cuticle development	3	0.52	0.98
Annotation Cluster 32	Enrichment Score: 0.28	GO Term/ Keyword	Count	P-Value	Benjamini
	GOTERM_MF_FAT	ATPase activity, coupled to movement of substances	3	0.5	0.97
	GOTERM_MF_FAT	ATPase activity, coupled to transmembrane movement of substances	3	0.5	0.97
	GOTERM_MF_FAT	primary active transmembrane transporter activity	3	0.54	0.98
	GOTERM_MF_FAT	P-P-bond-hydrolysis-driven transmembrane transporter activity	3	0.54	0.98
	GOTERM_MF_FAT	hydrolase activity, acting on acid anhydrides, catalyzing transmembrane movement of substances	3	0.56	0.98
Annotation Cluster 33	Enrichment Score: 0.19	GO Term/ Keyword	Count	P-Value	Benjamini
	GOTERM_BP_FAT	meiosis	4	0.58	0.99
	GOTERM_BP_FAT	M phase of meiotic cell cycle	4	0.59	0.99
	GOTERM_BP_FAT	meiotic cell cycle	4	0.61	0.99
	GOTERM_BP_FAT	meiotic chromosome segregation	3	0.68	1
	GOTERM_BP_FAT	chromosome segregation	3	0.77	1
Annotation Cluster 34	Enrichment Score: 0.18	GO Term/ Keyword	Count	P-Value	Benjamini
	GOTERM_BP_FAT	oogenesis	3	0.59	0.99
	GOTERM_BP_FAT	female gamete generation	3	0.64	0.99
	GOTERM_BP_FAT	gamete generation	4	0.65	0.99
	GOTERM_BP_FAT	sexual reproduction	4	0.81	1
Annotation Cluster 35	Enrichment Score: 0.11	GO Term/ Keyword	Count	P-Value	Benjamini
	GOTERM_BP_FAT	morphogenesis of an epithelium	6	0.76	1
	GOTERM_BP_FAT	epithelium development	6	0.77	1
	GOTERM_BP_FAT	tissue morphogenesis	6	0.79	1
Annotation Cluster 36	Enrichment Score: 0.07	GO Term/ Keyword	Count	P-Value	Benjamini
	GOTERM_MF_FAT	cation channel activity	4	0.75	1
	GOTERM_BP_FAT	metal ion transport	4	0.83	1
	GOTERM_MF_FAT	metal ion transmembrane transporter activity	4	0.84	1
	GOTERM_MF_FAT	substrate specific channel activity	5	0.88	1
	GOTERM_MF_FAT	ion channel activity	5	0.88	1
	GOTERM_MF_FAT	channel activity	5	0.88	1
	GOTERM_MF_FAT	passive transmembrane transporter activity	5	0.88	1
Annotation Cluster 37	Enrichment Score: 0.05	GO Term/ Keyword	Count	P-Value	Benjamini
	SP_PIR_KEYWORDS	ionic channel	3	0.81	1
	SP_PIR_KEYWORDS	ion transport	3	0.9	1
	SP_PIR_KEYWORDS	transport	3	1	1
