# Supplementary material for: The genome-wide role of HSF-1 in the regulation of gene expression in Caenorhabditis elegans
Source: BMC Genomics. 2016 Aug 5;17:559. doi: 10.1186/s12864-016-2837-5 (PMC4975890; doi:10.1186/s12864-016-2837-5)
Supplement: Additional file 5: Table S4. — DAVID output of processes enriched by HSF-1 in a HS-independent manner. (XLSX 61 kb) [file 12864_2016_2837_MOESM5_ESM.xlsx]

## Sheet: Up-Regulated
Annotation Cluster 1	Enrichment Score: 18.55	GO Term/Keyword	Count	P-Value	Benjamini
	GOTERM_BP_FAT	cell cycle	78	1.1e-21	1e-18
	GOTERM_BP_FAT	cell cycle process	71	1.1e-19	5e-17
	GOTERM_BP_FAT	cell cycle phase	61	4.6e-18	1.4e-15
	GOTERM_BP_FAT	M phase	60	1.1e-17	2.5e-15
Annotation Cluster 2	Enrichment Score: 11.4	GO Term/Keyword	Count	P-Value	Benjamini
	GOTERM_BP_FAT	meiotic cell cycle	42	8e-13	1.1e-10
	GOTERM_BP_FAT	M phase of meiotic cell cycle	40	4.6e-12	5.3e-10
	GOTERM_BP_FAT	meiosis	39	1.7e-11	1.7e-09
Annotation Cluster 3	Enrichment Score: 6.65	GO Term/Keyword	Count	P-Value	Benjamini
	INTERPRO	Bromodomain	10	1.6e-08	1.4e-05
	SMART	BROMO	10	7.6e-07	0.00018
	INTERPRO	Bromodomain, conserved site	8	9e-07	0.00041
Annotation Cluster 4	Enrichment Score: 5.26	GO Term/Keyword	Count	P-Value	Benjamini
	GOTERM_BP_FAT	epithelium development	49	2.8e-06	0.0001
	GOTERM_BP_FAT	tissue morphogenesis	49	6e-06	0.00021
	GOTERM_BP_FAT	morphogenesis of an epithelium	47	9.7e-06	0.00033
Annotation Cluster 5	Enrichment Score: 4.59	GO Term/Keyword	Count	P-Value	Benjamini
	GOTERM_BP_FAT	regulation of growth	191	1.3e-06	4.9e-05
	GOTERM_BP_FAT	positive regulation of growth	180	1.9e-05	0.00057
	GOTERM_BP_FAT	positive regulation of growth rate	161	0.00013	0.0029
	GOTERM_BP_FAT	regulation of growth rate	161	0.00013	0.0028
Annotation Cluster 6	Enrichment Score: 4.2	GO Term/Keyword	Count	P-Value	Benjamini
	GOTERM_BP_FAT	sex differentiation	86	2.8e-05	0.00081
	GOTERM_BP_FAT	hermaphrodite genitalia development	77	8.3e-05	0.002
	GOTERM_BP_FAT	genitalia development	77	0.00011	0.0025
Annotation Cluster 7	Enrichment Score: 3.64	GO Term/Keyword	Count	P-Value	Benjamini
	GOTERM_BP_FAT	organelle fission	16	5.1e-05	0.0013
	GOTERM_BP_FAT	nuclear division	15	0.00017	0.0033
	GOTERM_BP_FAT	mitosis	14	0.00052	0.0082
	GOTERM_BP_FAT	M phase of mitotic cell cycle	14	0.00061	0.0093
Annotation Cluster 8	Enrichment Score: 3.41	GO Term/Keyword	Count	P-Value	Benjamini
	GOTERM_BP_FAT	cell migration	16	0.00017	0.0033
	GOTERM_BP_FAT	cell motility	16	0.00049	0.0079
	GOTERM_BP_FAT	localization of cell	16	0.00049	0.0079
	GOTERM_BP_FAT	cell motion	18	0.00055	0.0086
Annotation Cluster 9	Enrichment Score: 3.4	GO Term/Keyword	Count	P-Value	Benjamini
	GOTERM_BP_FAT	development of primary sexual characteristics	19	0.00031	0.0055
	GOTERM_BP_FAT	gonad development	18	0.00043	0.0072
	GOTERM_BP_FAT	reproductive structure development	18	0.00049	0.008
Annotation Cluster 10	Enrichment Score: 3.36	GO Term/Keyword	Count	P-Value	Benjamini
	GOTERM_MF_FAT	small GTPase regulator activity	16	0.00013	0.022
	GOTERM_MF_FAT	GTPase regulator activity	18	0.00073	0.036
	GOTERM_MF_FAT	nucleoside-triphosphatase regulator activity	18	0.00091	0.028
Annotation Cluster 11	Enrichment Score: 3.24	GO Term/Keyword	Count	P-Value	Benjamini
	INTERPRO	Pleckstrin homology	14	0.00013	0.012
	INTERPRO	Pleckstrin homology-type	14	0.0002	0.013
	SMART	PH	14	0.0077	0.27
Annotation Cluster 12	Enrichment Score: 3.21	GO Term/Keyword	Count	P-Value	Benjamini
	UP_SEQ_FEATURE	binding site:ATP	18	0.00026	0.028
	UP_SEQ_FEATURE	domain:Protein kinase	16	0.00029	0.027
	UP_SEQ_FEATURE	active site:Proton acceptor	17	0.0031	0.21
Annotation Cluster 13	Enrichment Score: 3.06	GO Term/Keyword	Count	P-Value	Benjamini
	INTERPRO	Zinc finger, PHD-finger	8	0.00016	0.012
	INTERPRO	Zinc finger, PHD-type	9	0.0005	0.026
	SMART	PHD	9	0.0084	0.25
Annotation Cluster 14	Enrichment Score: 2.81	GO Term/Keyword	Count	P-Value	Benjamini
	GOTERM_MF_FAT	ATP binding	91	0.00033	0.038
	GOTERM_MF_FAT	adenyl ribonucleotide binding	91	0.00035	0.03
	GOTERM_MF_FAT	nucleoside binding	95	0.00077	0.033
	GOTERM_MF_FAT	adenyl nucleotide binding	94	0.0009	0.031
	GOTERM_MF_FAT	purine nucleoside binding	94	0.00093	0.027
	GOTERM_MF_FAT	purine ribonucleotide binding	99	0.0035	0.084
	GOTERM_MF_FAT	ribonucleotide binding	99	0.0035	0.084
	GOTERM_MF_FAT	purine nucleotide binding	102	0.0072	0.13
	GOTERM_MF_FAT	nucleotide binding	115	0.0082	0.14
Annotation Cluster 15	Enrichment Score: 2.77	GO Term/Keyword	Count	P-Value	Benjamini
	INTERPRO	DNA-directed DNA polymerase, family B	5	4.3e-05	0.0056
	SMART	POLBc	5	0.00025	0.03
	INTERPRO	DNA-directed DNA polymerase, family B, conserved region	4	0.00063	0.031
	SP_PIR_KEYWORDS	dna-directed dna polymerase	4	0.0025	0.028
	INTERPRO	DNA-directed DNA polymerase, family B, conserved region2	3	0.0087	0.2
	INTERPRO	DNA-directed DNA polymerase, family B, conserved site	3	0.0087	0.2
	SP_PIR_KEYWORDS	nucleotidyltransferase	5	0.033	0.18
Annotation Cluster 16	Enrichment Score: 2.42	GO Term/Keyword	Count	P-Value	Benjamini
	GOTERM_MF_FAT	DNA-directed DNA polymerase activity	7	0.00043	0.029
	GOTERM_MF_FAT	DNA polymerase activity	7	0.00088	0.034
	GOTERM_MF_FAT	nucleotidyltransferase activity	9	0.14	0.72
Annotation Cluster 17	Enrichment Score: 2.26	GO Term/Keyword	Count	P-Value	Benjamini
	GOTERM_MF_FAT	helicase activity	16	0.00099	0.026
	INTERPRO	Helicase, superfamily 1 and 2, ATP-binding	12	0.0012	0.055
	INTERPRO	DNA/RNA helicase, C-terminal	12	0.0016	0.066
	INTERPRO	DEAD-like helicase, N-terminal	11	0.0047	0.12
	SMART	HELICc	12	0.039	0.45
	SMART	DEXDc	11	0.075	0.61
Annotation Cluster 18	Enrichment Score: 2.22	GO Term/Keyword	Count	P-Value	Benjamini
	INTERPRO	Pumilio RNA-binding region	6	0.00017	0.012
	SMART	Pumilio	6	0.0014	0.08
	COG_ONTOLOGY	Translation, ribosomal structure and biogenesis	5	0.9	1
Annotation Cluster 19	Enrichment Score: 2.21	GO Term/Keyword	Count	P-Value	Benjamini
	GOTERM_MF_FAT	metal ion binding	156	0.0047	0.1
	GOTERM_MF_FAT	ion binding	160	0.0047	0.097
	GOTERM_MF_FAT	cation binding	159	0.0055	0.11
	GOTERM_MF_FAT	transition metal ion binding	128	0.012	0.2
Annotation Cluster 20	Enrichment Score: 2.1	GO Term/Keyword	Count	P-Value	Benjamini
	GOTERM_BP_FAT	endodermal cell fate specification	4	0.0033	0.042
	GOTERM_BP_FAT	endodermal cell fate commitment	4	0.0063	0.069
	GOTERM_BP_FAT	endoderm formation	4	0.0063	0.069
	GOTERM_BP_FAT	endoderm development	4	0.03	0.22
Annotation Cluster 21	Enrichment Score: 2	GO Term/Keyword	Count	P-Value	Benjamini
	GOTERM_BP_FAT	RNA interference	7	0.0047	0.056
	GOTERM_BP_FAT	gene silencing	8	0.0067	0.072
	GOTERM_BP_FAT	posttranscriptional gene silencing by RNA	7	0.009	0.093
	GOTERM_BP_FAT	posttranscriptional gene silencing	7	0.009	0.093
	GOTERM_BP_FAT	gene silencing by RNA	7	0.009	0.093
	GOTERM_BP_FAT	regulation of gene expression, epigenetic	8	0.045	0.28
Annotation Cluster 22	Enrichment Score: 1.93	GO Term/Keyword	Count	P-Value	Benjamini
	INTERPRO	Zinc finger, C2H2-like	24	0.0021	0.077
	INTERPRO	Zinc finger, C2H2-type	22	0.0041	0.12
	SMART	ZnF_C2H2	24	0.18	0.85
Annotation Cluster 23	Enrichment Score: 1.92	GO Term/Keyword	Count	P-Value	Benjamini
	GOTERM_BP_FAT	collagen and cuticulin-based cuticle development	14	0.011	0.11
	GOTERM_BP_FAT	cuticle development	14	0.013	0.12
	GOTERM_BP_FAT	protein-based cuticle development	14	0.013	0.12
Annotation Cluster 24	Enrichment Score: 1.76	GO Term/Keyword	Count	P-Value	Benjamini
	GOTERM_BP_FAT	nematode larval development	149	0.015	0.14
	GOTERM_BP_FAT	larval development	149	0.016	0.14
	GOTERM_BP_FAT	post-embryonic development	149	0.022	0.18
Annotation Cluster 25	Enrichment Score: 1.74	GO Term/Keyword	Count	P-Value	Benjamini
	INTERPRO	Zinc finger, FYVE-type	5	0.0096	0.21
	INTERPRO	Zinc finger, FYVE-related	5	0.015	0.3
	SMART	FYVE	5	0.043	0.44
Annotation Cluster 26	Enrichment Score: 1.65	GO Term/Keyword	Count	P-Value	Benjamini
	INTERPRO	Post-SET zinc-binding region	4	0.0049	0.13
	SMART	PostSET	4	0.017	0.34
	SP_PIR_KEYWORDS	methyltransferase	5	0.13	0.46
Annotation Cluster 27	Enrichment Score: 1.6	GO Term/Keyword	Count	P-Value	Benjamini
	PIR_SUPERFAMILY	PIRSF001771:Cyclin_A_B_D_E	4	0.0028	0.44
	INTERPRO	Cyclin, A/B/D/E	4	0.0049	0.13
	INTERPRO	Cyclin	5	0.026	0.41
	SP_PIR_KEYWORDS	cyclin	5	0.029	0.17
	INTERPRO	Cyclin-related	5	0.045	0.55
	INTERPRO	Cyclin, C-terminal	3	0.053	0.6
	INTERPRO	Cyclin, N-terminal	4	0.063	0.65
	SMART	CYCLIN	5	0.1	0.67
Annotation Cluster 28	Enrichment Score: 1.55	GO Term/Keyword	Count	P-Value	Benjamini
	GOTERM_BP_FAT	oviposition	32	0.015	0.14
	GOTERM_BP_FAT	reproductive behavior in a multicellular organism	32	0.018	0.15
	GOTERM_BP_FAT	reproductive behavior	32	0.021	0.17
	GOTERM_BP_FAT	behavior	37	0.12	0.54
Annotation Cluster 29	Enrichment Score: 1.53	GO Term/Keyword	Count	P-Value	Benjamini
	GOTERM_BP_FAT	sex determination	8	0.017	0.15
	GOTERM_BP_FAT	germ-line sex determination	7	0.028	0.21
	GOTERM_BP_FAT	hermaphrodite germ-line sex determination	6	0.053	0.32
Annotation Cluster 30	Enrichment Score: 1.51	GO Term/Keyword	Count	P-Value	Benjamini
	GOTERM_CC_FAT	extracellular region part	6	0.02	0.36
	GOTERM_CC_FAT	proteinaceous extracellular matrix	5	0.036	0.4
	GOTERM_CC_FAT	extracellular matrix	5	0.04	0.4
Annotation Cluster 31	Enrichment Score: 1.5	GO Term/Keyword	Count	P-Value	Benjamini
	GOTERM_BP_FAT	fertilization	10	0.011	0.11
	GOTERM_BP_FAT	single fertilization	10	0.011	0.11
	GOTERM_BP_FAT	pronuclear migration	8	0.045	0.28
	GOTERM_BP_FAT	nuclear migration	8	0.054	0.32
	GOTERM_BP_FAT	establishment of nucleus localization	8	0.059	0.35
	GOTERM_BP_FAT	nucleus localization	8	0.059	0.35
Annotation Cluster 32	Enrichment Score: 1.48	GO Term/Keyword	Count	P-Value	Benjamini
	INTERPRO	Serine/threonine protein kinase, active site	26	0.00025	0.015
	INTERPRO	Serine/threonine protein kinase-related	29	0.00068	0.032
	GOTERM_MF_FAT	protein tyrosine kinase activity	34	0.035	0.39
	INTERPRO	Protein kinase, core	32	0.038	0.51
	GOTERM_MF_FAT	protein serine/threonine kinase activity	34	0.21	0.79
	GOTERM_MF_FAT	protein kinase activity	36	0.22	0.8
	GOTERM_BP_FAT	protein amino acid phosphorylation	36	0.28	0.81
	GOTERM_BP_FAT	phosphorylation	38	0.53	0.96
Annotation Cluster 33	Enrichment Score: 1.45	GO Term/Keyword	Count	P-Value	Benjamini
	SP_PIR_KEYWORDS	sh3 domain	7	0.016	0.11
	INTERPRO	Src homology-3 domain	9	0.018	0.32
	SMART	SH3	9	0.15	0.79
Annotation Cluster 34	Enrichment Score: 1.45	GO Term/Keyword	Count	P-Value	Benjamini
	GOTERM_BP_FAT	cell cycle switching	6	0.035	0.24
	GOTERM_BP_FAT	cell cycle switching, mitotic to meiotic cell cycle	6	0.035	0.24
	GOTERM_BP_FAT	germline cell cycle switching, mitotic to meiotic cell cycle	6	0.035	0.24
Annotation Cluster 35	Enrichment Score: 1.39	GO Term/Keyword	Count	P-Value	Benjamini
	INTERPRO	Blood coagulation inhibitor, Disintegrin	3	0.017	0.31
	SMART	DISIN	3	0.04	0.44
	INTERPRO	Peptidase M12B, ADAM/reprolysin	3	0.1	0.78
Annotation Cluster 36	Enrichment Score: 1.39	GO Term/Keyword	Count	P-Value	Benjamini
	GOTERM_BP_FAT	establishment of cell polarity	8	0.0046	0.055
	GOTERM_BP_FAT	establishment of spindle orientation	6	0.03	0.22
	GOTERM_BP_FAT	establishment of mitotic spindle orientation	5	0.06	0.35
	GOTERM_BP_FAT	spindle localization	6	0.068	0.37
	GOTERM_BP_FAT	establishment of spindle localization	6	0.068	0.37
	GOTERM_BP_FAT	establishment of mitotic spindle localization	5	0.13	0.55
Annotation Cluster 37	Enrichment Score: 1.38	GO Term/Keyword	Count	P-Value	Benjamini
	GOTERM_BP_FAT	DNA replication initiation	4	0.022	0.18
	INTERPRO	DNA-dependent ATPase MCM	3	0.039	0.51
	INTERPRO	DNA-dependent ATPase MCM, conserved site	3	0.039	0.51
	SMART	MCM	3	0.088	0.64
Annotation Cluster 38	Enrichment Score: 1.37	GO Term/Keyword	Count	P-Value	Benjamini
	GOTERM_BP_FAT	oocyte maturation	4	0.03	0.22
	GOTERM_BP_FAT	cell maturation	4	0.05	0.31
	GOTERM_BP_FAT	developmental maturation	4	0.05	0.31
Annotation Cluster 39	Enrichment Score: 1.3	GO Term/Keyword	Count	P-Value	Benjamini
	INTERPRO	Cadherin	4	0.025	0.41
	GOTERM_BP_FAT	cell-cell adhesion	5	0.043	0.28
	GOTERM_BP_FAT	homophilic cell adhesion	4	0.074	0.39
	SMART	CA	4	0.078	0.61
Annotation Cluster 40	Enrichment Score: 1.19	GO Term/Keyword	Count	P-Value	Benjamini
	GOTERM_BP_FAT	polarity specification of proximal/distal axis	3	0.064	0.36
	GOTERM_BP_FAT	proximal/distal axis specification	3	0.064	0.36
	GOTERM_BP_FAT	proximal/distal pattern formation	3	0.064	0.36
Annotation Cluster 41	Enrichment Score: 1.17	GO Term/Keyword	Count	P-Value	Benjamini
	GOTERM_BP_FAT	negative regulation of multicellular organismal process	12	0.065	0.36
	GOTERM_BP_FAT	negative regulation of multicellular organism growth	12	0.065	0.36
	GOTERM_BP_FAT	negative regulation of growth	12	0.074	0.39
Annotation Cluster 42	Enrichment Score: 1.14	GO Term/Keyword	Count	P-Value	Benjamini
	GOTERM_BP_FAT	negative regulation of DNA recombination	3	0.028	0.21
	GOTERM_BP_FAT	negative regulation of DNA metabolic process	3	0.064	0.36
	GOTERM_BP_FAT	regulation of DNA recombination	3	0.085	0.43
	GOTERM_BP_FAT	regulation of DNA metabolic process	3	0.19	0.68
Annotation Cluster 43	Enrichment Score: 1.01	GO Term/Keyword	Count	P-Value	Benjamini
	INTERPRO	Tetratricopeptide repeat	7	0.039	0.51
	INTERPRO	Tetratricopeptide region	6	0.12	0.81
	SMART	TPR	7	0.2	0.86
Annotation Cluster 44	Enrichment Score: 1.01	GO Term/Keyword	Count	P-Value	Benjamini
	GOTERM_MF_FAT	Ras GTPase activator activity	6	0.044	0.43
	GOTERM_MF_FAT	GTPase activator activity	7	0.13	0.7
	GOTERM_MF_FAT	enzyme activator activity	7	0.17	0.75
Annotation Cluster 45	Enrichment Score: 1	GO Term/Keyword	Count	P-Value	Benjamini
	GOTERM_BP_FAT	kinetochore assembly	3	0.045	0.28
	GOTERM_BP_FAT	centromere complex assembly	3	0.045	0.28
	GOTERM_BP_FAT	kinetochore organization	3	0.064	0.36
	GOTERM_BP_FAT	protein-DNA complex assembly	3	0.76	0.99
Annotation Cluster 46	Enrichment Score: 0.95	GO Term/Keyword	Count	P-Value	Benjamini
	UP_SEQ_FEATURE	domain:Fibronectin type-III 3	3	0.099	0.97
	UP_SEQ_FEATURE	domain:Fibronectin type-III 1	3	0.12	0.99
	UP_SEQ_FEATURE	domain:Fibronectin type-III 2	3	0.12	0.99
Annotation Cluster 47	Enrichment Score: 0.92	GO Term/Keyword	Count	P-Value	Benjamini
	GOTERM_MF_FAT	protein-lysine N-methyltransferase activity	4	0.091	0.62
	GOTERM_MF_FAT	lysine N-methyltransferase activity	4	0.091	0.62
	GOTERM_MF_FAT	histone-lysine N-methyltransferase activity	4	0.091	0.62
	GOTERM_MF_FAT	histone methyltransferase activity	4	0.1	0.66
	SP_PIR_KEYWORDS	methyltransferase	5	0.13	0.46
	GOTERM_MF_FAT	N-methyltransferase activity	4	0.19	0.78
	GOTERM_MF_FAT	protein methyltransferase activity	4	0.19	0.78
Annotation Cluster 48	Enrichment Score: 0.91	GO Term/Keyword	Count	P-Value	Benjamini
	INTERPRO	SANT, DNA-binding	4	0.083	0.74
	INTERPRO	SANT, eukarya	3	0.1	0.78
	SMART	SANT	4	0.22	0.88
Annotation Cluster 49	Enrichment Score: 0.87	GO Term/Keyword	Count	P-Value	Benjamini
	INTERPRO	K Homology	5	0.088	0.75
	INTERPRO	K Homology, type 1, subgroup	4	0.12	0.82
	INTERPRO	K Homology, type 1	4	0.12	0.82
	SMART	KH	5	0.28	0.91
Annotation Cluster 50	Enrichment Score: 0.81	GO Term/Keyword	Count	P-Value	Benjamini
	GOTERM_BP_FAT	multicellular organismal aging	23	0.16	0.62
	GOTERM_BP_FAT	determination of adult life span	23	0.16	0.62
	GOTERM_BP_FAT	aging	23	0.16	0.62
Annotation Cluster 51	Enrichment Score: 0.8	GO Term/Keyword	Count	P-Value	Benjamini
	SP_PIR_KEYWORDS	ank repeat	9	0.062	0.27
	INTERPRO	Ankyrin	9	0.12	0.81
	SMART	ANK	9	0.52	0.98
Annotation Cluster 52	Enrichment Score: 0.79	GO Term/Keyword	Count	P-Value	Benjamini
	GOTERM_BP_FAT	maintenance of protein location	4	0.1	0.49
	GOTERM_BP_FAT	maintenance of location	4	0.12	0.53
	GOTERM_BP_FAT	maintenance of protein location in cell	3	0.24	0.75
	GOTERM_BP_FAT	maintenance of location in cell	3	0.24	0.75
Annotation Cluster 53	Enrichment Score: 0.72	GO Term/Keyword	Count	P-Value	Benjamini
	INTERPRO	DNA-directed DNA polymerase, family B, exonuclease	3	0.0087	0.2
	KEGG_PATHWAY	Pyrimidine metabolism	4	0.8	0.99
	KEGG_PATHWAY	Purine metabolism	4	0.97	1
Annotation Cluster 54	Enrichment Score: 0.68	GO Term/Keyword	Count	P-Value	Benjamini
	UP_SEQ_FEATURE	domain:AGC-kinase C-terminal	4	0.049	0.91
	INTERPRO	Protein kinase, C-terminal	3	0.22	0.93
	INTERPRO	AGC-kinase, C-terminal	3	0.32	0.97
	SMART	S_TK_X	3	0.55	0.98
Annotation Cluster 55	Enrichment Score: 0.63	GO Term/Keyword	Count	P-Value	Benjamini
	GOTERM_CC_FAT	intrinsic to endoplasmic reticulum membrane	3	0.15	0.67
	GOTERM_CC_FAT	endoplasmic reticulum membrane	4	0.19	0.73
	GOTERM_CC_FAT	nuclear envelope-endoplasmic reticulum network	4	0.19	0.73
	GOTERM_CC_FAT	endoplasmic reticulum part	4	0.3	0.85
	GOTERM_BP_FAT	GPI anchor metabolic process	3	0.4	0.91
Annotation Cluster 56	Enrichment Score: 0.63	GO Term/Keyword	Count	P-Value	Benjamini
	INTERPRO	RabGAP/TBC	4	0.094	0.77
	GOTERM_MF_FAT	Rab GTPase activator activity	4	0.19	0.78
	GOTERM_BP_FAT	regulation of Rab protein signal transduction	4	0.19	0.68
	GOTERM_BP_FAT	regulation of Rab GTPase activity	4	0.19	0.68
	SMART	TBC	4	0.25	0.9
	GOTERM_BP_FAT	regulation of Ras GTPase activity	4	0.33	0.85
	GOTERM_BP_FAT	regulation of GTPase activity	4	0.43	0.92
	GOTERM_BP_FAT	regulation of hydrolase activity	4	0.47	0.94
Annotation Cluster 57	Enrichment Score: 0.6	GO Term/Keyword	Count	P-Value	Benjamini
	GOTERM_BP_FAT	positive regulation of transcription from RNA polymerase II promoter	6	0.16	0.63
	GOTERM_BP_FAT	positive regulation of transcription, DNA-dependent	6	0.18	0.67
	GOTERM_BP_FAT	positive regulation of RNA metabolic process	6	0.19	0.69
	GOTERM_BP_FAT	positive regulation of macromolecule metabolic process	7	0.24	0.75
	GOTERM_BP_FAT	positive regulation of transcription	6	0.25	0.76
	GOTERM_BP_FAT	positive regulation of gene expression	6	0.26	0.78
	GOTERM_BP_FAT	positive regulation of nucleobase, nucleoside, nucleotide and nucleic acid metabolic process	6	0.3	0.83
	GOTERM_BP_FAT	positive regulation of cellular biosynthetic process	6	0.3	0.83
	GOTERM_BP_FAT	positive regulation of macromolecule biosynthetic process	6	0.3	0.83
	GOTERM_BP_FAT	positive regulation of biosynthetic process	6	0.3	0.83
	GOTERM_BP_FAT	positive regulation of nitrogen compound metabolic process	6	0.3	0.83
Annotation Cluster 58	Enrichment Score: 0.6	GO Term/Keyword	Count	P-Value	Benjamini
	GOTERM_BP_FAT	phagocytosis, engulfment	3	0.19	0.68
	GOTERM_BP_FAT	engulfment of apoptotic cell	3	0.19	0.68
	GOTERM_BP_FAT	apoptotic cell clearance	3	0.32	0.85
	GOTERM_BP_FAT	phagocytosis	3	0.35	0.87
Annotation Cluster 59	Enrichment Score: 0.59	GO Term/Keyword	Count	P-Value	Benjamini
	GOTERM_BP_FAT	neuron development	8	0.15	0.6
	GOTERM_BP_FAT	axonogenesis	6	0.17	0.65
	GOTERM_BP_FAT	cell morphogenesis involved in neuron differentiation	6	0.17	0.65
	GOTERM_BP_FAT	cell morphogenesis involved in differentiation	6	0.19	0.69
	GOTERM_BP_FAT	axon guidance	5	0.2	0.69
	GOTERM_BP_FAT	neuron projection morphogenesis	6	0.22	0.73
	GOTERM_BP_FAT	neuron projection development	6	0.26	0.78
	GOTERM_BP_FAT	cell part morphogenesis	7	0.43	0.92
	GOTERM_BP_FAT	cell projection organization	7	0.52	0.96
	GOTERM_BP_FAT	cell projection morphogenesis	6	0.57	0.97
Annotation Cluster 60	Enrichment Score: 0.58	GO Term/Keyword	Count	P-Value	Benjamini
	INTERPRO	Patched	4	0.21	0.92
	INTERPRO	Sterol-sensing 5TM box	4	0.26	0.95
	GOTERM_MF_FAT	hedgehog receptor activity	4	0.33	0.9
Annotation Cluster 61	Enrichment Score: 0.56	GO Term/Keyword	Count	P-Value	Benjamini
	INTERPRO	Ubiquitin-conjugating enzyme, E2	4	0.2	0.91
	INTERPRO	Ubiquitin-conjugating enzyme/RWD-like	4	0.24	0.94
	SMART	UBCc	4	0.44	0.97
Annotation Cluster 62	Enrichment Score: 0.51	GO Term/Keyword	Count	P-Value	Benjamini
	GOTERM_BP_FAT	positive regulation of cell death	4	0.23	0.74
	GOTERM_BP_FAT	positive regulation of programmed cell death	4	0.23	0.74
	GOTERM_BP_FAT	regulation of programmed cell death	5	0.42	0.92
	GOTERM_BP_FAT	regulation of cell death	5	0.42	0.92
Annotation Cluster 63	Enrichment Score: 0.48	GO Term/Keyword	Count	P-Value	Benjamini
	GOTERM_CC_FAT	nuclear envelope	4	0.054	0.45
	GOTERM_CC_FAT	envelope	5	0.77	1
	GOTERM_CC_FAT	organelle envelope	4	0.85	1
Annotation Cluster 64	Enrichment Score: 0.47	GO Term/Keyword	Count	P-Value	Benjamini
	GOTERM_CC_FAT	microtubule	5	0.17	0.71
	SP_PIR_KEYWORDS	microtubule	5	0.33	0.75
	GOTERM_BP_FAT	microtubule-based movement	4	0.67	0.99
Annotation Cluster 65	Enrichment Score: 0.47	GO Term/Keyword	Count	P-Value	Benjamini
	GOTERM_MF_FAT	ATPase activity, coupled to transmembrane movement of substances	8	0.29	0.87
	GOTERM_MF_FAT	ATPase activity, coupled to movement of substances	8	0.29	0.87
	GOTERM_MF_FAT	P-P-bond-hydrolysis-driven transmembrane transporter activity	8	0.36	0.9
	GOTERM_MF_FAT	primary active transmembrane transporter activity	8	0.36	0.9
	GOTERM_MF_FAT	hydrolase activity, acting on acid anhydrides, catalyzing transmembrane movement of substances	8	0.4	0.93
Annotation Cluster 66	Enrichment Score: 0.47	GO Term/Keyword	Count	P-Value	Benjamini
	GOTERM_MF_FAT	N-acetyltransferase activity	4	0.32	0.89
	GOTERM_MF_FAT	N-acyltransferase activity	4	0.33	0.9
	GOTERM_MF_FAT	acetyltransferase activity	4	0.37	0.91
Annotation Cluster 67	Enrichment Score: 0.44	GO Term/Keyword	Count	P-Value	Benjamini
	GOTERM_BP_FAT	dephosphorylation	14	0.17	0.64
	GOTERM_MF_FAT	phosphoprotein phosphatase activity	13	0.52	0.97
	GOTERM_MF_FAT	phosphatase activity	16	0.57	0.98
Annotation Cluster 68	Enrichment Score: 0.43	GO Term/Keyword	Count	P-Value	Benjamini
	GOTERM_BP_FAT	regulation of transferase activity	3	0.29	0.82
	GOTERM_BP_FAT	regulation of protein kinase activity	3	0.29	0.82
	GOTERM_BP_FAT	regulation of kinase activity	3	0.29	0.82
	GOTERM_BP_FAT	regulation of phosphorylation	3	0.45	0.93
	GOTERM_BP_FAT	regulation of phosphate metabolic process	3	0.48	0.94
	GOTERM_BP_FAT	regulation of phosphorus metabolic process	3	0.48	0.94
Annotation Cluster 69	Enrichment Score: 0.42	GO Term/Keyword	Count	P-Value	Benjamini
	GOTERM_BP_FAT	phosphoinositide metabolic process	4	0.31	0.83
	GOTERM_BP_FAT	GPI anchor metabolic process	3	0.4	0.91
	GOTERM_BP_FAT	glycerophospholipid metabolic process	4	0.41	0.91
	GOTERM_BP_FAT	glycerolipid metabolic process	4	0.41	0.91
Annotation Cluster 70	Enrichment Score: 0.42	GO Term/Keyword	Count	P-Value	Benjamini
	GOTERM_MF_FAT	chromatin binding	4	0.2	0.79
	INTERPRO	Chromo domain	3	0.3	0.97
	GOTERM_CC_FAT	chromatin	4	0.32	0.86
	SMART	CHROMO	3	0.52	0.98
	GOTERM_BP_FAT	chromatin assembly or disassembly	4	0.76	0.99
Annotation Cluster 71	Enrichment Score: 0.41	GO Term/Keyword	Count	P-Value	Benjamini
	INTERPRO	ABC transporter, transmembrane region	4	0.24	0.94
	INTERPRO	ABC transporter integral membrane type 1	4	0.33	0.97
	COG_ONTOLOGY	Defense mechanisms	3	0.75	1
Annotation Cluster 72	Enrichment Score: 0.41	GO Term/Keyword	Count	P-Value	Benjamini
	INTERPRO	EGF-like, type 3	8	0.27	0.95
	SP_PIR_KEYWORDS	egf-like domain	8	0.31	0.74
	INTERPRO	EGF-like	8	0.35	0.98
	SMART	EGF	8	0.81	1
Annotation Cluster 73	Enrichment Score: 0.4	GO Term/Keyword	Count	P-Value	Benjamini
	INTERPRO	Chitin binding protein, peritrophin-A	3	0.14	0.84
	SMART	ChtBD2	3	0.28	0.9
	GOTERM_MF_FAT	chitin binding	3	0.32	0.89
	GOTERM_MF_FAT	polysaccharide binding	3	0.42	0.94
	GOTERM_MF_FAT	pattern binding	3	0.42	0.94
	GOTERM_BP_FAT	chitin metabolic process	3	0.61	0.98
	GOTERM_BP_FAT	polysaccharide metabolic process	4	0.67	0.99
	GOTERM_BP_FAT	aminoglycan metabolic process	3	0.68	0.99
Annotation Cluster 74	Enrichment Score: 0.36	GO Term/Keyword	Count	P-Value	Benjamini
	GOTERM_BP_FAT	regulation of developmental growth	3	0.32	0.85
	GOTERM_BP_FAT	regulation of axon extension	3	0.32	0.85
	GOTERM_BP_FAT	regulation of cell morphogenesis involved in differentiation	3	0.38	0.89
	GOTERM_BP_FAT	regulation of neuron projection development	3	0.38	0.89
	GOTERM_BP_FAT	regulation of axonogenesis	3	0.38	0.89
	GOTERM_BP_FAT	regulation of cell growth	3	0.45	0.93
	GOTERM_BP_FAT	regulation of neuron differentiation	3	0.55	0.96
	GOTERM_BP_FAT	regulation of neurogenesis	3	0.55	0.96
	GOTERM_BP_FAT	regulation of nervous system development	3	0.55	0.96
	GOTERM_BP_FAT	regulation of cell development	3	0.57	0.97
Annotation Cluster 75	Enrichment Score: 0.36	GO Term/Keyword	Count	P-Value	Benjamini
	GOTERM_BP_FAT	positive regulation of cell size	3	0.19	0.68
	GOTERM_BP_FAT	regulation of cell size	3	0.61	0.98
	GOTERM_BP_FAT	regulation of cellular component size	3	0.74	0.99
Annotation Cluster 76	Enrichment Score: 0.36	GO Term/Keyword	Count	P-Value	Benjamini
	GOTERM_BP_FAT	negative regulation of macromolecule biosynthetic process	5	0.41	0.91
	GOTERM_BP_FAT	negative regulation of biosynthetic process	5	0.42	0.92
	GOTERM_BP_FAT	negative regulation of cellular biosynthetic process	5	0.42	0.92
	GOTERM_BP_FAT	negative regulation of transcription	4	0.5	0.95
Annotation Cluster 77	Enrichment Score: 0.36	GO Term/Keyword	Count	P-Value	Benjamini
	INTERPRO	BTB/POZ-like	11	0.28	0.96
	INTERPRO	BTB/POZ fold	11	0.37	0.98
	SMART	BTB	11	0.82	1
Annotation Cluster 78	Enrichment Score: 0.33	GO Term/Keyword	Count	P-Value	Benjamini
	INTERPRO	Peptidase aspartic, active site	3	0.24	0.94
	GOTERM_MF_FAT	aspartic-type peptidase activity	3	0.65	0.99
	GOTERM_MF_FAT	aspartic-type endopeptidase activity	3	0.65	0.99
Annotation Cluster 79	Enrichment Score: 0.3	GO Term/Keyword	Count	P-Value	Benjamini
	INTERPRO	C-type lectin-like	15	0.31	0.97
	INTERPRO	C-type lectin	16	0.42	0.99
	SMART	CLECT	16	0.96	1
Annotation Cluster 80	Enrichment Score: 0.3	GO Term/Keyword	Count	P-Value	Benjamini
	INTERPRO	ATPase, P-type, phospholipid-translocating, flippase	3	0.039	0.51
	GOTERM_MF_FAT	aminophospholipid transporter activity	3	0.058	0.49
	GOTERM_MF_FAT	phospholipid-translocating ATPase activity	3	0.058	0.49
	GOTERM_MF_FAT	phospholipid transporter activity	3	0.058	0.49
	GOTERM_BP_FAT	phospholipid transport	3	0.064	0.36
	INTERPRO	ATPase, P-type phosphorylation site	3	0.28	0.96
	INTERPRO	ATPase, P-type, K/Mg/Cd/Cu/Zn/Na/Ca/Na/H-transporter	3	0.3	0.97
	GOTERM_MF_FAT	lipid transporter activity	3	0.35	0.9
	GOTERM_MF_FAT	ATPase activity, coupled to transmembrane movement of ions, phosphorylative mechanism	3	0.49	0.96
	GOTERM_BP_FAT	lipid transport	3	0.52	0.96
	GOTERM_BP_FAT	lipid localization	4	0.56	0.97
	GOTERM_MF_FAT	ATPase activity, coupled to transmembrane movement of ions	3	0.78	1
	GOTERM_BP_FAT	ATP biosynthetic process	4	0.89	1
	GOTERM_BP_FAT	ATP metabolic process	4	0.9	1
	GOTERM_BP_FAT	nucleoside triphosphate biosynthetic process	4	0.91	1
	GOTERM_BP_FAT	purine nucleoside triphosphate biosynthetic process	4	0.91	1
	GOTERM_BP_FAT	ribonucleoside triphosphate biosynthetic process	4	0.91	1
	GOTERM_BP_FAT	purine ribonucleoside triphosphate biosynthetic process	4	0.91	1
	GOTERM_BP_FAT	purine nucleoside triphosphate metabolic process	4	0.92	1
	GOTERM_BP_FAT	ribonucleoside triphosphate metabolic process	4	0.92	1
	GOTERM_BP_FAT	purine ribonucleoside triphosphate metabolic process	4	0.92	1
	GOTERM_BP_FAT	nucleoside triphosphate metabolic process	4	0.93	1
	GOTERM_BP_FAT	purine ribonucleotide biosynthetic process	4	0.95	1
	GOTERM_BP_FAT	purine ribonucleotide metabolic process	4	0.96	1
	GOTERM_BP_FAT	ribonucleotide biosynthetic process	4	0.96	1
	GOTERM_BP_FAT	ribonucleotide metabolic process	4	0.97	1
	GOTERM_BP_FAT	purine nucleotide biosynthetic process	4	0.99	1
	GOTERM_BP_FAT	purine nucleotide metabolic process	4	0.99	1
	GOTERM_BP_FAT	nucleotide biosynthetic process	4	1	1
	GOTERM_BP_FAT	nucleobase, nucleoside and nucleotide biosynthetic process	4	1	1
	GOTERM_BP_FAT	nucleobase, nucleoside, nucleotide and nucleic acid biosynthetic process	4	1	1
Annotation Cluster 81	Enrichment Score: 0.29	GO Term/Keyword	Count	P-Value	Benjamini
	GOTERM_CC_FAT	ion channel complex	6	0.1	0.55
	GOTERM_MF_FAT	voltage-gated ion channel activity	5	0.8	1
	GOTERM_MF_FAT	voltage-gated channel activity	5	0.8	1
	GOTERM_MF_FAT	gated channel activity	6	1	1
Annotation Cluster 82	Enrichment Score: 0.28	GO Term/Keyword	Count	P-Value	Benjamini
	GOTERM_BP_FAT	cellular protein localization	14	0.39	0.9
	GOTERM_BP_FAT	cellular macromolecule localization	14	0.39	0.9
	GOTERM_BP_FAT	intracellular protein transport	11	0.64	0.98
	GOTERM_BP_FAT	intracellular transport	12	0.77	1
Annotation Cluster 83	Enrichment Score: 0.23	GO Term/Keyword	Count	P-Value	Benjamini
	GOTERM_BP_FAT	negative regulation of transcription	4	0.5	0.95
	GOTERM_BP_FAT	negative regulation of RNA metabolic process	3	0.65	0.98
	GOTERM_BP_FAT	negative regulation of transcription, DNA-dependent	3	0.65	0.98
Annotation Cluster 84	Enrichment Score: 0.21	GO Term/Keyword	Count	P-Value	Benjamini
	INTERPRO	Heat shock protein DnaJ, N-terminal	3	0.51	1
	INTERPRO	Molecular chaperone, heat shock protein, Hsp40, DnaJ	3	0.53	1
	GOTERM_MF_FAT	heat shock protein binding	3	0.73	0.99
	SMART	DnaJ	3	0.76	1
Annotation Cluster 85	Enrichment Score: 0.2	GO Term/Keyword	Count	P-Value	Benjamini
	GOTERM_MF_FAT	peptidase inhibitor activity	7	0.57	0.98
	GOTERM_MF_FAT	enzyme inhibitor activity	7	0.63	0.99
	GOTERM_MF_FAT	endopeptidase inhibitor activity	6	0.69	0.99
Annotation Cluster 86	Enrichment Score: 0.17	GO Term/Keyword	Count	P-Value	Benjamini
	SP_PIR_KEYWORDS	transcription regulation	26	0.54	0.91
	SP_PIR_KEYWORDS	Transcription	25	0.59	0.93
	GOTERM_BP_FAT	transcription	25	0.99	1
Annotation Cluster 87	Enrichment Score: 0.16	GO Term/Keyword	Count	P-Value	Benjamini
	INTERPRO	RNA recognition motif, RNP-1	7	0.54	1
	INTERPRO	Nucleotide-binding, alpha-beta plait	6	0.68	1
	SMART	RRM	7	0.91	1
Annotation Cluster 88	Enrichment Score: 0.16	GO Term/Keyword	Count	P-Value	Benjamini
	GOTERM_BP_FAT	cellular protein complex assembly	5	0.37	0.89
	GOTERM_BP_FAT	protein complex assembly	6	0.62	0.98
	GOTERM_BP_FAT	protein complex biogenesis	6	0.62	0.98
	GOTERM_BP_FAT	cellular macromolecular complex subunit organization	6	0.81	1
	GOTERM_BP_FAT	cellular macromolecular complex assembly	5	0.84	1
	GOTERM_BP_FAT	macromolecular complex subunit organization	7	0.88	1
	GOTERM_BP_FAT	macromolecular complex assembly	6	0.91	1
Annotation Cluster 89	Enrichment Score: 0.15	GO Term/Keyword	Count	P-Value	Benjamini
	GOTERM_BP_FAT	modification-dependent macromolecule catabolic process	11	0.63	0.98
	GOTERM_BP_FAT	modification-dependent protein catabolic process	11	0.63	0.98
	GOTERM_BP_FAT	proteolysis involved in cellular protein catabolic process	11	0.69	0.99
	GOTERM_BP_FAT	cellular protein catabolic process	11	0.69	0.99
	GOTERM_BP_FAT	protein catabolic process	12	0.69	0.99
	GOTERM_BP_FAT	cellular macromolecule catabolic process	12	0.75	0.99
	GOTERM_BP_FAT	macromolecule catabolic process	13	0.85	1
Annotation Cluster 90	Enrichment Score: 0.14	GO Term/Keyword	Count	P-Value	Benjamini
	GOTERM_MF_FAT	solute:sodium symporter activity	3	0.58	0.98
	GOTERM_MF_FAT	solute:cation symporter activity	3	0.75	1
	GOTERM_MF_FAT	symporter activity	3	0.85	1
Annotation Cluster 91	Enrichment Score: 0.1	GO Term/Keyword	Count	P-Value	Benjamini
	GOTERM_BP_FAT	response to heat	3	0.61	0.98
	GOTERM_BP_FAT	response to temperature stimulus	3	0.84	1
	GOTERM_BP_FAT	response to abiotic stimulus	4	0.96	1
Annotation Cluster 92	Enrichment Score: 0.1	GO Term/Keyword	Count	P-Value	Benjamini
	GOTERM_BP_FAT	molting cycle, collagen and cuticulin-based cuticle	16	0.8	1
	GOTERM_BP_FAT	molting cycle, protein-based cuticle	16	0.8	1
	GOTERM_BP_FAT	molting cycle	16	0.8	1
Annotation Cluster 93	Enrichment Score: 0.09	GO Term/Keyword	Count	P-Value	Benjamini
	GOTERM_MF_FAT	GTPase activity	7	0.51	0.97
	SP_PIR_KEYWORDS	gtp-binding	8	0.75	0.98
	GOTERM_MF_FAT	GTP binding	8	0.98	1
	GOTERM_MF_FAT	guanyl ribonucleotide binding	8	0.98	1
	GOTERM_MF_FAT	guanyl nucleotide binding	8	0.98	1
Annotation Cluster 94	Enrichment Score: 0.09	GO Term/Keyword	Count	P-Value	Benjamini
	GOTERM_CC_FAT	potassium channel complex	3	0.62	0.99
	GOTERM_CC_FAT	voltage-gated potassium channel complex	3	0.62	0.99
	INTERPRO	Potassium channel, voltage dependent, Kv, tetramerisation	3	0.8	1
	GOTERM_MF_FAT	voltage-gated cation channel activity	4	0.86	1
	GOTERM_MF_FAT	voltage-gated potassium channel activity	3	0.94	1
	GOTERM_MF_FAT	potassium channel activity	3	1	1
	GOTERM_BP_FAT	potassium ion transport	3	1	1
Annotation Cluster 95	Enrichment Score: 0.07	GO Term/Keyword	Count	P-Value	Benjamini
	SP_PIR_KEYWORDS	Monooxygenase	5	0.68	0.96
	INTERPRO	Cytochrome P450, C-terminal region	4	0.78	1
	INTERPRO	Cytochrome P450, conserved site	4	0.79	1
	INTERPRO	Cytochrome P450, E-class, group I	4	0.79	1
	INTERPRO	Cytochrome P450	4	0.8	1
	SP_PIR_KEYWORDS	heme	4	0.96	1
	SP_PIR_KEYWORDS	metalloprotein	3	0.96	1
	COG_ONTOLOGY	Secondary metabolites biosynthesis, transport, and catabolism	4	0.98	1
	SP_PIR_KEYWORDS	iron	5	0.99	1
Annotation Cluster 96	Enrichment Score: 0.06	GO Term/Keyword	Count	P-Value	Benjamini
	SP_PIR_KEYWORDS	Homeobox	5	0.76	0.98
	INTERPRO	Homeobox	5	0.82	1
	INTERPRO	Homeodomain-related	4	0.91	1
	SMART	HOX	5	0.98	1
Annotation Cluster 97	Enrichment Score: 0.06	GO Term/Keyword	Count	P-Value	Benjamini
	INTERPRO	Ras	3	0.81	1
	INTERPRO	Ras GTPase	3	0.86	1
	INTERPRO	Small GTP-binding protein	3	0.94	1
Annotation Cluster 98	Enrichment Score: 0.03	GO Term/Keyword	Count	P-Value	Benjamini
	GOTERM_BP_FAT	heterocycle biosynthetic process	3	0.81	1
	GOTERM_BP_FAT	cofactor biosynthetic process	3	0.99	1
	GOTERM_BP_FAT	cofactor metabolic process	4	1	1
Annotation Cluster 99	Enrichment Score: 0.03	GO Term/Keyword	Count	P-Value	Benjamini
	SP_PIR_KEYWORDS	wd repeat	5	0.89	1
	INTERPRO	WD40 repeat 2	4	0.92	1
	INTERPRO	WD40 repeat, subgroup	4	0.94	1
	INTERPRO	WD40 repeat, region	4	0.95	1
Annotation Cluster 100	Enrichment Score: 0.01	GO Term/Keyword	Count	P-Value	Benjamini
	INTERPRO	Vitamin D receptor	4	0.75	1
	UP_SEQ_FEATURE	DNA-binding region:Nuclear receptor	3	0.97	1
	UP_SEQ_FEATURE	zinc finger region:NR C4-type	3	0.97	1
	INTERPRO	Nuclear hormone receptor, ligand-binding	3	1	1
	INTERPRO	Zinc finger, NHR/GATA-type	5	1	1
	INTERPRO	Zinc finger, nuclear hormone receptor-type	4	1	1
	INTERPRO	Nuclear hormone receptor, ligand-binding, core	3	1	1
	GOTERM_MF_FAT	ligand-dependent nuclear receptor activity	4	1	1
	GOTERM_MF_FAT	steroid hormone receptor activity	3	1	1
	SMART	ZnF_C4	4	1	1
	SMART	HOLI	3	1	1
Annotation Cluster 101	Enrichment Score: 0.01	GO Term/Keyword	Count	P-Value	Benjamini
	GOTERM_CC_FAT	organelle lumen	3	0.97	1
	GOTERM_CC_FAT	intracellular organelle lumen	3	0.97	1
	GOTERM_CC_FAT	membrane-enclosed lumen	3	0.97	1
Annotation Cluster 102	Enrichment Score: 0.01	GO Term/Keyword	Count	P-Value	Benjamini
	GOTERM_MF_FAT	heme binding	6	0.97	1
	GOTERM_MF_FAT	tetrapyrrole binding	6	0.98	1
	SP_PIR_KEYWORDS	oxidoreductase	8	1	1
	GOTERM_MF_FAT	electron carrier activity	7	1	1
	GOTERM_MF_FAT	iron ion binding	7	1	1
Annotation Cluster 103	Enrichment Score: 0	GO Term/Keyword	Count	P-Value	Benjamini
	GOTERM_MF_FAT	cation channel activity	8	0.97	1
	GOTERM_MF_FAT	metal ion transmembrane transporter activity	8	0.99	1
	GOTERM_BP_FAT	metal ion transport	7	1	1
	GOTERM_MF_FAT	ion channel activity	9	1	1
	GOTERM_MF_FAT	substrate specific channel activity	9	1	1
	GOTERM_MF_FAT	channel activity	9	1	1
	GOTERM_MF_FAT	passive transmembrane transporter activity	9	1	1
Annotation Cluster 104	Enrichment Score: 0	GO Term/Keyword	Count	P-Value	Benjamini
	INTERPRO	Nematode cuticle collagen, N-terminal	4	0.99	1
	INTERPRO	Collagen triple helix repeat	4	1	1
	GOTERM_MF_FAT	structural constituent of cuticle	4	1	1

## Sheet: Downregulated
Annotation Cluster 1	Enrichment Score: 9.65	GO Term/Keyword	Count	P-Value	Benjamini
	INTERPRO	Nematode cuticle collagen, N-terminal	34	4.4e-11	3.5e-08
	INTERPRO	Collagen triple helix repeat	38	6.5e-11	2.6e-08
	GOTERM_MF_FAT	structural constituent of cuticle	35	3.8e-09	4.8e-07
Annotation Cluster 2	Enrichment Score: 6.03	GO Term/Keyword	Count	P-Value	Benjamini
	GOTERM_CC_FAT	mitochondrial envelope	25	2.9e-08	1.3e-06
	GOTERM_CC_FAT	mitochondrial membrane	24	7.5e-08	2.5e-06
	GOTERM_CC_FAT	mitochondrial inner membrane	21	3.1e-07	8.5e-06
	GOTERM_CC_FAT	organelle inner membrane	21	3.8e-07	8.7e-06
	GOTERM_CC_FAT	organelle envelope	25	1.7e-06	3.3e-05
	GOTERM_CC_FAT	envelope	26	3.8e-06	6.5e-05
	GOTERM_CC_FAT	organelle membrane	27	0.00034	0.0042
Annotation Cluster 3	Enrichment Score: 5.83	GO Term/Keyword	Count	P-Value	Benjamini
	INTERPRO	Acyl-CoA oxidase/dehydrogenase, central region	11	3.7e-07	4.3e-05
	INTERPRO	Acyl-CoA oxidase/dehydrogenase, type1/2, C-terminal	11	6.1e-07	6.1e-05
	INTERPRO	Acyl-CoA dehydrogenase/oxidase, N-terminal	10	4.2e-06	0.00031
	GOTERM_MF_FAT	acyl-CoA dehydrogenase activity	11	4.8e-06	0.00037
Annotation Cluster 4	Enrichment Score: 4.97	GO Term/Keyword	Count	P-Value	Benjamini
	INTERPRO	Peptidase A1	10	3.3e-07	4.4e-05
	INTERPRO	Peptidase aspartic, catalytic	10	3.3e-07	4.4e-05
	GOTERM_MF_FAT	aspartic-type endopeptidase activity	10	0.00034	0.012
	GOTERM_MF_FAT	aspartic-type peptidase activity	10	0.00034	0.012
Annotation Cluster 5	Enrichment Score: 4.79	GO Term/Keyword	Count	P-Value	Benjamini
	PIR_SUPERFAMILY	PIRSF001187:Pepsin	7	2.6e-06	0.00083
	SP_PIR_KEYWORDS	Aspartyl protease	7	4.6e-06	0.0002
	INTERPRO	Peptidase aspartic, active site	7	0.00035	0.012
Annotation Cluster 6	Enrichment Score: 4.58	GO Term/Keyword	Count	P-Value	Benjamini
	INTERPRO	Glutathione S-transferase, N-terminal	14	1e-05	0.00062
	INTERPRO	Glutathione S-transferase, C-terminal	13	3.5e-05	0.002
	INTERPRO	Glutathione S-transferase/chloride channel, C-terminal	13	5.3e-05	0.0025
Annotation Cluster 7	Enrichment Score: 4.21	GO Term/Keyword	Count	P-Value	Benjamini
	GOTERM_MF_FAT	oxidoreductase activity, acting on NADH or NADPH	11	4.4e-05	0.0024
	GOTERM_MF_FAT	NADH dehydrogenase (quinone) activity	9	6.7e-05	0.0032
	GOTERM_MF_FAT	NADH dehydrogenase activity	9	6.7e-05	0.0032
	GOTERM_MF_FAT	oxidoreductase activity, acting on NADH or NADPH, quinone or similar compound as acceptor	9	6.7e-05	0.0032
	GOTERM_MF_FAT	NADH dehydrogenase (ubiquinone) activity	9	6.7e-05	0.0032
Annotation Cluster 8	Enrichment Score: 4.08	GO Term/Keyword	Count	P-Value	Benjamini
	SMART	Pept_C1	10	4.8e-07	4.2e-05
	INTERPRO	Peptidase C1A, papain	10	3.7e-05	0.002
	INTERPRO	Peptidase C1A, papain C-terminal	10	6.7e-05	0.003
	GOTERM_MF_FAT	cysteine-type peptidase activity	13	0.04	0.35
Annotation Cluster 9	Enrichment Score: 3.64	GO Term/Keyword	Count	P-Value	Benjamini
	GOTERM_CC_FAT	ribonucleoprotein complex	31	1.3e-05	0.00019
	GOTERM_CC_FAT	ribosome	25	4.8e-05	0.00066
	GOTERM_MF_FAT	structural constituent of ribosome	25	0.00013	0.005
	GOTERM_BP_FAT	translation	25	0.036	0.42
Annotation Cluster 10	Enrichment Score: 3.58	GO Term/Keyword	Count	P-Value	Benjamini
	SMART	SapB	8	1.6e-05	0.00073
	INTERPRO	Saposin B	8	0.00073	0.023
	INTERPRO	Saposin-like type B, 2	6	0.0015	0.039
Annotation Cluster 11	Enrichment Score: 3.35	GO Term/Keyword	Count	P-Value	Benjamini
	UP_SEQ_FEATURE	domain:GST N-terminal	8	9.1e-06	0.0018
	UP_SEQ_FEATURE	domain:GST C-terminal	8	1.7e-05	0.0023
	GOTERM_MF_FAT	glutathione transferase activity	7	0.00092	0.025
	PIR_SUPERFAMILY	PIRSF000503:glutathione transferase	8	0.0032	0.19
	GOTERM_MF_FAT	transferase activity, transferring alkyl or aryl (other than methyl) groups	7	0.039	0.35
Annotation Cluster 12	Enrichment Score: 3.14	GO Term/Keyword	Count	P-Value	Benjamini
	INTERPRO	Acyl-CoA oxidase/dehydrogenase, type 1	7	0.00024	0.009
	INTERPRO	Acyl-CoA dehydrogenase, N-terminal	6	0.0011	0.03
	INTERPRO	Acyl-CoA dehydrogenase, conserved site	6	0.0015	0.039
Annotation Cluster 13	Enrichment Score: 3.03	GO Term/Keyword	Count	P-Value	Benjamini
	INTERPRO	Pyridoxal phosphate-dependent transferase, major region, subdomain 1	10	0.00024	0.0094
	GOTERM_MF_FAT	vitamin B6 binding	13	0.00049	0.016
	GOTERM_MF_FAT	pyridoxal phosphate binding	13	0.00049	0.016
	GOTERM_MF_FAT	vitamin binding	15	0.014	0.16
Annotation Cluster 14	Enrichment Score: 2.7	GO Term/Keyword	Count	P-Value	Benjamini
	INTERPRO	Cytosolic fatty-acid binding	6	0.00046	0.015
	INTERPRO	Calycin	5	0.0021	0.052
	PIR_SUPERFAMILY	PIRSF002390:lipid binding protein, FABP type	5	0.0029	0.21
	PIR_SUPERFAMILY	PIRSF500199:intracellular lipid-binding protein	4	0.0056	0.26
Annotation Cluster 15	Enrichment Score: 2.46	GO Term/Keyword	Count	P-Value	Benjamini
	SMART	CLECT	23	2.9e-05	0.00084
	INTERPRO	C-type lectin-like	22	0.026	0.35
	INTERPRO	C-type lectin	23	0.055	0.53
Annotation Cluster 16	Enrichment Score: 2.34	GO Term/Keyword	Count	P-Value	Benjamini
	GOTERM_BP_FAT	multicellular organismal aging	28	0.0046	0.14
	GOTERM_BP_FAT	determination of adult life span	28	0.0046	0.14
	GOTERM_BP_FAT	aging	28	0.0046	0.14
Annotation Cluster 17	Enrichment Score: 2.31	GO Term/Keyword	Count	P-Value	Benjamini
	SP_PIR_KEYWORDS	respiratory chain	7	0.0026	0.031
	SP_PIR_KEYWORDS	electron transport	8	0.0041	0.047
	GOTERM_CC_FAT	respiratory chain	6	0.011	0.061
Annotation Cluster 18	Enrichment Score: 2.29	GO Term/Keyword	Count	P-Value	Benjamini
	INTERPRO	Peptidase, cysteine peptidase active site	10	0.0003	0.011
	GOTERM_MF_FAT	cysteine-type endopeptidase activity	11	0.011	0.16
	GOTERM_MF_FAT	cysteine-type peptidase activity	13	0.04	0.35
Annotation Cluster 19	Enrichment Score: 2.19	GO Term/Keyword	Count	P-Value	Benjamini
	INTERPRO	Peptidase S10, serine carboxypeptidase	5	0.0014	0.037
	GOTERM_MF_FAT	serine-type exopeptidase activity	5	0.0042	0.085
	GOTERM_MF_FAT	serine-type carboxypeptidase activity	5	0.0042	0.085
	INTERPRO	Peptidase S10, serine carboxypeptidase, active site	4	0.014	0.24
	GOTERM_MF_FAT	carboxypeptidase activity	6	0.032	0.31
Annotation Cluster 20	Enrichment Score: 2.14	GO Term/Keyword	Count	P-Value	Benjamini
	SMART	LPD_N	4	0.00069	0.015
	SMART	VWD	4	0.0018	0.023
	INTERPRO	Vitellinogen, superhelical	4	0.0039	0.086
	INTERPRO	Vitellinogen, beta-sheet N-terminal	4	0.0039	0.086
	INTERPRO	Lipid transport protein, N-terminal	4	0.0039	0.086
	INTERPRO	Vitellinogen, open beta-sheet	4	0.0039	0.086
	SP_PIR_KEYWORDS	storage protein	4	0.0044	0.048
	UP_SEQ_FEATURE	domain:Vitellogenin	4	0.0058	0.32
	GOTERM_MF_FAT	nutrient reservoir activity	4	0.0066	0.11
	UP_SEQ_FEATURE	domain:VWFD	4	0.0097	0.42
	INTERPRO	von Willebrand factor, type D	4	0.01	0.19
	GOTERM_MF_FAT	lipid transporter activity	4	0.14	0.7
	GOTERM_BP_FAT	lipid transport	4	0.21	0.84
Annotation Cluster 21	Enrichment Score: 2.1	GO Term/Keyword	Count	P-Value	Benjamini
	GOTERM_CC_FAT	prefoldin complex	5	0.00094	0.0085
	GOTERM_CC_FAT	cytosolic part	6	0.0045	0.03
	GOTERM_CC_FAT	cytosol	6	0.12	0.4
Annotation Cluster 22	Enrichment Score: 2.08	GO Term/Keyword	Count	P-Value	Benjamini
	GOTERM_BP_FAT	fatty acid beta-oxidation	5	0.0028	0.11
	GOTERM_BP_FAT	fatty acid catabolic process	5	0.0028	0.11
	GOTERM_BP_FAT	fatty acid oxidation	5	0.0041	0.14
	GOTERM_BP_FAT	lipid oxidation	5	0.0041	0.14
	GOTERM_BP_FAT	cellular lipid catabolic process	6	0.0064	0.17
	INTERPRO	Acyl-CoA oxidase	4	0.0066	0.13
	INTERPRO	Acyl-CoA oxidase, C-terminal	4	0.01	0.19
	PIR_SUPERFAMILY	PIRSF000168:acyl-CoA oxidase	4	0.01	0.29
	GOTERM_MF_FAT	acyl-CoA oxidase activity	4	0.016	0.19
	PIR_SUPERFAMILY	PIRSF000168:Acyl-CoA_oxidase	4	0.017	0.37
	KEGG_PATHWAY	alpha-Linolenic acid metabolism	5	0.023	0.17
	GOTERM_MF_FAT	oxidoreductase activity, acting on the CH-CH group of donors, oxygen as acceptor	4	0.032	0.31
Annotation Cluster 23	Enrichment Score: 1.89	GO Term/Keyword	Count	P-Value	Benjamini
	GOTERM_BP_FAT	response to endoplasmic reticulum stress	5	0.0028	0.11
	GOTERM_BP_FAT	endoplasmic reticulum unfolded protein response	5	0.0028	0.11
	GOTERM_BP_FAT	ER-nuclear signaling pathway	5	0.0028	0.11
	GOTERM_BP_FAT	cellular response to unfolded protein	5	0.0059	0.16
	GOTERM_BP_FAT	response to protein stimulus	5	0.0081	0.19
	GOTERM_BP_FAT	response to unfolded protein	5	0.0081	0.19
	GOTERM_BP_FAT	response to organic substance	5	0.11	0.69
	GOTERM_BP_FAT	cellular response to stress	5	0.93	1
Annotation Cluster 24	Enrichment Score: 1.86	GO Term/Keyword	Count	P-Value	Benjamini
	PIR_SUPERFAMILY	PIRSF036514:alpha-crystallin-related small heat shock protein	5	0.0075	0.26
	INTERPRO	Alpha crystallin/Heat shock protein	5	0.011	0.2
	INTERPRO	Heat shock protein Hsp20	5	0.014	0.23
	GOTERM_BP_FAT	response to heat	6	0.033	0.44
Annotation Cluster 25	Enrichment Score: 1.85	GO Term/Keyword	Count	P-Value	Benjamini
	GOTERM_BP_FAT	catechol metabolic process	7	0.0083	0.19
	GOTERM_BP_FAT	phenol metabolic process	7	0.0083	0.19
	GOTERM_BP_FAT	diol metabolic process	7	0.0083	0.19
	GOTERM_MF_FAT	oxidoreductase activity, acting on the CH-CH group of donors, NAD or NADP as acceptor	7	0.0097	0.15
	GOTERM_BP_FAT	siderophore biosynthetic process from catechol	6	0.015	0.28
	GOTERM_BP_FAT	siderophore biosynthetic process	6	0.015	0.28
	GOTERM_BP_FAT	nonribosomal peptide biosynthetic process	6	0.015	0.28
	GOTERM_BP_FAT	siderophore metabolic process	6	0.015	0.28
	GOTERM_BP_FAT	enterobactin biosynthetic process	6	0.015	0.28
	GOTERM_BP_FAT	enterobactin metabolic process	6	0.015	0.28
	GOTERM_MF_FAT	2,3-dihydro-2,3-dihydroxybenzoate dehydrogenase activity	6	0.023	0.25
	GOTERM_BP_FAT	peptide metabolic process	7	0.024	0.38
	GOTERM_BP_FAT	peptide biosynthetic process	6	0.025	0.38
Annotation Cluster 26	Enrichment Score: 1.81	GO Term/Keyword	Count	P-Value	Benjamini
	GOTERM_CC_FAT	membrane-enclosed lumen	20	0.0027	0.02
	GOTERM_CC_FAT	organelle lumen	16	0.037	0.16
	GOTERM_CC_FAT	intracellular organelle lumen	16	0.037	0.16
Annotation Cluster 27	Enrichment Score: 1.79	GO Term/Keyword	Count	P-Value	Benjamini
	GOTERM_MF_FAT	peptidase activity	44	0.011	0.16
	GOTERM_MF_FAT	peptidase activity, acting on L-amino acid peptides	41	0.013	0.16
	GOTERM_BP_FAT	proteolysis	46	0.03	0.42
Annotation Cluster 28	Enrichment Score: 1.39	GO Term/Keyword	Count	P-Value	Benjamini
	GOTERM_BP_FAT	regulation of growth rate	131	0.034	0.44
	GOTERM_BP_FAT	positive regulation of growth rate	131	0.035	0.44
	GOTERM_BP_FAT	positive regulation of growth	143	0.037	0.43
	GOTERM_BP_FAT	regulation of growth	145	0.061	0.54
Annotation Cluster 29	Enrichment Score: 1.34	GO Term/Keyword	Count	P-Value	Benjamini
	GOTERM_MF_FAT	ubiquinol-cytochrome-c reductase activity	3	0.046	0.37
	GOTERM_MF_FAT	oxidoreductase activity, acting on diphenols and related substances as donors	3	0.046	0.37
	GOTERM_MF_FAT	oxidoreductase activity, acting on diphenols and related substances as donors, cytochrome as acceptor	3	0.046	0.37
Annotation Cluster 30	Enrichment Score: 1.31	GO Term/Keyword	Count	P-Value	Benjamini
	GOTERM_BP_FAT	cell redox homeostasis	10	0.025	0.37
	GOTERM_BP_FAT	cellular homeostasis	12	0.035	0.43
	GOTERM_BP_FAT	homeostatic process	12	0.14	0.73
Annotation Cluster 31	Enrichment Score: 1.29	GO Term/Keyword	Count	P-Value	Benjamini
	SMART	Sm	4	0.018	0.15
	INTERPRO	Like-Sm ribonucleoprotein, eukaryotic and archaea-type, core	4	0.081	0.66
	INTERPRO	Like-Sm ribonucleoprotein, core	4	0.093	0.7
Annotation Cluster 32	Enrichment Score: 1.28	GO Term/Keyword	Count	P-Value	Benjamini
	INTERPRO	Ctr copper transporter	4	0.014	0.24
	GOTERM_MF_FAT	copper ion transmembrane transporter activity	4	0.041	0.35
	GOTERM_MF_FAT	transition metal ion transmembrane transporter activity	4	0.077	0.5
	GOTERM_MF_FAT	di-, tri-valent inorganic cation transmembrane transporter activity	4	0.16	0.74
Annotation Cluster 33	Enrichment Score: 1.26	GO Term/Keyword	Count	P-Value	Benjamini
	GOTERM_CC_FAT	mitochondrial intermembrane space	4	0.0075	0.044
	GOTERM_CC_FAT	organelle envelope lumen	4	0.0075	0.044
	INTERPRO	Zinc finger, Tim10/DDP-type	3	0.033	0.4
	INTERPRO	Mitochondrial inner membrane translocase complex, Tim8/9/10/13-zinc finger-like	3	0.033	0.4
	GOTERM_CC_FAT	mitochondrial intermembrane space protein transporter complex	3	0.036	0.16
	GOTERM_BP_FAT	protein import into mitochondrial inner membrane	3	0.037	0.42
	GOTERM_BP_FAT	mitochondrial membrane organization	3	0.037	0.42
	GOTERM_BP_FAT	inner mitochondrial membrane organization	3	0.037	0.42
	UP_SEQ_FEATURE	short sequence motif:Twin CX3C motif	3	0.043	0.89
	GOTERM_BP_FAT	protein localization in mitochondrion	3	0.14	0.74
	GOTERM_BP_FAT	protein targeting to mitochondrion	3	0.14	0.74
	GOTERM_BP_FAT	mitochondrial transport	3	0.18	0.81
	GOTERM_BP_FAT	mitochondrion organization	3	0.38	0.95
	GOTERM_BP_FAT	protein import	3	0.4	0.96
Annotation Cluster 34	Enrichment Score: 1.23	GO Term/Keyword	Count	P-Value	Benjamini
	GOTERM_MF_FAT	protein disulfide oxidoreductase activity	5	0.045	0.37
	GOTERM_MF_FAT	oxidoreductase activity, acting on sulfur group of donors	6	0.064	0.46
	GOTERM_MF_FAT	disulfide oxidoreductase activity	5	0.072	0.48
Annotation Cluster 35	Enrichment Score: 1.19	GO Term/Keyword	Count	P-Value	Benjamini
	INTERPRO	Cytochrome P450, E-class, group I	11	0.015	0.24
	INTERPRO	Cytochrome P450	11	0.018	0.28
	INTERPRO	Cytochrome P450, C-terminal region	10	0.036	0.41
	COG_ONTOLOGY	Secondary metabolites biosynthesis, transport, and catabolism	11	0.038	0.21
	SP_PIR_KEYWORDS	Monooxygenase	11	0.052	0.28
	INTERPRO	Cytochrome P450, conserved site	9	0.086	0.67
	SP_PIR_KEYWORDS	heme	12	0.16	0.54
	GOTERM_MF_FAT	heme binding	14	0.26	0.87
	GOTERM_MF_FAT	tetrapyrrole binding	14	0.28	0.88
Annotation Cluster 36	Enrichment Score: 1.14	GO Term/Keyword	Count	P-Value	Benjamini
	GOTERM_BP_FAT	cotranslational protein targeting to membrane	4	0.024	0.38
	SP_PIR_KEYWORDS	signal recognition particle	3	0.051	0.28
	GOTERM_CC_FAT	signal recognition particle, endoplasmic reticulum targeting	3	0.052	0.21
	GOTERM_MF_FAT	7S RNA binding	3	0.066	0.45
	GOTERM_CC_FAT	signal recognition particle	3	0.069	0.26
	GOTERM_BP_FAT	protein targeting to ER	3	0.11	0.7
	GOTERM_BP_FAT	SRP-dependent cotranslational protein targeting to membrane	3	0.11	0.7
	KEGG_PATHWAY	Protein export	3	0.21	0.6
Annotation Cluster 37	Enrichment Score: 1.12	GO Term/Keyword	Count	P-Value	Benjamini
	GOTERM_CC_FAT	proton-transporting ATP synthase complex	7	0.00088	0.0085
	GOTERM_CC_FAT	proton-transporting two-sector ATPase complex, proton-transporting domain	6	0.0073	0.044
	GOTERM_BP_FAT	hydrogen transport	9	0.013	0.26
	GOTERM_CC_FAT	proton-transporting two-sector ATPase complex	8	0.028	0.14
	GOTERM_BP_FAT	proton transport	8	0.035	0.42
	GOTERM_BP_FAT	ion transmembrane transport	8	0.039	0.42
	GOTERM_BP_FAT	energy coupled proton transport, down electrochemical gradient	7	0.071	0.57
	GOTERM_BP_FAT	ATP synthesis coupled proton transport	7	0.071	0.57
	GOTERM_BP_FAT	ATP biosynthetic process	9	0.085	0.62
	GOTERM_BP_FAT	ATP metabolic process	9	0.097	0.66
	GOTERM_BP_FAT	purine nucleoside triphosphate biosynthetic process	9	0.12	0.7
	GOTERM_BP_FAT	nucleoside triphosphate biosynthetic process	9	0.12	0.7
	GOTERM_BP_FAT	purine ribonucleoside triphosphate biosynthetic process	9	0.12	0.7
	GOTERM_BP_FAT	ribonucleoside triphosphate biosynthetic process	9	0.12	0.7
	GOTERM_BP_FAT	ribonucleotide biosynthetic process	10	0.13	0.72
	GOTERM_BP_FAT	purine nucleoside triphosphate metabolic process	9	0.13	0.73
	GOTERM_BP_FAT	purine ribonucleoside triphosphate metabolic process	9	0.13	0.73
	GOTERM_BP_FAT	ribonucleoside triphosphate metabolic process	9	0.13	0.73
	GOTERM_BP_FAT	nucleoside triphosphate metabolic process	9	0.14	0.74
	GOTERM_BP_FAT	ribonucleotide metabolic process	10	0.15	0.75
	GOTERM_BP_FAT	purine ribonucleotide biosynthetic process	9	0.2	0.84
	GOTERM_BP_FAT	purine ribonucleotide metabolic process	9	0.23	0.86
	GOTERM_BP_FAT	purine nucleotide biosynthetic process	9	0.48	0.98
	GOTERM_BP_FAT	purine nucleotide metabolic process	9	0.52	0.98
Annotation Cluster 38	Enrichment Score: 1.1	GO Term/Keyword	Count	P-Value	Benjamini
	INTERPRO	Thiolase	3	0.047	0.49
	PIR_SUPERFAMILY	PIRSF000429:Ac-CoA_Ac_transf	3	0.088	0.84
	INTERPRO	Thiolase-like, subgroup	3	0.12	0.77
Annotation Cluster 39	Enrichment Score: 1.03	GO Term/Keyword	Count	P-Value	Benjamini
	GOTERM_BP_FAT	aromatic amino acid family catabolic process	3	0.054	0.51
	GOTERM_BP_FAT	aromatic compound catabolic process	3	0.072	0.57
	GOTERM_BP_FAT	aromatic amino acid family metabolic process	3	0.21	0.84
Annotation Cluster 40	Enrichment Score: 1.02	GO Term/Keyword	Count	P-Value	Benjamini
	GOTERM_BP_FAT	nucleobase, nucleoside, nucleotide and nucleic acid biosynthetic process	16	0.075	0.58
	GOTERM_BP_FAT	nucleobase, nucleoside and nucleotide biosynthetic process	16	0.075	0.58
	GOTERM_BP_FAT	nucleotide biosynthetic process	14	0.16	0.76
Annotation Cluster 41	Enrichment Score: 0.99	GO Term/Keyword	Count	P-Value	Benjamini
	INTERPRO	Uncharacterised protein family UPF0376	6	0.043	0.46
	PIR_SUPERFAMILY	PIRSF015697:UCP015697	6	0.14	0.93
	INTERPRO	Protein of unknown function DUF19	6	0.18	0.88
Annotation Cluster 42	Enrichment Score: 0.96	GO Term/Keyword	Count	P-Value	Benjamini
	SP_PIR_KEYWORDS	dioxygenase	4	0.077	0.34
	GOTERM_MF_FAT	oxidoreductase activity, acting on single donors with incorporation of molecular oxygen, incorporation of two atoms of oxygen	4	0.12	0.66
	GOTERM_MF_FAT	oxidoreductase activity, acting on single donors with incorporation of molecular oxygen	4	0.14	0.7
Annotation Cluster 43	Enrichment Score: 0.93	GO Term/Keyword	Count	P-Value	Benjamini
	SMART	DnaJ	5	0.019	0.14
	INTERPRO	Heat shock protein DnaJ, N-terminal	5	0.12	0.77
	GOTERM_MF_FAT	heat shock protein binding	5	0.28	0.89
	INTERPRO	Molecular chaperone, heat shock protein, Hsp40, DnaJ	4	0.31	0.97
Annotation Cluster 44	Enrichment Score: 0.93	GO Term/Keyword	Count	P-Value	Benjamini
	INTERPRO	Chaperone DnaJ, C-terminal	3	0.033	0.4
	INTERPRO	Heat shock protein DnaJ	3	0.16	0.86
	INTERPRO	Molecular chaperone, heat shock protein, Hsp40, DnaJ	4	0.31	0.97
Annotation Cluster 45	Enrichment Score: 0.88	GO Term/Keyword	Count	P-Value	Benjamini
	GOTERM_BP_FAT	growth	113	0.0045	0.15
	GOTERM_BP_FAT	nematode larval development	119	0.39	0.96
	GOTERM_BP_FAT	larval development	119	0.4	0.96
	GOTERM_BP_FAT	post-embryonic development	119	0.45	0.97
Annotation Cluster 46	Enrichment Score: 0.69	GO Term/Keyword	Count	P-Value	Benjamini
	GOTERM_BP_FAT	pyridine nucleotide metabolic process	4	0.07	0.57
	GOTERM_BP_FAT	oxidoreduction coenzyme metabolic process	4	0.21	0.84
	GOTERM_BP_FAT	nicotinamide nucleotide metabolic process	3	0.21	0.84
	GOTERM_BP_FAT	nicotinamide metabolic process	3	0.21	0.84
	GOTERM_BP_FAT	alkaloid metabolic process	3	0.21	0.84
	GOTERM_BP_FAT	cellular amide metabolic process	3	0.26	0.88
	GOTERM_BP_FAT	secondary metabolic process	3	0.43	0.96
Annotation Cluster 47	Enrichment Score: 0.64	GO Term/Keyword	Count	P-Value	Benjamini
	SMART	PTPc	9	0.012	0.13
	INTERPRO	Protein-tyrosine phosphatase, receptor/non-receptor type	9	0.21	0.91
	GOTERM_BP_FAT	protein amino acid dephosphorylation	9	0.58	0.99
	GOTERM_MF_FAT	protein tyrosine phosphatase activity	9	0.62	0.99
	GOTERM_BP_FAT	dephosphorylation	9	0.66	1
Annotation Cluster 48	Enrichment Score: 0.64	GO Term/Keyword	Count	P-Value	Benjamini
	GOTERM_MF_FAT	fatty acid binding	3	0.19	0.77
	GOTERM_MF_FAT	acyl-CoA binding	3	0.19	0.77
	GOTERM_MF_FAT	monocarboxylic acid binding	3	0.33	0.91
Annotation Cluster 49	Enrichment Score: 0.62	GO Term/Keyword	Count	P-Value	Benjamini
	GOTERM_MF_FAT	nucleotide kinase activity	3	0.11	0.63
	GOTERM_MF_FAT	phosphotransferase activity, phosphate group as acceptor	3	0.3	0.89
	GOTERM_MF_FAT	nucleobase, nucleoside, nucleotide kinase activity	3	0.41	0.95
Annotation Cluster 50	Enrichment Score: 0.61	GO Term/Keyword	Count	P-Value	Benjamini
	GOTERM_MF_FAT	heme-copper terminal oxidase activity	3	0.25	0.85
	GOTERM_MF_FAT	cytochrome-c oxidase activity	3	0.25	0.85
	GOTERM_MF_FAT	oxidoreductase activity, acting on heme group of donors	3	0.25	0.85
	GOTERM_MF_FAT	oxidoreductase activity, acting on heme group of donors, oxygen as acceptor	3	0.25	0.85
Annotation Cluster 51	Enrichment Score: 0.54	GO Term/Keyword	Count	P-Value	Benjamini
	GOTERM_BP_FAT	protein targeting	9	0.0019	0.086
	GOTERM_BP_FAT	intracellular protein transport	12	0.38	0.95
	GOTERM_BP_FAT	cellular macromolecule localization	12	0.5	0.98
	GOTERM_BP_FAT	cellular protein localization	12	0.5	0.98
	GOTERM_BP_FAT	intracellular transport	12	0.65	1
	GOTERM_BP_FAT	protein transport	16	0.66	1
	GOTERM_BP_FAT	establishment of protein localization	16	0.69	1
	GOTERM_BP_FAT	protein localization	17	0.92	1
Annotation Cluster 52	Enrichment Score: 0.47	GO Term/Keyword	Count	P-Value	Benjamini
	GOTERM_BP_FAT	water-soluble vitamin biosynthetic process	3	0.31	0.91
	GOTERM_BP_FAT	vitamin biosynthetic process	3	0.31	0.91
	GOTERM_BP_FAT	water-soluble vitamin metabolic process	3	0.38	0.95
	GOTERM_BP_FAT	vitamin metabolic process	3	0.38	0.95
Annotation Cluster 53	Enrichment Score: 0.45	GO Term/Keyword	Count	P-Value	Benjamini
	PIR_SUPERFAMILY	PIRSF000675:tyrosine-protein kinase	5	0.053	0.69
	SMART	TyrKc	6	0.34	0.89
	SP_PIR_KEYWORDS	tyrosine-protein kinase	6	0.5	0.9
	INTERPRO	Tyrosine protein kinase, active site	5	0.74	1
	INTERPRO	Tyrosine protein kinase	6	0.84	1
Annotation Cluster 54	Enrichment Score: 0.43	GO Term/Keyword	Count	P-Value	Benjamini
	SMART	CHK	3	0.22	0.78
	INTERPRO	CHK kinase-like	3	0.48	1
	INTERPRO	Uncharacterised kinase D1044.1	3	0.5	1
Annotation Cluster 55	Enrichment Score: 0.4	GO Term/Keyword	Count	P-Value	Benjamini
	INTERPRO	Acyl-CoA N-acyltransferase	4	0.16	0.86
	INTERPRO	GCN5-related N-acetyltransferase	3	0.35	0.98
	GOTERM_MF_FAT	acetyltransferase activity	4	0.42	0.95
	GOTERM_MF_FAT	N-acetyltransferase activity	3	0.64	0.99
	GOTERM_MF_FAT	N-acyltransferase activity	3	0.66	0.99
Annotation Cluster 56	Enrichment Score: 0.39	GO Term/Keyword	Count	P-Value	Benjamini
	GOTERM_BP_FAT	positive regulation of multicellular organism growth	24	0.36	0.94
	GOTERM_BP_FAT	positive regulation of multicellular organismal process	24	0.41	0.96
	GOTERM_BP_FAT	regulation of multicellular organism growth	29	0.46	0.97
Annotation Cluster 57	Enrichment Score: 0.39	GO Term/Keyword	Count	P-Value	Benjamini
	GOTERM_CC_FAT	nucleosome	5	0.12	0.4
	GOTERM_BP_FAT	nucleosome organization	5	0.15	0.75
	GOTERM_BP_FAT	chromatin assembly	5	0.15	0.75
	GOTERM_BP_FAT	nucleosome assembly	5	0.15	0.75
	GOTERM_CC_FAT	protein-DNA complex	5	0.16	0.46
	GOTERM_BP_FAT	protein-DNA complex assembly	5	0.22	0.85
	SP_PIR_KEYWORDS	chromosomal protein	5	0.29	0.74
	GOTERM_BP_FAT	DNA packaging	5	0.29	0.91
	GOTERM_CC_FAT	chromatin	5	0.47	0.88
	GOTERM_BP_FAT	chromatin assembly or disassembly	5	0.47	0.97
	GOTERM_CC_FAT	chromosomal part	5	0.73	0.98
	GOTERM_BP_FAT	cellular macromolecular complex assembly	5	0.79	1
	GOTERM_BP_FAT	chromatin organization	5	0.86	1
	GOTERM_BP_FAT	cellular macromolecular complex subunit organization	5	0.87	1
	GOTERM_CC_FAT	chromosome	5	0.93	1
	GOTERM_BP_FAT	macromolecular complex assembly	5	0.94	1
	GOTERM_BP_FAT	macromolecular complex subunit organization	5	0.96	1
	GOTERM_BP_FAT	chromosome organization	5	0.99	1
Annotation Cluster 58	Enrichment Score: 0.22	GO Term/Keyword	Count	P-Value	Benjamini
	GOTERM_BP_FAT	establishment of nucleus localization	5	0.4	0.96
	GOTERM_BP_FAT	nucleus localization	5	0.4	0.96
	GOTERM_BP_FAT	pronuclear migration	4	0.59	0.99
	GOTERM_BP_FAT	nuclear migration	4	0.62	0.99
	GOTERM_BP_FAT	single fertilization	4	0.67	1
	GOTERM_BP_FAT	fertilization	4	0.67	1
	GOTERM_BP_FAT	establishment of organelle localization	5	0.8	1
	GOTERM_BP_FAT	organelle localization	5	0.82	1
Annotation Cluster 59	Enrichment Score: 0.21	GO Term/Keyword	Count	P-Value	Benjamini
	GOTERM_MF_FAT	peroxidase activity	3	0.56	0.99
	GOTERM_MF_FAT	oxidoreductase activity, acting on peroxide as acceptor	3	0.56	0.99
	GOTERM_MF_FAT	antioxidant activity	3	0.78	1
Annotation Cluster 60	Enrichment Score: 0.19	GO Term/Keyword	Count	P-Value	Benjamini
	GOTERM_BP_FAT	alcohol catabolic process	4	0.46	0.97
	GOTERM_BP_FAT	cellular carbohydrate catabolic process	4	0.47	0.97
	GOTERM_BP_FAT	glucose catabolic process	3	0.66	1
	GOTERM_BP_FAT	hexose catabolic process	3	0.66	1
	GOTERM_BP_FAT	monosaccharide catabolic process	3	0.66	1
	GOTERM_BP_FAT	hexose metabolic process	4	0.81	1
	GOTERM_BP_FAT	glucose metabolic process	3	0.86	1
Annotation Cluster 61	Enrichment Score: 0.13	GO Term/Keyword	Count	P-Value	Benjamini
	GOTERM_BP_FAT	negative regulation of multicellular organism growth	6	0.73	1
	GOTERM_BP_FAT	negative regulation of multicellular organismal process	6	0.73	1
	GOTERM_BP_FAT	negative regulation of growth	6	0.75	1
Annotation Cluster 62	Enrichment Score: 0.12	GO Term/Keyword	Count	P-Value	Benjamini
	GOTERM_BP_FAT	phosphate metabolic process	41	0.74	1
	GOTERM_BP_FAT	phosphorus metabolic process	41	0.74	1
	GOTERM_BP_FAT	phosphorylation	31	0.77	1
Annotation Cluster 63	Enrichment Score: 0.12	GO Term/Keyword	Count	P-Value	Benjamini
	GOTERM_BP_FAT	molting cycle, collagen and cuticulin-based cuticle	15	0.76	1
	GOTERM_BP_FAT	molting cycle, protein-based cuticle	15	0.76	1
	GOTERM_BP_FAT	molting cycle	15	0.76	1
Annotation Cluster 64	Enrichment Score: 0.11	GO Term/Keyword	Count	P-Value	Benjamini
	SP_PIR_KEYWORDS	Sodium	3	0.68	0.97
	GOTERM_MF_FAT	sodium ion binding	3	0.75	1
	SP_PIR_KEYWORDS	Sodium transport	3	0.81	0.99
	GOTERM_BP_FAT	sodium ion transport	3	0.91	1
Annotation Cluster 65	Enrichment Score: 0.09	GO Term/Keyword	Count	P-Value	Benjamini
	INTERPRO	Potassium channel, voltage dependent, Kv, tetramerisation	4	0.64	1
	GOTERM_CC_FAT	voltage-gated potassium channel complex	4	0.72	0.98
	GOTERM_CC_FAT	potassium channel complex	4	0.72	0.98
	GOTERM_CC_FAT	cation channel complex	4	0.77	0.99
	GOTERM_CC_FAT	ion channel complex	4	0.83	0.99
	GOTERM_MF_FAT	voltage-gated channel activity	5	0.85	1
	GOTERM_MF_FAT	voltage-gated ion channel activity	5	0.85	1
	GOTERM_MF_FAT	voltage-gated potassium channel activity	4	0.86	1
	GOTERM_MF_FAT	voltage-gated cation channel activity	4	0.89	1
	GOTERM_CC_FAT	integral to plasma membrane	4	0.91	1
	GOTERM_CC_FAT	intrinsic to plasma membrane	4	0.92	1
	GOTERM_MF_FAT	gated channel activity	5	1	1
Annotation Cluster 66	Enrichment Score: 0.08	GO Term/Keyword	Count	P-Value	Benjamini
	GOTERM_CC_FAT	endoplasmic reticulum membrane	3	0.76	0.99
	GOTERM_CC_FAT	nuclear envelope-endoplasmic reticulum network	3	0.76	0.99
	GOTERM_CC_FAT	endomembrane system	3	0.99	1
Annotation Cluster 67	Enrichment Score: 0.07	GO Term/Keyword	Count	P-Value	Benjamini
	GOTERM_BP_FAT	negative regulation of macromolecule biosynthetic process	3	0.8	1
	GOTERM_BP_FAT	negative regulation of cellular biosynthetic process	3	0.81	1
	GOTERM_BP_FAT	negative regulation of biosynthetic process	3	0.81	1
	GOTERM_BP_FAT	negative regulation of macromolecule metabolic process	3	0.96	1
Annotation Cluster 68	Enrichment Score: 0.07	GO Term/Keyword	Count	P-Value	Benjamini
	GOTERM_BP_FAT	collagen and cuticulin-based cuticle development	5	0.84	1
	GOTERM_BP_FAT	cuticle development	5	0.86	1
	GOTERM_BP_FAT	protein-based cuticle development	5	0.86	1
Annotation Cluster 69	Enrichment Score: 0.04	GO Term/Keyword	Count	P-Value	Benjamini
	GOTERM_BP_FAT	reproductive cellular process	5	0.78	1
	GOTERM_BP_FAT	oogenesis	4	0.97	1
	GOTERM_BP_FAT	female gamete generation	4	0.98	1
Annotation Cluster 70	Enrichment Score: 0.03	GO Term/Keyword	Count	P-Value	Benjamini
	GOTERM_BP_FAT	hermaphrodite genitalia development	39	0.89	1
	GOTERM_BP_FAT	genitalia development	39	0.9	1
	GOTERM_BP_FAT	sex differentiation	40	0.97	1
	GOTERM_BP_FAT	reproductive developmental process	42	0.98	1
Annotation Cluster 71	Enrichment Score: 0.03	GO Term/Keyword	Count	P-Value	Benjamini
	GOTERM_MF_FAT	ATPase activity, coupled to transmembrane movement of ions	3	0.81	1
	GOTERM_MF_FAT	ATPase activity, coupled to movement of substances	4	0.94	1
	GOTERM_MF_FAT	ATPase activity, coupled to transmembrane movement of substances	4	0.94	1
	GOTERM_MF_FAT	hydrolase activity, acting on acid anhydrides, catalyzing transmembrane movement of substances	4	0.96	1
	GOTERM_MF_FAT	ATPase activity, coupled	5	1	1
	GOTERM_MF_FAT	ATPase activity	5	1	1
Annotation Cluster 72	Enrichment Score: 0.02	GO Term/Keyword	Count	P-Value	Benjamini
	SMART	EGF	3	0.87	1
	INTERPRO	EGF-like, type 3	3	0.98	1
	INTERPRO	EGF-like	3	0.99	1
Annotation Cluster 73	Enrichment Score: 0.02	GO Term/Keyword	Count	P-Value	Benjamini
	SMART	RRM	3	0.88	1
	INTERPRO	Nucleotide-binding, alpha-beta plait	3	0.99	1
	INTERPRO	RNA recognition motif, RNP-1	3	0.99	1
Annotation Cluster 74	Enrichment Score: 0.01	GO Term/Keyword	Count	P-Value	Benjamini
	INTERPRO	Protein kinase, core	20	0.91	1
	GOTERM_BP_FAT	protein amino acid phosphorylation	20	0.98	1
	GOTERM_MF_FAT	protein serine/threonine kinase activity	20	0.99	1
	GOTERM_MF_FAT	protein kinase activity	21	1	1
Annotation Cluster 75	Enrichment Score: 0.01	GO Term/Keyword	Count	P-Value	Benjamini
	GOTERM_BP_FAT	potassium ion transport	6	0.9	1
	GOTERM_MF_FAT	potassium channel activity	6	0.92	1
	GOTERM_MF_FAT	cation channel activity	7	0.99	1
	GOTERM_MF_FAT	substrate specific channel activity	8	1	1
	GOTERM_MF_FAT	ion channel activity	8	1	1
	GOTERM_MF_FAT	passive transmembrane transporter activity	8	1	1
	GOTERM_MF_FAT	channel activity	8	1	1
Annotation Cluster 76	Enrichment Score: 0.01	GO Term/Keyword	Count	P-Value	Benjamini
	GOTERM_MF_FAT	enzyme inhibitor activity	4	0.97	1
	GOTERM_MF_FAT	endopeptidase inhibitor activity	3	0.99	1
	GOTERM_MF_FAT	peptidase inhibitor activity	3	0.99	1
Annotation Cluster 77	Enrichment Score: 0	GO Term/Keyword	Count	P-Value	Benjamini
	GOTERM_BP_FAT	negative regulation of post-embryonic development	3	1	1
	GOTERM_BP_FAT	negative regulation of vulval development	3	1	1
	GOTERM_BP_FAT	regulation of post-embryonic development	3	1	1
	GOTERM_BP_FAT	regulation of vulval development	3	1	1
Annotation Cluster 78	Enrichment Score: 0	GO Term/Keyword	Count	P-Value	Benjamini
	GOTERM_BP_FAT	modification-dependent macromolecule catabolic process	3	1	1
	GOTERM_BP_FAT	modification-dependent protein catabolic process	3	1	1
	GOTERM_BP_FAT	cellular macromolecule catabolic process	4	1	1
	GOTERM_BP_FAT	proteolysis involved in cellular protein catabolic process	3	1	1
	GOTERM_BP_FAT	cellular protein catabolic process	3	1	1
	GOTERM_BP_FAT	protein catabolic process	3	1	1
Annotation Cluster 79	Enrichment Score: 0	GO Term/Keyword	Count	P-Value	Benjamini
	SMART	ZnF_C4	3	1	1
	SMART	HOLI	3	1	1
	INTERPRO	Zinc finger, nuclear hormone receptor-type	3	1	1
	INTERPRO	Zinc finger, NHR/GATA-type	3	1	1
	INTERPRO	Nuclear hormone receptor, ligand-binding, core	3	1	1
	GOTERM_MF_FAT	steroid hormone receptor activity	3	1	1
	GOTERM_MF_FAT	ligand-dependent nuclear receptor activity	3	1	1
Annotation Cluster 80	Enrichment Score: 0	GO Term/Keyword	Count	P-Value	Benjamini
	GOTERM_BP_FAT	morphogenesis of an epithelium	9	1	1
	GOTERM_BP_FAT	epithelium development	9	1	1
	GOTERM_BP_FAT	tissue morphogenesis	9	1	1
Annotation Cluster 81	Enrichment Score: 0	GO Term/Keyword	Count	P-Value	Benjamini
	GOTERM_MF_FAT	cation binding	108	1	1
	GOTERM_MF_FAT	ion binding	108	1	1
	GOTERM_MF_FAT	metal ion binding	100	1	1
Annotation Cluster 82	Enrichment Score: 0	GO Term/Keyword	Count	P-Value	Benjamini
	GOTERM_MF_FAT	adenyl nucleotide binding	47	1	1
	GOTERM_MF_FAT	purine nucleoside binding	47	1	1
	GOTERM_MF_FAT	nucleoside binding	47	1	1
	GOTERM_MF_FAT	purine nucleotide binding	47	1	1
	GOTERM_MF_FAT	nucleotide binding	56	1	1
Annotation Cluster 83	Enrichment Score: 0	GO Term/Keyword	Count	P-Value	Benjamini
	GOTERM_BP_FAT	oviposition	4	1	1
	GOTERM_BP_FAT	reproductive behavior in a multicellular organism	4	1	1
	GOTERM_BP_FAT	reproductive behavior	4	1	1
	GOTERM_BP_FAT	behavior	5	1	1
Annotation Cluster 84	Enrichment Score: 0	GO Term/Keyword	Count	P-Value	Benjamini
	GOTERM_MF_FAT	ATP binding	33	1	1
	GOTERM_MF_FAT	adenyl ribonucleotide binding	33	1	1
	GOTERM_MF_FAT	ribonucleotide binding	33	1	1
	GOTERM_MF_FAT	purine ribonucleotide binding	33	1	1
Annotation Cluster 85	Enrichment Score: 0	GO Term/Keyword	Count	P-Value	Benjamini
	GOTERM_BP_FAT	regulation of transcription, DNA-dependent	9	1	1
	GOTERM_BP_FAT	regulation of RNA metabolic process	9	1	1
	GOTERM_MF_FAT	transcription factor activity	7	1	1
	GOTERM_BP_FAT	regulation of transcription	9	1	1
