# Supplementary material for: The genome-wide role of HSF-1 in the regulation of gene expression in Caenorhabditis elegans
Source: BMC Genomics. 2016 Aug 5;17:559. doi: 10.1186/s12864-016-2837-5 (PMC4975890; doi:10.1186/s12864-016-2837-5)
Supplement: Additional file 6: Table S5. — Aging-related genes regulated by HSF-1 in a HS-dependent manner. (XLSX 15 kb) [file 12864_2016_2837_MOESM6_ESM.xlsx]

## Sheet: Sheet1
Aging Genes Regulated by HSF1 during HS
Transcript ID	Gene ID	Fold Change log2 [hsf-1(+);+HS vs. control]
F44E5.5	F44E5.5	8.0579
F44E5.4	F44E5.4	7.87334
R11A5.3	R11A5.3	7.36994
T27E4.2	hsp-16.11	7.30998
C12C8.1	hsp-70	7.14501
T27E4.8	hsp-16.1	6.90195
T27E4.9	hsp-16.49	6.49719
B0024.1	col-149	3.01495
T15B7.3	col-143	2.54502
C09G5.5	col-80	2.43607
M18.1	col-129	2.42622
F26F12.1	col-140	2.4007
F41F3.4	col-139	2.3714
T15B7.4	col-142	2.33991
W05B2.5	col-93	2.31877
F57B1.4	col-160	2.30421
F49E12.9	F49E12.9	2.29281
R09B5.9	cnc-4	2.24621
F57B1.3	col-159	2.21933
F46F2.3	F46F2.3	2.1845
ZK1193.1	col-19	2.17333
F38A3.1	col-81	2.15926
W05B2.1	col-94	2.13613
T05A1.2	col-122	2.12899
C04F5.7	ugt-63	2.12862
W05B2.6	col-92	2.10826
F11G11.11	col-20	2.10572
C34F6.3	col-179	2.08129
C34F6.2	col-178	2.07323
C15A11.5	col-7	2.06029
T06E4.6	col-146	2.05537
C15A11.6	col-62	2.02977
W03G11.1	col-181	2.02146
T10E10.1	col-168	2.00979
F14F7.1	col-98	1.99299
F11H8.3	col-8	1.99179
F54D1.2	col-126	1.9882
F15A2.1	col-184	1.98659
K02D7.3	col-101	1.97835
K01C8.1	K01C8.1	1.9459
B0222.6	col-144	1.90614
EGAP7.1	dpy-3	1.8971
T28C6.4	col-117	1.89217
T20B3.2	tni-3	1.88595
B0222.8	col-10	1.87928
F52B11.4	col-133	1.84444
C29F4.1	col-125	1.74199
B0238.12	B0238.12	1.72661
C49G7.3	C49G7.3	1.68297
T25B9.1	T25B9.1	1.67466
C49G7.4	phat-3	1.64396
C53D6.7	C53D6.7	1.63862
C44C10.1	col-180	1.63811
Y41E3.2	dpy-4	1.63661
C49F5.1	sams-1	1.62278
B0222.7	col-145	1.62031
Y43F8C.2	nlp-26	1.60435
C34H4.4	col-107	1.59463
T11F9.9	col-157	1.59097
F02A9.3	far-2	1.56048
F30B5.1	dpy-13	1.54036
B0491.2	sqt-1	1.53508
K06A4.5	haao-1	1.53323
F15H10.1	col-12	1.52863
W05G11.3	col-88	1.52827
F54C9.4	col-38	1.49666
F07A5.7	unc-15	1.47725
C52D10.13	col-138	1.47311
ZK1307.1	ZK1307.1	1.45906
F08G5.4	col-130	1.45712
F11G11.10	col-17	1.4536
F46H5.3	F46H5.3	1.44868
F15H10.2	col-13	1.44391
ZK265.2	col-63	1.43978
W05E7.1	grd-3	1.43404
T21G5.2	T21G5.2	1.40626
C35B8.1	col-175	1.4056
VZK822L.1	fat-6	1.38327
M195.1	col-77	1.38103
F57B7.3	col-156	1.37844
T15B7.5	col-141	1.37563
F53A9.10	tnt-2	1.37226
C50B6.4	col-161	1.36636
T25F10.6	T25F10.6	1.36562
T21F4.1	T21F4.1	1.36472
C05E4.3	srp-1	1.36286
F37H8.5	F37H8.5	1.3599
F40E10.3	csq-1	1.34414
C15H9.7	flu-2	1.32814
F46C8.6	dpy-7	1.32582
C06A8.3	C06A8.3	1.32451
F22D6.10	col-60	1.31911
C01B12.1	sqt-2	1.29164
C18A11.7	dim-1	1.28854
F55C10.2	col-154	1.28288
T14G12.3	tag-18	1.27716
Y11D7A.11	col-120	1.27703
K03E6.6	pfn-3	1.27112
ZK1010.7	col-97	1.25955
ZK1058.9	ZK1058.9	1.25494
C36C5.5	C36C5.5	1.25234
F54D11.1	pmt-2	1.24605
F28H1.2	cpn-3	1.23322
R13H4.2	R13H4.2	1.23295
F09G8.6	col-91	1.23234
T13F3.6	T13F3.6	1.22656
B0334.1	ttr-18	1.2138
T05E7.1	T05E7.1	1.21016
F09E10.1	F09E10.1	1.2093
K10B3.7	gpd-3	1.18594
T22B7.7	T22B7.7	1.17188
C46A5.3	col-14	1.16913
F41E7.4	fip-5	1.16403
C49F5.7	C49F5.7	1.1583
C01B10.3	C01B10.3	1.1538
F25E2.2	F25E2.2	1.14317
ZK1248.16	lec-5	1.1411
T28B4.3	ttr-6	1.11799
B0213.2	nlp-27	1.11793
F20G2.2	F20G2.2	1.1148
F52H3.7	lec-2	1.10171
C09H5.2	catp-3	1.10021
C31H2.2	dpy-8	1.09173
ZK721.2	unc-27	1.08783
F36A4.10	col-34	1.08693
F55C10.3	col-155	1.08074
F41H10.7	elo-5	1.08051
Y5F2A.1	ttr-16	1.07905
F36A4.8	ttr-20	1.07714
ZK1320.1	gstk-1	1.07654
R09B5.8	cnc-3	1.07167
F11E6.5	elo-2	1.06662
C16A3.10	C16A3.10	1.02475
C50D2.4	col-68	1.02315
T11B7.3	col-118	1.02118
Y38F1A.3	ptr-18	1.01792
R07B1.4	gst-36	1.00257
T26C5.1	gst-13	0.999581
D1054.8	D1054.8	0.99615
C52E4.2	mif-2	0.980657
T19B10.2	T19B10.2	0.979331
Y37D8A.2	Y37D8A.2	0.974307
F41E7.8	cnc-8	0.973874
F16B4.4	F16B4.4	0.965271
F56F10.3	cdo-1	0.960242
R07E4.3	R07E4.3	0.956261
D1053.1	gst-42	0.938449
M02D8.1	M02D8.1	0.926486
W02A2.2	far-6	0.920665
B0285.9	ckb-2	0.918679
F38B2.1	ifa-1	0.918213
R148.6	heh-1	0.893763
F01D4.2	ugt-44	0.892792
ZK1321.4	ZK1321.4	0.87705
F09B12.3	F09B12.3	0.864388
K08F8.4	pah-1	0.850204
W09G12.7	W09G12.7	-3.27613
C02F5.8	tsp-1	-2.814
Y22F5A.6	lys-3	-1.79144
C49G7.5	irg-2	-1.75474
F54D10.2	fbxa-24	-1.72222
C50F7.5	C50F7.5	-1.69834
T28H10.3	T28H10.3	-1.54427
C07A9.8	best-5	-1.53009
F44B9.1	dpf-6	-1.25744
K08H10.7	rde-1	-1.25018
DH11.2	DH11.2	-1.15909
B0001.2	B0001.2	-1.12683
T04C4.1	T04C4.1	-1.12033
F02H6.2	F02H6.2	-1.09478
C05E4.9	icl-1	-1.06256
C18A11.1	C18A11.1	-1.04127
K02D7.1	K02D7.1	-1.0032
K09H11.7	K09H11.7	-0.967552
