# Supplementary material for: The genome-wide role of HSF-1 in the regulation of gene expression in Caenorhabditis elegans
Source: BMC Genomics. 2016 Aug 5;17:559. doi: 10.1186/s12864-016-2837-5 (PMC4975890; doi:10.1186/s12864-016-2837-5)
Supplement: Additional file 7: Table S6. — Aging-related genes regulated by HSF-1 in a HS-independent manner. (XLSX 18 kb) [file 12864_2016_2837_MOESM7_ESM.xlsx]

## Sheet: Sheet1
Aging Genes Regulated by HSF1 Independent of HS
Transcript ID	Gene ID	Fold Change log2 [control vs. hsf-1(-);+HS]
D2023.7	col-158	4.99855
B0507.8	B0507.8	4.61584
C02F5.8	tsp-1	4.55476
B0284.1	B0284.1	4.42858
ZC47.4	fbxa-30	4.10589
C50F7.5	C50F7.5	3.93717
F15B9.6	F15B9.6	3.34524
C17H1.7	C17H1.7	3.3193
H02F09.3	H02F09.3	3.07233
T19D12.4	T19D12.4	2.92102
W09G12.7	W09G12.7	2.69868
Y22F5A.6	lys-3	2.48906
T28B11.1	T28B11.1	2.12238
ZC443.4	ZC443.4	1.51363
K12G11.3	sodh-1	1.50438
F54D10.2	fbxa-24	1.47878
T12G3.1	T12G3.1	1.39624
T12B5.10	fbxa-60	1.35586
F20C5.3	F20C5.3	1.28525
T28H10.3	T28H10.3	1.27594
ZK1055.7	ZK1055.7	1.15949
Y56A3A.16	Y56A3A.16	1.54177
F22E5.6	F22E5.6	3.41114
ZK6.10	dod-19	1.32127
F18A1.7	F18A1.7	1.11586
H23N18.3	ugt-8	1.42576
T04F3.2	T04F3.2	1.4528
F42G2.4	fbxa-182	1.29015
ZC308.4	ZC308.4	1.06943
F08B1.1	vhp-1	1.02038
T04C4.1	T04C4.1	1.3909
F42C5.10	ttm-4	1.0719
B0238.13	B0238.13	2.45254
C49C3.9	C49C3.9	1.03106
F45E10.1	unc-53	1.05076
C32F10.6	nhr-2	1.65439
C25A1.8	clec-87	0.992563
Y43F8C.6	Y43F8C.6	1.16902
ZK858.3	clec-91	0.962078
F35E12.7	dct-17	0.90187
K07C6.4	cyp-35B1	1.03419
C02F12.7	tag-278	0.919016
K10B2.3	clec-88	0.807837
T04H1.9	tbb-6	3.34772
Y76A2B.6	scav-2	0.992746
F32B6.9	best-13	0.934844
F54F2.2	zfp-1	0.847734
W02A2.6	rec-8	0.852149
T19B4.2	npp-7	0.789332
F44B9.1	dpf-6	1.08242
C26E6.3	ntl-9	0.930149
F22B8.5	str-7	1.102
Y18D10A.1	attf-6	0.81589
F29G9.1	F29G9.1	1.49599
T23G11.2	gna-2	0.786686
C55B7.4	acdh-1	-6.98299
Y40H7A.10	Y40H7A.10	-4.48401
K09F5.2	vit-1	-3.71616
F54F7.2	F54F7.2	-3.64823
C04F6.1	vit-5	-3.55251
T08A9.8	spp-4	-3.05352
T10H9.5	pmp-5	-3.02285
F15E11.1	F15E11.1	-2.96977
F37B4.7	folt-2	-2.84194
H17B01.3	lips-14	-2.66302
F58B3.1	lys-4	-2.62708
C36C5.5	C36C5.5	-2.60869
F09E10.1	F09E10.1	-2.55112
K10B2.2	K10B2.2	-2.53554
C08F11.8	ugt-22	-2.50549
Y38F1A.6	Y38F1A.6	-2.41138
T13F3.6	T13F3.6	-2.37683
C03G6.15	cyp-35A2	-2.31211
F41H10.7	elo-5	-2.24755
B0285.9	ckb-2	-2.2418
H13N06.6	tbh-1	-2.22122
C36A4.1	cyp-25A1	-2.21861
F09G8.8	clec-160	-2.19347
R04B5.9	ugt-47	-2.18773
F41H10.8	elo-6	-2.111
F10D2.9	fat-7	-2.10355
F42A10.7	F42A10.7	-2.09516
F08H9.7	clec-56	-2.07997
Y57G11B.5	Y57G11B.5	-2.05809
K09D9.2	cyp-35A3	-2.05325
T05E12.6	T05E12.6	-2.02183
T26C5.1	gst-13	-2.01335
K10C2.3	K10C2.3	-2.00854
T08A9.7	spp-3	-1.98994
R11D1.11	dhs-21	-1.98184
F18E2.1	F18E2.1	-1.91555
K08F4.7	gst-4	-1.91058
C15C8.3	C15C8.3	-1.87706
W06B11.3	dct-11	-1.87433
C50D2.4	col-68	-1.86982
T05E7.1	T05E7.1	-1.85844
ZK896.7	clec-186	-1.84176
C32H11.12	dod-24	-1.8168
K12H4.7	K12H4.7	-1.80793
C36A4.2	cyp-25A2	-1.7951
Y11D7A.11	col-120	-1.78592
R102.4	R102.4	-1.77906
ZK39.6	clec-97	-1.75645
ZK112.1	pcp-1	-1.74717
C31C9.1	tag-10	-1.72263
W05G11.3	col-88	-1.71438
F36A2.12	F36A2.12	-1.70922
ZC373.2	ZC373.2	-1.70892
W02D9.7	W02D9.7	-1.70697
F55G11.8	F55G11.8	-1.6854
H20E11.3	H20E11.3	-1.68411
T03E6.7	cpl-1	-1.67942
F35C5.9	clec-66	-1.66398
F49E12.1	F49E12.1	-1.65419
T27E4.2	hsp-16.11	-1.64927
F57F5.1	F57F5.1	-1.62483
ZK813.3	ZK813.3	-1.62234
C35B8.1	col-175	-1.61986
B0035.4	pfd-4	-1.61903
B0213.15	cyp-34A9	-1.61576
C05D12.4	C05D12.4	-1.61292
F32D1.2	hpo-18	-1.58988
D1054.8	D1054.8	-1.57811
T27E4.8	hsp-16.1	-1.57327
F13H8.3	F13H8.3	-1.56872
F53H4.2	F53H4.2	-1.55368
F22D6.10	col-60	-1.53959
Y62H9A.6	Y62H9A.6	-1.53729
C52D10.13	col-138	-1.51209
T05G5.6	ech-6	-1.51094
T27E4.9	hsp-16.49	-1.51079
C08F11.11	C08F11.11	-1.50702
W07B8.5	cpr-5	-1.4988
Y43F8C.2	nlp-26	-1.49519
C12C8.2	cbl-1	-1.49217
ZK265.2	col-63	-1.49066
C30G12.2	C30G12.2	-1.47627
W02D3.5	lbp-6	-1.4602
Y22F5A.5	lys-2	-1.45517
F28H7.3	F28H7.3	-1.45437
K01D12.12	cdr-6	-1.44979
R07E4.3	R07E4.3	-1.44965
F54C9.4	col-38	-1.42197
T07C4.5	ttr-15	-1.41631
C49F5.7	C49F5.7	-1.40721
F41E7.4	fip-5	-1.3996
C28C12.5	spp-8	-1.39851
C25B8.3	cpr-6	-1.39557
M195.1	col-77	-1.38604
F08H9.6	clec-57	-1.38001
F32H5.1	F32H5.1	-1.36877
F54D5.4	F54D5.4	-1.3668
K06A4.5	haao-1	-1.34323
D1037.3	ftn-2	-1.33102
C44C1.5	C44C1.5	-1.31383
F53E10.4	irg-3	-1.31169
ZK1307.1	ZK1307.1	-1.311
F48D6.4	F48D6.4	-1.29142
F43E2.5	msra-1	-1.28054
D1086.3	D1086.3	-1.25323
T04G9.5	trap-2	-1.25007
F21C3.5	pfd-6	-1.24937
ZK1321.3	aqp-10	-1.24626
B0218.8	clec-52	-1.24475
T10B5.7	T10B5.7	-1.24391
C15H9.9	C15H9.9	-1.24329
F07H5.3	F07H5.3	-1.23391
F37C4.6	F37C4.6	-1.22355
F09G8.6	col-91	-1.22308
F11E6.5	elo-2	-1.19485
R09H10.3	R09H10.3	-1.19258
C15H9.7	flu-2	-1.19158
C29F7.3	C29F7.3	-1.18994
Y66H1A.5	Y66H1A.5	-1.1822
F15E11.12	F15E11.12	-2.7998
H22K11.1	asp-3	-1.59572
C17G10.5	lys-8	-1.53957
C12D8.5	daf-36	-1.33937
F41E7.8	cnc-8	-1.26999
F25C8.2	amx-3	-1.36349
T25B9.1	T25B9.1	-1.21883
B0272.3	B0272.3	-1.12599
T07C12.7	ttr-46	-1.11005
C03E10.6	clec-222	-1.84454
T08A9.9	spp-5	-1.33034
Y40D12A.2	Y40D12A.2	-1.14236
W02D9.5	ssp-37	-1.57027
F28D1.5	thn-2	-1.33395
R07B1.4	gst-36	-1.25536
C05E11.5	amt-4	-1.15204
W04E12.6	clec-49	-1.07897
F42G8.10	F42G8.10	-1.05297
F54D11.1	pmt-2	-1.25742
F08G5.4	col-130	-1.1745
Y62H9A.3	Y62H9A.3	-1.13854
F46E10.1	acs-1	-1.13205
C39D10.7	C39D10.7	-1.03942
M110.1	col-76	-1.13389
C35B1.5	C35B1.5	-1.07638
C25A8.4	C25A8.4	-1.05171
F20G2.2	F20G2.2	-1.04069
Y62H9A.4	Y62H9A.4	-1.03757
F08C6.6	apy-1	-1.01317
F08A8.4	F08A8.4	-1.2466
T22H2.6	pgrn-1	-1.01183
Y57A10C.6	daf-22	-1.00902
C52E4.2	mif-2	-1.14108
K01C8.1	K01C8.1	-1.03632
F13H6.3	F13H6.3	-1.05849
ZK1320.1	gstk-1	-1.03587
C26B9.5	C26B9.5	-1.02072
F13D12.6	F13D12.6	-1.26877
F40F4.4	lbp-3	-1.00852
C07D8.6	C07D8.6	-1.00771
F32A5.3	F32A5.3	-1.19232
Y45F10C.4	Y45F10C.4	-1.18513
D1086.7	D1086.7	-1.00351
B0281.5	B0281.5	-2.08023
K04G2.10	K04G2.10	-1.12656
B0213.4	nlp-29	-1.05731
F59G1.7	frh-1	-1.06913
T21C9.5	lpd-9	-0.976003
C50B6.4	col-161	-1.08939
B0491.2	sqt-1	-0.98604
B0213.2	nlp-27	-0.938702
T01B11.4	ant-1.4	-1.10268
T18H9.2	asp-2	-1.03829
ZK899.2	ZK899.2	-0.98232
F23C8.5	F23C8.5	-0.974788
F30B5.1	dpy-13	-1.07468
H14N18.3	ttr-47	-0.979992
F37C12.3	F37C12.3	-1.28556
Y41E3.2	dpy-4	-1.08364
F09B9.3	erd-2	-0.935291
C04E12.2	C04E12.2	-1.18981
D1053.1	gst-42	-0.939419
C46C11.2	C46C11.2	-1.17742
K03A1.5	sur-5	-0.904334
F35C5.8	clec-65	-0.934023
Y45F10C.2	Y45F10C.2	-1.03128
R12C12.1	R12C12.1	-1.01897
F01D4.2	ugt-44	-0.871619
F56F10.1	F56F10.1	-0.848549
ZK1010.7	col-97	-0.939786
K11D12.4	cpt-4	-0.888197
C29F3.7	C29F3.7	-0.863651
K10D11.1	dod-17	-0.957995
C42D4.1	C42D4.1	-0.940599
F27E5.1	F27E5.1	-0.981886
C31G12.1	C31G12.1	-1.36797
C17H12.8	C17H12.8	-0.827104
C01B12.1	sqt-2	-0.851926
F08G5.6	F08G5.6	-0.82291
K04D7.3	gta-1	-0.914609
F37H8.3	F37H8.3	-0.892495
F41E6.2	grd-5	-0.833289
Y69E1A.5	Y69E1A.5	-0.820001
K07A12.3	asg-1	-0.789785
T24C12.3	T24C12.3	-0.887408
F56F10.3	cdo-1	-0.834327
F44A6.5	F44A6.5	-1.1033
C07B5.5	nuc-1	-0.824041
T21H3.1	T21H3.1	-1.19829
F10E9.5	F10E9.5	-0.867387
F47B8.8	F47B8.8	-0.855238
T14G12.3	tag-18	-0.789231
F52B11.4	col-133	-0.933206
C17G1.3	ugt-23	-0.824073
F14B8.3	pes-23	-0.861968
F21F8.3	asp-5	-0.895761
C01H6.4	C01H6.4	-0.794038
ZC376.2	ZC376.2	-0.844941
Y76A2B.3	acs-5	-0.759997
R148.6	heh-1	-0.772563
C14C6.5	C14C6.5	-0.784384
